# Supplementary material for: Allelic effects on KLHL17 expression underlie a pancreatic cancer genome-wide association signal at chr1p36.33
Source: Nat Commun. 2025 Apr 30;16:4055. doi: 10.1038/s41467-025-59109-2 (PMC12044007; doi:10.1038/s41467-025-59109-2)
Supplement: Supplementary file 3 — Supplementary Data 1 [file 41467_2025_59109_MOESM3_ESM.xlsx]

## Sheet: Sheet1
Supplementary Table 2: List of 62 proteins enriched in the KLHL17-FLAG IP compared to the Empty Vector IP from the PANC-1 IP-MS experiment. For each protein, the peptide intensity determined from the global proteomics experiment in the PANC-1 and MIA PaCa-2 overexpressing cell lines where KLHL17 expression was titrated using different concentrations of doxycycline is shown. The triplicate experim…
	PANC-1										MIA PaCa-2
IP Proteins	0.1 ng/mL doxycycline (Low KLHL17) Peptide Intensity			100 ng/mL doxycycline (High KLHL17) Peptide Intensity			Average Peptide Intensity (Low KLHL17)	Average Peptide Intensity (High KLHL17)	Fold Change (High/Low KLHL17)	P-value	0.1 ng/mL doxycycline (Low KLHL17) Peptide Intensity			100 ng/mL doxycycline (High KLHL17) Peptide Intensity			Average Peptide Intensity (Low KLHL17)	Average Peptide Intensity (High KLHL17)	Fold Change (High/Low KLHL17)	P-value
KLHL17	312775	336334	417295	3.73698e+06	3.78371e+06	3.69797e+06	355468	3.73956e+06	10.5201	2.48334e-07	1.01694e+06	963609	957673	1.53126e+07	1.29325e+07	1.35847e+07	979407	1.39433e+07	14.2365	0.00296985
UBA52	371339	267304	232319	479329	457300	471731	290321	469453	1.61701	0.047301	114756	100822	138023	122006	147297	161552	117867	143618	1.21848	0.179994
CUL3	2.04373e+06	2.06676e+06	2.0304e+06	1.8063e+06	1.72936e+06	1.75574e+06	2.04696e+06	1.7638e+06	0.861669	0.00187007	1.26647e+06	1.25196e+06	1.32435e+06	1.19657e+06	1.21633e+06	1.17234e+06	1.28093e+06	1.19508e+06	0.932982	0.0396765
RBX1	533743	517975	506915	579368	582550	554943	519544	572287	1.10152	0.0110423	327414	307556	324361	316148	341336	323448	319777	326977	1.02252	0.50056
H1-2	2.76373e+06	3.13699e+06	2.99681e+06	2.21869e+06	2.24404e+06	2.05666e+06	2.96584e+06	2.17313e+06	0.732719	0.00715673	1.85627e+07	2.13494e+07	2.71684e+07	2.0924e+07	1.97027e+07	2.59061e+07	2.23602e+07	2.21776e+07	0.991836	0.957
YBX2	92228.2	108543	94963.9	79734.7	76989.6	68197.7	98578.4	74974	0.760552	0.0227772	NA	NA	NA	NA	NA	NA	NA	NA	NA	NA
SLC9A3R2	1.60211e+06	1.73419e+06	1.7584e+06	1.38084e+06	1.3751e+06	1.39853e+06	1.69824e+06	1.38482e+06	0.815448	0.0213286	808649	907786	864401	799903	731203	792513	860279	774540	0.900336	0.0806412
PRPF6	5.31602e+06	5.59516e+06	5.7038e+06	4.54715e+06	4.57344e+06	4.46292e+06	5.53833e+06	4.52784e+06	0.817546	0.00857637	6.56827e+06	6.75163e+06	6.64095e+06	6.20398e+06	6.13791e+06	6.33242e+06	6.65361e+06	6.22477e+06	0.935547	0.00543884
LRPPRC	2.98901e+07	3.30202e+07	3.26873e+07	2.66521e+07	2.68714e+07	2.51074e+07	3.18659e+07	2.62103e+07	0.822518	0.0140103	3.59199e+07	3.66878e+07	3.42359e+07	3.19021e+07	3.08865e+07	3.0394e+07	3.56145e+07	3.10609e+07	0.87214	0.00976561
TUFM	1.14908e+07	1.17375e+07	1.2172e+07	9.76241e+06	1.00849e+07	9.57504e+06	1.18001e+07	9.80746e+06	0.831131	0.0018057	2.57504e+07	2.55943e+07	2.54626e+07	2.33383e+07	2.25674e+07	2.31777e+07	2.56024e+07	2.30278e+07	0.899437	0.00413623
TOP2A	1.93774e+07	2.01768e+07	1.97917e+07	1.66816e+07	1.70554e+07	1.61384e+07	1.9782e+07	1.66251e+07	0.840418	0.000940348	1.96782e+07	2.0297e+07	1.96678e+07	1.70381e+07	1.70417e+07	1.75738e+07	1.9881e+07	1.72179e+07	0.866046	0.000701919
PRPF8	1.77633e+07	1.90033e+07	1.93356e+07	1.62542e+07	1.58767e+07	1.54271e+07	1.87007e+07	1.58527e+07	0.847703	0.013619	2.50624e+07	2.54055e+07	2.38777e+07	2.33018e+07	2.26423e+07	2.21789e+07	2.47819e+07	2.27077e+07	0.916302	0.0258906
HNRNPDL	5.26847e+06	5.28804e+06	5.46932e+06	4.47743e+06	4.80549e+06	4.54897e+06	5.34194e+06	4.61063e+06	0.8631	0.00580724	8.66392e+06	8.86396e+06	8.30876e+06	7.73119e+06	7.91476e+06	7.73319e+06	8.61221e+06	7.79305e+06	0.904883	0.0256058
VIM	6.34497e+08	6.05024e+08	6.16735e+08	5.1884e+08	5.56506e+08	5.28255e+08	6.18752e+08	5.34534e+08	0.86389	0.00504974	3.4926e+08	3.74942e+08	3.7858e+08	3.21898e+08	3.39659e+08	3.64355e+08	3.67594e+08	3.41971e+08	0.930295	0.176738
PSMB2	612554	719443	597442	638393	522086	514230	643146	558237	0.867978	0.201243	1.06404e+06	989839	761916	846973	937612	685600	938599	823395	0.877259	0.382839
MYO1B	6.21162e+06	6.27165e+06	6.56904e+06	5.55809e+06	5.64199e+06	5.48877e+06	6.35077e+06	5.56295e+06	0.875949	0.0104912	511668	545175	505571	553814	505938	507799	520805	522517	1.00329	0.935842
NES	1.22056e+07	1.23664e+07	1.17977e+07	1.05857e+07	1.0737e+07	1.0547e+07	1.21233e+07	1.06232e+07	0.876266	0.0071861	165190	162876	146516	171041	151655	167664	158194	163453	1.03324	0.564531
RPN2	2.93684e+06	3.10218e+06	3.04603e+06	2.69099e+06	2.63044e+06	2.69169e+06	3.02835e+06	2.67104e+06	0.882011	0.00926709	3.61775e+06	3.49973e+06	2.83944e+06	2.87013e+06	2.7941e+06	2.64273e+06	3.31898e+06	2.76899e+06	0.834289	0.143088
BRIX1	3.68684e+06	3.66462e+06	3.64734e+06	3.23601e+06	3.27653e+06	3.21658e+06	3.66627e+06	3.24304e+06	0.884561	0.000111703	3.68865e+06	3.67005e+06	3.76168e+06	3.35202e+06	3.3066e+06	3.5291e+06	3.70679e+06	3.39591e+06	0.91613	0.0304946
SUPT16H	1.00734e+07	1.08958e+07	1.10541e+07	9.78999e+06	9.68082e+06	9.36228e+06	1.06744e+07	9.61103e+06	0.900378	0.056431	1.03299e+07	1.02547e+07	1.02104e+07	9.53315e+06	1.00291e+07	9.42411e+06	1.0265e+07	9.66211e+06	0.941268	0.0788593
UBTF	4.55134e+06	4.46424e+06	4.57955e+06	4.18506e+06	4.10452e+06	4.00247e+06	4.53171e+06	4.09735e+06	0.904151	0.00394894	5.52495e+06	5.41287e+06	5.59976e+06	5.45686e+06	5.67103e+06	5.53669e+06	5.51253e+06	5.55486e+06	1.00768	0.636548
MYO1C	8.64066e+06	8.54337e+06	8.55318e+06	7.71848e+06	7.89258e+06	7.74641e+06	8.57907e+06	7.78582e+06	0.907537	0.000769208	8.68493e+06	8.6619e+06	8.07374e+06	7.87746e+06	7.58906e+06	7.63507e+06	8.47352e+06	7.70053e+06	0.908776	0.0438957
DHX30	3.43459e+06	3.60574e+06	3.60269e+06	3.24382e+06	3.2502e+06	3.16966e+06	3.54767e+06	3.22123e+06	0.907983	0.0159484	4.63051e+06	4.56479e+06	4.25341e+06	4.43027e+06	4.20945e+06	4.17449e+06	4.4829e+06	4.2714e+06	0.952821	0.217296
SLTM	3.6359e+06	3.73175e+06	3.60778e+06	3.30517e+06	3.43365e+06	3.26588e+06	3.65848e+06	3.3349e+06	0.911554	0.00848247	6.06379e+06	5.85355e+06	6.10534e+06	5.62719e+06	5.52521e+06	5.71978e+06	6.00756e+06	5.62406e+06	0.936164	0.0195536
LMNA	5.7279e+07	5.88146e+07	5.80631e+07	5.24437e+07	5.31131e+07	5.32446e+07	5.80522e+07	5.29338e+07	0.91183	0.00170848	3.95604e+07	4.09909e+07	4.12338e+07	3.47548e+07	3.51061e+07	3.68159e+07	4.0595e+07	3.55589e+07	0.875943	0.00408552
ARF4	337572	454033	390969	405677	339895	333001	394191	359524	0.912056	0.449614	487910	465403	351830	395390	412498	338807	435047	382232	0.878598	0.347556
U2SURP	3.8682e+06	3.91157e+06	4.03501e+06	3.60363e+06	3.74864e+06	3.55491e+06	3.93826e+06	3.63573e+06	0.92318	0.0176432	4.64263e+06	4.5963e+06	4.5808e+06	4.06334e+06	4.29284e+06	4.12381e+06	4.60657e+06	4.16e+06	0.903057	0.0173363
RSL1D1	7.02376e+06	7.38197e+06	6.82567e+06	6.51308e+06	6.54368e+06	6.55758e+06	7.07714e+06	6.53811e+06	0.923836	0.0794308	1.04858e+07	1.12914e+07	1.22922e+07	1.02729e+07	1.06197e+07	1.19885e+07	1.13565e+07	1.09603e+07	0.965118	0.620702
TMPO beta/gamma	4.14475e+06	4.24936e+06	4.45035e+06	3.70255e+06	4.22225e+06	4.04137e+06	4.28149e+06	3.98872e+06	0.931621	0.189513	3.89055e+06	3.95367e+06	3.79281e+06	3.8491e+06	3.5179e+06	3.96135e+06	3.87901e+06	3.77611e+06	0.973473	0.528401
TIAL1	2.4139e+06	2.6138e+06	2.62507e+06	2.41551e+06	2.41101e+06	2.3803e+06	2.55092e+06	2.40227e+06	0.941726	0.159438	725600	731946	730385	835189	759467	762365	729311	785674	1.07728	0.149905
EPB41L2	1.15221e+07	1.21306e+07	1.18237e+07	1.15192e+07	1.11458e+07	1.10064e+07	1.18255e+07	1.12238e+07	0.949119	0.0623024	4.43611e+06	4.44244e+06	4.08924e+06	4.18053e+06	4.11864e+06	3.9047e+06	4.3226e+06	4.06795e+06	0.94109	0.15809
SRSF9	2.26422e+06	2.22466e+06	2.17707e+06	2.10434e+06	2.2063e+06	2.06582e+06	2.22198e+06	2.12549e+06	0.956571	0.13515	9.14725e+06	9.43642e+06	9.37854e+06	8.35556e+06	9.01222e+06	9.22622e+06	9.32074e+06	8.86467e+06	0.951069	0.217515
RUVBL1	5.82271e+06	6.06429e+06	7.01315e+06	6.14003e+06	6.0558e+06	6.26506e+06	6.30005e+06	6.15363e+06	0.97676	0.72761	6.04887e+06	6.37993e+06	5.79612e+06	7.39547e+06	6.29335e+06	6.6265e+06	6.07498e+06	6.77177e+06	1.1147	0.154212
RPN1	1.12637e+07	1.08727e+07	1.10943e+07	1.05617e+07	1.11328e+07	1.08755e+07	1.10769e+07	1.08567e+07	0.980121	0.340496	6.66621e+06	6.72519e+06	6.5824e+06	6.10618e+06	6.25454e+06	6.53012e+06	6.65793e+06	6.29695e+06	0.945781	0.0885956
BAG2	2.12825e+06	2.1531e+06	2.30489e+06	2.17594e+06	2.20733e+06	2.14821e+06	2.19541e+06	2.17716e+06	0.991687	0.777751	736618	723552	757797	825454	821585	823583	739322	823540	1.11391	0.0129155
TMPO alpha	3.46196e+06	3.37109e+06	3.37864e+06	3.3074e+06	3.47364e+06	3.40011e+06	3.4039e+06	3.39372e+06	0.997009	0.866902	3.79749e+06	3.64872e+06	3.79279e+06	3.95039e+06	3.78007e+06	3.79475e+06	3.74633e+06	3.84173e+06	1.02547	0.26302
PSMD13	2.8585e+06	2.98662e+06	2.88207e+06	2.99677e+06	2.81684e+06	2.88937e+06	2.90906e+06	2.90099e+06	0.997226	0.908224	3.15477e+06	3.0969e+06	3.06306e+06	3.44036e+06	3.34836e+06	3.33509e+06	3.10491e+06	3.3746e+06	1.08686	0.00367026
KEAP1	995570	1.00048e+06	1.03439e+06	1.03533e+06	1.00899e+06	1.00141e+06	1.01014e+06	1.01524e+06	1.00505	0.765806	700406	717626	706382	691015	767313	731268	708138	729865	1.03068	0.42958
SQSTM1	1.48994e+06	1.48812e+06	1.58074e+06	1.51635e+06	1.52995e+06	1.61995e+06	1.5196e+06	1.55542e+06	1.02357	0.467339	194518	194120	198434	245947	232348	233030	195691	237108	1.21165	0.00690519
PSMB5	3.46958e+06	3.37718e+06	3.53346e+06	3.5672e+06	3.52951e+06	3.5296e+06	3.46008e+06	3.5421e+06	1.02371	0.20665	3.1058e+06	3.08559e+06	3.11924e+06	3.69801e+06	3.49221e+06	3.41531e+06	3.10354e+06	3.53518e+06	1.13908	0.0346619
RPL21	9.44657e+06	9.36369e+06	9.12667e+06	9.70389e+06	9.54951e+06	9.41665e+06	9.31231e+06	9.55668e+06	1.02624	0.127654	8.59999e+06	8.80926e+06	7.61e+06	8.9381e+06	8.39406e+06	8.26974e+06	8.33975e+06	8.53397e+06	1.02329	0.676178
VCP	3.66296e+07	3.65147e+07	3.63785e+07	3.74141e+07	3.75591e+07	3.76028e+07	3.65076e+07	3.75253e+07	1.02788	0.000513015	1.91065e+07	1.9025e+07	1.8527e+07	2.00289e+07	1.89993e+07	1.87479e+07	1.88862e+07	1.92587e+07	1.01973	0.455339
NUFIP2	2.686e+06	2.56834e+06	2.76622e+06	2.69967e+06	2.78381e+06	2.76325e+06	2.67352e+06	2.74891e+06	1.0282	0.323101	1.27521e+06	1.27908e+06	1.4151e+06	1.483e+06	1.51031e+06	1.49588e+06	1.32313e+06	1.4964e+06	1.13095	0.059974
COPS2	3.51978e+06	3.48097e+06	3.54646e+06	3.69305e+06	3.60845e+06	3.56073e+06	3.51574e+06	3.62075e+06	1.02987	0.0953945	2.40719e+06	2.45134e+06	2.69463e+06	2.87714e+06	2.98004e+06	2.91761e+06	2.51772e+06	2.92493e+06	1.16174	0.0342766
IGF2BP1	3.31905e+06	3.17502e+06	3.13629e+06	3.35777e+06	3.23768e+06	3.34828e+06	3.21012e+06	3.31458e+06	1.03254	0.206033	NA	NA	NA	NA	NA	NA	NA	NA	NA	NA
BASP1	7.79014e+06	7.50739e+06	7.51076e+06	7.80911e+06	8.12617e+06	7.68562e+06	7.60276e+06	7.87363e+06	1.03563	0.175704	NA	NA	NA	NA	NA	NA	NA	NA	NA	NA
CLTC	3.02136e+07	3.13219e+07	3.10465e+07	3.25521e+07	3.16829e+07	3.19084e+07	3.08607e+07	3.20478e+07	1.03847	0.0516927	2.72684e+07	2.66441e+07	2.76001e+07	2.86156e+07	2.88946e+07	2.91109e+07	2.71709e+07	2.88737e+07	1.06267	0.0126071
RPS7	3.75038e+06	3.5493e+06	3.29936e+06	3.88208e+06	3.63996e+06	3.7531e+06	3.53301e+06	3.75838e+06	1.06379	0.223439	6.06768e+06	6.03953e+06	6.32402e+06	6.06816e+06	6.4378e+06	6.33836e+06	6.14374e+06	6.28144e+06	1.02241	0.391425
RPL28	1.00895e+07	9.96327e+06	9.43939e+06	1.06436e+07	1.03134e+07	1.07866e+07	9.83073e+06	1.05812e+07	1.07634	0.0425105	7.05963e+06	7.26577e+06	7.46419e+06	7.37013e+06	7.59709e+06	7.47851e+06	7.26319e+06	7.48191e+06	1.03011	0.19674
PSMA2	2.41663e+06	2.26701e+06	2.37547e+06	2.58172e+06	2.48901e+06	2.56801e+06	2.35304e+06	2.54624e+06	1.08211	0.0287426	1.55218e+06	1.63187e+06	1.70291e+06	1.9674e+06	1.96878e+06	1.88103e+06	1.62899e+06	1.93907e+06	1.19035	0.00621203
PSMD14	3.54817e+06	3.52736e+06	3.48193e+06	3.82491e+06	3.80616e+06	3.81721e+06	3.51915e+06	3.81609e+06	1.08438	0.0025151	2.96493e+06	2.99032e+06	2.84816e+06	3.23236e+06	3.21462e+06	3.15189e+06	2.93447e+06	3.19962e+06	1.09036	0.0117828
COPA	1.07762e+07	1.1132e+07	1.12133e+07	1.22909e+07	1.18142e+07	1.19322e+07	1.10405e+07	1.20124e+07	1.08803	0.00785332	6.95659e+06	6.9385e+06	7.24694e+06	8.23681e+06	8.1348e+06	8.53672e+06	7.04735e+06	8.30278e+06	1.17814	0.00151481
TXLNA	2.52904e+06	2.47982e+06	2.39185e+06	2.80465e+06	2.62929e+06	2.77301e+06	2.4669e+06	2.73565e+06	1.10894	0.0188991	2.77376e+06	2.89531e+06	2.99756e+06	3.06981e+06	3.21037e+06	3.11375e+06	2.88888e+06	3.13131e+06	1.08392	0.0428888
EIF5	4.9587e+06	4.85391e+06	4.6133e+06	5.64356e+06	5.25611e+06	5.40202e+06	4.80864e+06	5.4339e+06	1.13003	0.015111	4.49102e+06	4.4071e+06	4.27763e+06	4.3443e+06	4.4481e+06	4.30453e+06	4.39191e+06	4.36564e+06	0.994018	0.747152
CCT4	1.88628e+07	1.81931e+07	1.8656e+07	2.21978e+07	2.01418e+07	2.15945e+07	1.85706e+07	2.13113e+07	1.14758	0.0358757	1.5707e+07	1.60101e+07	1.57209e+07	1.82593e+07	1.77065e+07	1.75773e+07	1.58127e+07	1.78477e+07	1.1287	0.00376587
CCT3	1.82096e+07	1.81318e+07	1.77977e+07	2.08474e+07	2.03792e+07	2.09923e+07	1.80464e+07	2.07396e+07	1.14924	0.000543967	1.23292e+07	1.20422e+07	1.18414e+07	1.32803e+07	1.32849e+07	1.31284e+07	1.20709e+07	1.32312e+07	1.09612	0.00818936
CCT8	1.45184e+07	1.39912e+07	1.33882e+07	1.64478e+07	1.54031e+07	1.63284e+07	1.39659e+07	1.60598e+07	1.14992	0.0107463	1.39504e+07	1.36765e+07	1.36819e+07	1.46631e+07	1.50086e+07	1.47218e+07	1.37696e+07	1.47978e+07	1.07467	0.00202291
RANBP1	3.91078e+06	4.05535e+06	3.62195e+06	4.79642e+06	4.46338e+06	4.55049e+06	3.86269e+06	4.60343e+06	1.19177	0.0116224	5.91518e+06	6.3045e+06	6.38738e+06	7.29134e+06	7.22822e+06	8.00535e+06	6.20235e+06	7.5083e+06	1.21056	0.0172838
CTPS1	7.54218e+06	7.34359e+06	6.92355e+06	9.01384e+06	8.25783e+06	8.78457e+06	7.26977e+06	8.68541e+06	1.19473	0.00888122	2.90949e+06	2.91164e+06	2.85508e+06	3.3004e+06	3.30931e+06	3.3117e+06	2.89207e+06	3.30714e+06	1.14352	0.00146872
SPATS2	358257	334997	354567	430467	414065	438028	349273	427520	1.22403	0.00150095	168212	183453	192246	228402	228897	248433	181303	235244	1.29752	0.00505199
PRDX1	2.44231e+07	2.257e+07	2.32152e+07	2.92921e+07	2.99857e+07	3.11082e+07	2.34028e+07	3.01287e+07	1.2874	0.000894834	3.12646e+07	3.37369e+07	3.00239e+07	4.14711e+07	3.81146e+07	3.56748e+07	3.16751e+07	3.84202e+07	1.21294	0.0355314
ARF3	NA	NA	NA	NA	NA	NA	NA	NA	#VALUE!	NA	NA	NA	NA	NA	NA	NA	NA	NA	NA	NA
