# Supplementary material for: Allelic effects on KLHL17 expression underlie a pancreatic cancer genome-wide association signal at chr1p36.33
Source: Nat Commun. 2025 Apr 30;16:4055. doi: 10.1038/s41467-025-59109-2 (PMC12044007; doi:10.1038/s41467-025-59109-2)
Supplement: Supplementary file 6 — Source Data [file 41467_2025_59109_MOESM6_ESM.xlsx]

## Sheet: Fig 1, Tables1,2
CHROM	POS	REF	ALT	rsID	MarkerName	Allele1	Allele2	Freq1	FreqSE	MinFreq	MaxFreq	Effect	StdErr	OR	95% CI lower	95% CI upper	P-value	Direction	HetISq	HetChiSq	HetDf	HetPVal	LLR	PIP
1	894573	G	A	rs13303010	1:894573:G:A	a	g	0.1074	0.0144	0.0884	0.1333	0.2133	0.0336	1.24	1.16	1.32	2.09e-10	++++	32.3	4.43	3	0.2186	1	0.274449
1	900730	G	A	rs3935066	1:900730:G:A	a	g	0.0991	0.0159	0.0825	0.1278	0.2266	0.0359	1.25	1.17	1.35	2.74e-10	++++	34.9	4.605	3	0.2031	1.30277	0.219459
1	895755	A	AG	rs113491766	1:895755:A:AG	a	ag	0.8929	0.0145	0.8669	0.9117	-0.2136	0.0339	0.81	0.76	0.86	2.85e-10	----	28.6	4.202	3	0.2405	1.35382	0.204992
1	895706	G	A	rs13303327	1:895706:G:A	a	g	0.1064	0.0157	0.0835	0.1331	0.2136	0.034	1.24	1.16	1.32	3.38e-10	++++	30.7	4.327	3	0.2282	1.59915	0.182969
1	886817	C	T	rs10465241	1:886817:C:T	t	c	0.1055	0.0161	0.0889	0.1348	0.2124	0.0348	1.24	1.16	1.32	1.03e-09	++++	38.8	4.904	3	0.179	4.74317	0.0621342
1	886788	G	A	rs10465242	1:886788:G:A	a	g	0.1067	0.0159	0.0886	0.1351	0.2079	0.0348	1.23	1.15	1.32	2.23e-09	++++	27.9	4.163	3	0.2444	10.0697	0.0290233
1	901559	G	A	rs13303160	1:901559:G:A	a	g	0.1063	0.0163	0.0873	0.1346	0.2073	0.0349	1.23	1.15	1.32	2.74e-09	++++	21.6	3.824	3	0.2811	12.3064	0.0237805
1	891021	G	A	rs13302957	1:891021:G:A	a	g	0.0647	0.0108	0.0534	0.0849	0.232	0.0428	1.26	1.16	1.37	5.92e-08	++++	24.7	3.986	3	0.263	243.622
1	893719	G	A	rs4970445	1:893719:G:A	a	g	0.0749	0.0093	0.0629	0.0913	0.2103	0.0401	1.23	1.14	1.33	1.53e-07	++++	5.2	3.164	3	0.367	610.812
1	902997	G	A	rs7524174	1:902997:G:A	a	g	0.1309	0.0123	0.1224	0.1538	0.1706	0.0336	1.19	1.11	1.27	3.94e-07	++++	0	0.615	3	0.8929	1523.22
1	878906	CTTT	C	rs56972694	1:878906:CTTT:C	cttt	c	0.915	0.0126	0.8914	0.9241	-0.1979	0.0395	0.82	0.76	0.89	5.59e-07	----	0	2.891	3	0.4087	2134.46
1	896476	A	G	rs28393498	1:896476:A:G	a	g	0.9414	0.004	0.9368	0.9488	-0.2135	0.0444	0.81	0.74	0.88	1.48e-06	----	25.2	4.013	3	0.26	5450.31
1	901023	T	C	rs13303351	1:901023:T:C	t	c	0.9402	0.0051	0.9335	0.9469	-0.2151	0.0449	0.81	0.74	0.88	1.66e-06	----	43	5.265	3	0.1534	6086.12
1	875643	C	G	rs7411115	1:875643:C:G	c	g	0.8574	0.0222	0.8253	0.8831	-0.154	0.0324	0.86	0.8	0.91	1.96e-06	----	0.6	3.02	3	0.3886	7139.51
1	893461	TC	T	rs59986066	1:893461:TC:T	t	tc	0.0573	0.0037	0.0525	0.0629	0.209	0.0444	1.23	1.13	1.34	2.5e-06	++++	7.1	3.228	3	0.3578	9018.97
1	900285	C	T	rs4970435	1:900285:C:T	t	c	0.0705	0.0054	0.0623	0.0748	0.1967	0.0419	1.22	1.12	1.32	2.65e-06	++++	24.6	3.98	3	0.2637	9537.77
1	900001	G	A	rs28754834	1:900001:G:A	a	g	0.0674	0.0071	0.0595	0.0804	0.2012	0.0429	1.22	1.12	1.33	2.78e-06	++++	35	4.615	3	0.2023	9986.35
1	900010	G	GC	rs558710007	1:900010:G:GC	g	gc	0.9326	0.0071	0.9196	0.9405	-0.2012	0.0429	0.82	0.75	0.89	2.79e-06	----	34.9	4.61	3	0.2027	10020.8
1	900009	C	G	rs6704181	1:900009:C:G	c	g	0.9326	0.0071	0.9196	0.9405	-0.2011	0.0429	0.82	0.75	0.89	2.79e-06	----	34.9	4.61	3	0.2027	10020.8
1	884426	A	AACAGCAAAG	rs72502742	1:884426:A:AACAGCAAAG	a	aacagcaaag	0.9139	0.0054	0.9069	0.9239	-0.193	0.0412	0.82	0.76	0.89	2.81e-06	----	8.5	3.278	3	0.3508	10089.7
1	897325	G	C	rs4970441	1:897325:G:C	c	g	0.07	0.0047	0.0625	0.0739	0.1938	0.0414	1.21	1.12	1.32	2.86e-06	++++	32.8	4.463	3	0.2157	10261.9
1	892745	G	A	rs13303227	1:892745:G:A	a	g	0.0573	0.0037	0.0525	0.063	0.2073	0.0444	1.23	1.13	1.34	3.04e-06	++++	8.7	3.286	3	0.3495	10880.8
1	894890	A	AAGAC	rs111643007	1:894890:A:AAGAC	a	aagac	0.9364	0.0016	0.9334	0.9384	-0.2005	0.0431	0.82	0.75	0.89	3.33e-06	----	0	2.485	3	0.478	11874.5
1	901607	C	G	rs13302996	1:901607:C:G	c	g	0.9328	0.0036	0.928	0.9378	-0.1967	0.0425	0.82	0.76	0.89	3.74e-06	----	0	2	3	0.5723	13273
1	888639	T	C	rs3748596	1:888639:T:C	t	c	0.9436	0.0036	0.9371	0.9479	-0.2065	0.0447	0.81	0.75	0.89	3.77e-06	----	13.5	3.467	3	0.3251	13375
1	900972	T	G	rs9697711	1:900972:T:G	t	g	0.9435	0.0037	0.938	0.9479	-0.2108	0.0458	0.81	0.74	0.89	4.1e-06	----	9.2	3.306	3	0.3469	14495.2
1	879676	G	A	rs6605067	1:879676:G:A	a	g	0.0549	0.0069	0.0504	0.0681	0.2129	0.0463	1.24	1.13	1.35	4.21e-06	++++	35.5	4.651	3	0.1992	14867.6
1	889158	G	C	rs13303056	1:889158:G:C	c	g	0.0564	0.004	0.0524	0.0639	0.2043	0.0446	1.23	1.12	1.34	4.65e-06	++++	27.7	4.151	3	0.2457	16353.2
1	898467	C	T	rs41285808	1:898467:C:T	t	c	0.9472	0.0031	0.9409	0.9491	-0.2164	0.0473	0.81	0.73	0.88	4.83e-06	----	0	1.55	3	0.6707	16959
1	900286	A	G	rs4970434	1:900286:A:G	a	g	0.9428	0.0044	0.9376	0.9483	-0.209	0.0459	0.81	0.74	0.89	5.22e-06	----	17.1	3.619	3	0.3056	18268.2
1	889159	A	C	rs13302945	1:889159:A:C	a	c	0.9435	0.0041	0.936	0.9477	-0.2028	0.0446	0.82	0.75	0.89	5.59e-06	----	26.3	4.07	3	0.254	19506.1
1	898323	T	C	rs6605071	1:898323:T:C	t	c	0.9352	0.0062	0.9292	0.9438	-0.2057	0.0454	0.81	0.74	0.89	5.89e-06	----	0	1.828	3	0.6088	20507
1	888659	T	C	rs3748597	1:888659:T:C	t	c	0.9433	0.0035	0.9372	0.9475	-0.201	0.0445	0.82	0.75	0.89	6.12e-06	----	12.4	3.425	3	0.3307	21272.7
1	887801	A	G	rs3828047	1:887801:A:G	a	g	0.9439	0.004	0.9363	0.9476	-0.2034	0.0451	0.82	0.75	0.89	6.36e-06	----	22.4	3.866	3	0.2763	22070.3
1	886186	C	CAG	rs145470050	1:886186:C:CAG	cag	c	0.0551	0.0044	0.0515	0.0638	0.207	0.0459	1.23	1.12	1.35	6.58e-06	++++	22.6	3.875	3	0.2753	22800.1
1	886182	TG	T	rs35678314	1:886182:TG:T	t	tg	0.0551	0.0044	0.0515	0.0638	0.207	0.0459	1.23	1.12	1.35	6.59e-06	++++	22.6	3.875	3	0.2752	22833.3
1	893280	G	A	rs4970371	1:893280:G:A	a	g	0.0568	0.0035	0.0521	0.0621	0.2005	0.0446	1.22	1.12	1.33	6.76e-06	++++	0	1.84	3	0.6064	23396.5
1	899928	G	C	rs6677386	1:899928:G:C	c	g	0.0706	0.0032	0.0663	0.0749	0.1897	0.0422	1.21	1.11	1.31	6.81e-06	++++	0	1.904	3	0.5925	23562
1	886006	T	C	rs4970375	1:886006:T:C	t	c	0.9449	0.0045	0.936	0.9485	-0.2046	0.046	0.81	0.74	0.89	8.63e-06	----	23.7	3.93	3	0.2691	29550.3
1	885699	A	G	rs4970376	1:885699:A:G	a	g	0.9451	0.0046	0.936	0.9487	-0.205	0.0461	0.81	0.74	0.89	8.87e-06	----	23.6	3.929	3	0.2692	30335.1
1	884815	A	G	rs4246503	1:884815:A:G	a	g	0.9455	0.0049	0.9358	0.9493	-0.2048	0.0464	0.81	0.74	0.89	1.03e-05	----	26.2	4.066	3	0.2544	34991.1
1	879687	T	C	rs2839	1:879687:T:C	t	c	0.9471	0.0059	0.9358	0.9515	-0.2059	0.047	0.81	0.74	0.89	1.18e-05	----	18.3	3.673	3	0.299	39840.9
1	889238	G	A	rs3828049	1:889238:G:A	a	g	0.9441	0.0036	0.9376	0.9482	-0.1954	0.0448	0.82	0.75	0.9	1.27e-05	----	0	2.187	3	0.5345	42735.9
1	880238	A	G	rs3748592	1:880238:A:G	a	g	0.9471	0.0059	0.9357	0.9514	-0.2046	0.047	0.81	0.74	0.89	1.32e-05	----	15.8	3.561	3	0.3129	44339.7
1	882803	A	G	rs2340582	1:882803:A:G	a	g	0.9467	0.0056	0.9359	0.9509	-0.2044	0.047	0.82	0.74	0.89	1.36e-05	----	23.9	3.942	3	0.2678	45620.6
1	893462	C	T	rs6605068	1:893462:C:T	t	c	0.0634	0	0.0634	0.0634	0.4225	0.0973	1.53	1.26	1.85	1.42e-05	???+	0	0	0	1	47538.4
1	893631	A	G	rs6605069	1:893631:A:G	a	g	0.9348	0.0026	0.9319	0.9382	-0.1824	0.0424	0.83	0.77	0.91	1.67e-05	----	0	2.869	3	0.4123	55486.6
1	863641	G	A	rs28569249	1:863641:G:A	a	g	0.863	0.0143	0.845	0.8866	-0.1454	0.0338	0.86	0.81	0.92	1.7e-05	----	0	2.546	3	0.467	56436.2
1	897564	T	C	rs13303229	1:897564:T:C	t	c	0.9348	0.0025	0.9327	0.9386	-0.1838	0.0428	0.83	0.77	0.9	1.78e-05	----	13.6	3.472	3	0.3244	58964
1	885689	G	A	rs4970452	1:885689:G:A	a	g	0.0544	0.0043	0.051	0.0631	0.198	0.0463	1.22	1.11	1.33	1.9e-05	++++	0	2.408	3	0.4922	62744.9
1	889713	C	A	rs13303051	1:889713:C:A	a	c	0.0678	0.0027	0.0642	0.071	0.1764	0.0415	1.19	1.1	1.29	2.08e-05	++++	0	2.755	3	0.431	68393.1
1	876499	A	G	rs4372192	1:876499:A:G	a	g	0.9469	0.0053	0.9368	0.9522	-0.1996	0.0472	0.82	0.75	0.9	2.31e-05	----	19.8	3.74	3	0.2909	75573.1
1	887560	A	C	rs3748595	1:887560:A:C	a	c	0.9374	0.0041	0.9317	0.9434	-0.1821	0.0432	0.83	0.77	0.91	2.46e-05	----	16.3	3.583	3	0.3102	80235.1
1	1609707	C	T	rs114806341	1:1609707:C:T	t	c	0.9465	0.0072	0.9381	0.9541	0.2483	0.0589	1.28	1.14	1.44	2.49e-05	++++	0	1.023	3	0.7956	81165.7
1	863644	T	C	rs28739566	1:863644:T:C	t	c	0.1575	0.0082	0.1442	0.1653	0.1367	0.0326	1.15	1.08	1.22	2.68e-05	++++	12.9	3.442	3	0.3283	87045.5
1	885676	C	A	rs4970377	1:885676:C:A	a	c	0.0615	0.0041	0.0567	0.0686	0.1819	0.044	1.2	1.1	1.31	3.52e-05	++++	17.8	3.648	3	0.302	112789
1	889638	G	C	rs13303206	1:889638:G:C	c	g	0.0672	0.0024	0.0641	0.0703	0.173	0.042	1.19	1.09	1.29	3.72e-05	++++	0	2.81	3	0.4218	118866
1	899942	G	A	rs71509448	1:899942:G:A	a	g	0.0888	0.0047	0.0845	0.0944	0.1619	0.0393	1.18	1.09	1.27	3.8e-05	++++	0	0.063	3	0.9959	121291
1	852133	C	T	rs7518702	1:852133:C:T	t	c	0.1925	0.0119	0.1801	0.2118	0.12	0.0295	1.13	1.06	1.19	4.63e-05	++++	0	2.264	3	0.5194	146296
1	899989	A	C	rs6669071	1:899989:A:C	a	c	0.9179	0.0066	0.9097	0.9247	-0.1665	0.0409	0.85	0.78	0.92	4.78e-05	----	0	0.13	3	0.988	150786
1	877715	C	G	rs6605066	1:877715:C:G	c	g	0.937	0.0033	0.9305	0.9404	-0.1765	0.0441	0.84	0.77	0.91	6.24e-05	----	16.8	3.604	3	0.3076	194102
1	899938	G	C	rs147467971	1:899938:G:C	c	g	0.0868	0.0052	0.0816	0.0938	0.1582	0.0397	1.17	1.08	1.27	6.69e-05	++++	0	0.025	3	0.9989	207326
1	899937	G	T	rs143296006	1:899937:G:T	t	g	0.0868	0.0052	0.0816	0.0938	0.1582	0.0397	1.17	1.08	1.27	6.69e-05	++++	0	0.025	3	0.9989	207326
1	897738	C	T	rs6696971	1:897738:C:T	t	c	0.9319	0.0046	0.928	0.9389	-0.1652	0.0421	0.85	0.78	0.92	8.66e-05	----	12.5	3.429	3	0.3301	264634
1	846489	T	C	rs4970333	1:846489:T:C	t	c	0.8051	0.0123	0.7844	0.8161	-0.1148	0.0293	0.89	0.84	0.94	8.91e-05	----	0	2.092	3	0.5536	271845
1	846338	A	G	rs4970334	1:846338:A:G	a	g	0.805	0.0123	0.7844	0.816	-0.1145	0.0293	0.89	0.84	0.94	9.34e-05	----	0	2.167	3	0.5385	284221
1	853954	C	A	rs1806509	1:853954:C:A	a	c	0.3995	0.0203	0.386	0.4379	0.0886	0.0229	1.09	1.04	1.14	0.0001056	++++	36.7	4.738	3	0.192	319146
1	565406	C	T	rs6594029	1:565406:C:T	t	c	0.5956	0.0252	0.5604	0.6211	-0.1178	0.0306	0.89	0.84	0.94	0.0001213	----	49.3	5.92	3	0.1156	363722
1	852875	C	T	rs13303369	1:852875:C:T	t	c	0.4002	0.02	0.3871	0.4381	0.0878	0.0229	1.09	1.04	1.14	0.0001233	++++	36.3	4.71	3	0.1943	369373
1	852964	T	G	rs4970461	1:852964:T:G	t	g	0.8144	0.0052	0.8057	0.8188	-0.1142	0.0298	0.89	0.84	0.95	0.0001276	----	0	2.998	3	0.392	381503
1	562147	T	A	rs564040090	1:562147:T:A	a	t	0.9932	0	0.9932	0.9932	-1.6264	0.4251	0.2	0.09	0.45	0.0001302	???-	0	0	0	1	388825
1	901806	G	C	rs2879815	1:901806:G:C	c	g	0.95	0.0121	0.9306	0.9658	-0.1962	0.0513	0.82	0.74	0.91	0.0001314	----	0	1.16	3	0.7625	392201
1	903104	C	T	rs6696281	1:903104:C:T	t	c	0.9505	0.0124	0.9303	0.9656	-0.1986	0.052	0.82	0.74	0.91	0.0001331	----	25.9	4.046	3	0.2565	396980
1	852037	G	A	rs4970463	1:852037:G:A	a	g	0.4277	0.0257	0.4061	0.4757	0.0865	0.0227	1.09	1.04	1.14	0.000143	-+++	41.2	5.106	3	0.1642	424737
1	854978	A	C	rs13303057	1:854978:A:C	a	c	0.5941	0.0186	0.5585	0.6067	-0.0864	0.0228	0.92	0.88	0.96	0.0001522	----	25.6	4.034	3	0.2578	450418
1	852063	G	A	rs28436996	1:852063:G:A	a	g	0.4278	0.0257	0.4061	0.4758	0.0858	0.0227	1.09	1.04	1.14	0.0001598	-+++	41.5	5.128	3	0.1627	471556
1	2110261	G	A	rs186080633	1:2110261:G:A	a	g	0.9932	0.0016	0.9913	0.9949	-0.6196	0.1648	0.54	0.39	0.74	0.00017	?---	2.7	2.056	2	0.3577	499822
1	568451	C	T	rs78032279	1:568451:C:T	t	c	0.8533	0.0054	0.8489	0.8642	-0.1691	0.0451	0.84	0.77	0.92	0.0001774	----	0	1.585	3	0.6628	520258
1	850371	G	T	rs6679046	1:850371:G:T	t	g	0.4044	0.0176	0.3931	0.438	0.0857	0.0229	1.09	1.04	1.14	0.0001774	++++	19.2	3.713	3	0.2942	520258
1	850218	T	A	rs6664536	1:850218:T:A	a	t	0.427	0.0256	0.4057	0.475	0.0846	0.0227	1.09	1.04	1.14	0.0001933	-+++	41.5	5.129	3	0.1626	563978
1	568412	T	C	rs377573539	1:568412:T:C	t	c	0.1468	0.0051	0.1366	0.1512	0.167	0.045	1.18	1.08	1.29	0.0002067	++++	0	1.689	3	0.6393	600634
1	845283	G	T	rs7366404	1:845283:G:T	t	g	0.194	0.0117	0.1834	0.2135	0.1088	0.0294	1.11	1.05	1.18	0.0002126	++++	0	1.647	3	0.6488	616722
1	1944648	A	T	rs183003982	1:1944648:A:T	a	t	0.007	0.0008	0.0065	0.0084	0.6674	0.1803	1.95	1.37	2.78	0.0002145	+++?	48.5	3.887	2	0.1432	621896
1	851499	A	G	rs4970465	1:851499:A:G	a	g	0.8171	0.0033	0.8118	0.8204	-0.1107	0.03	0.9	0.84	0.95	0.0002188	----	0	2.636	3	0.4512	633594
1	844324	G	A	rs61769714	1:844324:G:A	a	g	0.1964	0.0129	0.1833	0.2177	0.1073	0.0293	1.11	1.05	1.18	0.0002477	++++	0	1.883	3	0.597	711824
1	568709	A	G	rs148329687	1:568709:A:G	a	g	0.1393	0.0054	0.1304	0.1453	0.1671	0.0459	1.18	1.08	1.29	0.0002694	++++	0	0.808	3	0.8476	770142
1	1625606	G	A	rs35947799	1:1625606:G:A	a	g	0.4104	0.011	0.4033	0.4369	0.0824	0.0227	1.09	1.04	1.14	0.0002847	++++	46	5.558	3	0.1352	811059
1	856476	A	G	rs4040605	1:856476:A:G	a	g	0.3715	0.0206	0.3488	0.4083	0.0827	0.0228	1.09	1.04	1.14	0.0002954	-+++	41.8	5.151	3	0.1611	839582
1	849998	A	G	rs13303222	1:849998:A:G	a	g	0.8185	0.004	0.8116	0.8218	-0.1074	0.0301	0.9	0.85	0.95	0.0003575	----	0	2.641	3	0.4503	1.00373e+06
1	846600	CT	C	rs35331099	1:846600:CT:C	ct	c	0.805	0.0116	0.7857	0.8162	-0.1048	0.0294	0.9	0.85	0.95	0.0003602	----	0	1.524	3	0.6768	1.01082e+06
1	568644	T	C	rs78639846	1:568644:T:C	t	c	0.1453	0.0059	0.1365	0.1506	0.1898	0.0534	1.21	1.09	1.34	0.0003743	++?+	0	1.021	2	0.6001	1.04777e+06
1	568631	C	T	rs76167418	1:568631:C:T	t	c	0.8546	0.006	0.8493	0.8635	-0.1892	0.0534	0.83	0.75	0.92	0.0003909	--?-	0	1.011	2	0.6033	1.09114e+06
1	856041	G	A	rs61769717	1:856041:G:A	a	g	0.8216	0.002	0.8182	0.8234	-0.1074	0.0303	0.9	0.85	0.95	0.0003999	----	0	2.722	3	0.4364	1.11459e+06
1	850328	CA	C	rs554751829	1:850328:CA:C	ca	c	0.6851	0.0133	0.669	0.7028	-0.0917	0.026	0.91	0.87	0.96	0.0004132	----	29	4.225	3	0.2381	1.14918e+06
1	879317	C	T	rs7523549	1:879317:C:T	t	c	0.9691	0.0048	0.9607	0.9748	-0.2221	0.0631	0.8	0.71	0.91	0.0004311	----	0	1.73	3	0.6302	1.1956e+06
1	1620058	AAAC	A	rs201217954	1:1620058:AAAC:A	a	aaac	0.5848	0.011	0.5641	0.5961	-0.0788	0.0224	0.92	0.88	0.97	0.0004394	----	32.3	4.431	3	0.2185	1.21708e+06
1	856329	C	G	rs7414599	1:856329:C:G	c	g	0.1903	0.0051	0.1834	0.1978	0.1039	0.0296	1.11	1.05	1.18	0.0004514	++++	0	2.296	3	0.5133	1.24807e+06
1	854777	A	G	rs13303019	1:854777:A:G	a	g	0.6115	0.0112	0.5905	0.6205	-0.0806	0.023	0.92	0.88	0.97	0.0004588	+---	50.5	6.064	3	0.1085	1.26716e+06
1	880390	C	A	rs3748593	1:880390:C:A	a	c	0.9696	0.0048	0.9611	0.9747	-0.2204	0.063	0.8	0.71	0.91	0.0004726	----	0	1.496	3	0.6832	1.30268e+06
1	887059	G	A	rs76456117	1:887059:G:A	a	g	0.9688	0.005	0.9602	0.9747	-0.2169	0.0624	0.81	0.71	0.91	0.000514	----	0	1.818	3	0.6111	1.40879e+06
1	844343	A	G	rs61769715	1:844343:A:G	a	g	0.5938	0.0264	0.5452	0.6183	-0.0801	0.0231	0.92	0.88	0.97	0.0005187	+---	53.9	6.511	3	0.08922	1.42079e+06
1	855075	C	G	rs6673914	1:855075:C:G	c	g	0.6115	0.0112	0.5906	0.6205	-0.0799	0.023	0.92	0.88	0.97	0.0005201	+---	47.7	5.739	3	0.125	1.42436e+06
1	844300	C	G	rs61769713	1:844300:C:G	c	g	0.8187	0.0039	0.8124	0.8225	-0.1044	0.0301	0.9	0.85	0.96	0.0005315	----	0	2.392	3	0.4951	1.45344e+06
1	875159	AGCCAGTGGACGCCGACCT	A	rs141837153	1:875159:AGCCAGTGGACGCCGACCT:A	a	agccagtggacgccgacct	0.3849	0.0201	0.3676	0.4228	0.0771	0.0223	1.08	1.03	1.13	0.0005367	-+++	55.9	6.807	3	0.0783	1.46668e+06
1	894519	G	A	rs115438739	1:894519:G:A	a	g	0.9769	0.0011	0.976	0.9787	-0.2445	0.0708	0.78	0.68	0.9	0.0005578	----	0	0.684	3	0.877	1.52033e+06
1	890295	G	C	rs6661531	1:890295:G:C	c	g	0.9687	0.0046	0.9607	0.9747	-0.2133	0.0621	0.81	0.72	0.91	0.0005911	----	0	1.413	3	0.7024	1.60467e+06
1	1621747	AT	A	rs70937173	1:1621747:AT:A	a	at	0.4096	0.0105	0.4038	0.4358	0.0776	0.0226	1.08	1.03	1.13	0.000598	++++	44.9	5.448	3	0.1418	1.6221e+06
1	1622285	A	C	rs113135511	1:1622285:A:C	a	c	0.5904	0.0105	0.5644	0.5966	-0.0776	0.0226	0.93	0.89	0.97	0.0006049	----	44.1	5.369	3	0.1467	1.63951e+06
1	906272	A	C	rs28507236	1:906272:A:C	a	c	0.0748	0.0183	0.0477	0.0975	0.1731	0.0506	1.19	1.08	1.31	0.0006245	+-++	42.2	5.186	3	0.1587	1.68889e+06
1	892460	G	C	rs41285802	1:892460:G:C	c	g	0.9685	0.0047	0.9604	0.9746	-0.2104	0.0617	0.81	0.72	0.91	0.000654	----	0	1.298	3	0.7297	1.76298e+06
1	863632	C	T	rs28403979	1:863632:C:T	t	c	0.9059	0.0135	0.885	0.9187	-0.1351	0.0397	0.87	0.81	0.94	0.000664	----	0	1.364	3	0.714	1.78803e+06
1	856099	T	G	rs28534711	1:856099:T:G	t	g	0.3907	0.0107	0.3837	0.4113	0.0782	0.0231	1.08	1.03	1.13	0.0006992	-+++	47.3	5.689	3	0.1278	1.87598e+06
1	850780	C	T	rs6657440	1:850780:C:T	t	c	0.3975	0.0114	0.3899	0.4193	0.0776	0.0229	1.08	1.03	1.13	0.0007034	-+++	46.1	5.57	3	0.1345	1.88645e+06
1	856108	A	G	rs28742275	1:856108:A:G	a	g	0.3907	0.0107	0.3837	0.4113	0.0781	0.0231	1.08	1.03	1.13	0.0007056	-+++	47.3	5.692	3	0.1276	1.89193e+06
1	1620025	C	T	rs71509486	1:1620025:C:T	t	c	0.5921	0.0106	0.5739	0.6039	-0.0772	0.0228	0.93	0.89	0.97	0.0007138	----	34.4	4.572	3	0.2059	1.91235e+06
1	2073831	C	T	rs28569008	1:2073831:C:T	t	c	0.965	0.022	0.9465	0.9916	0.3443	0.1018	1.41	1.16	1.72	0.0007224	++++	0	0.429	3	0.9342	1.93375e+06
1	568670	T	C	rs75654607	1:568670:T:C	t	c	0.1417	0.0061	0.1334	0.1474	0.1816	0.0539	1.2	1.08	1.33	0.0007477	++?+	0	0.637	2	0.7273	1.99658e+06
1	2225236	C	T	rs149283152	1:2225236:C:T	t	c	0.9785	0.0018	0.9761	0.9808	-0.2418	0.0718	0.79	0.68	0.9	0.0007534	----	62.5	8.007	3	0.04587	2.01071e+06
1	1620904	A	G	rs3737624	1:1620904:A:G	a	g	0.4039	0.0109	0.3971	0.431	0.0764	0.0227	1.08	1.03	1.13	0.0007578	++++	54.4	6.583	3	0.08644	2.02161e+06
1	850425	G	GGTCC	rs202127290	1:850425:G:GGTCC	g	ggtcc	0.0196	0.0014	0.0177	0.0212	0.2585	0.0772	1.29	1.11	1.51	0.0008202	++++	0	1.523	3	0.6771	2.17568e+06
1	1620086	G	A	rs71509487	1:1620086:G:A	a	g	0.5926	0.0102	0.5735	0.6032	-0.0758	0.0228	0.93	0.89	0.97	0.0008936	----	33.9	4.539	3	0.2089	2.35567e+06
1	886179	CA	C	rs34136865	1:886179:CA:C	ca	c	0.8379	0.0118	0.8254	0.8521	-0.1179	0.0355	0.89	0.83	0.95	0.0008956	+---	51.2	6.146	3	0.1047	2.36055e+06
1	1710229	C	A	rs147062389	1:1710229:C:A	a	c	0.979	0.0023	0.9758	0.9818	-0.2962	0.0897	0.74	0.62	0.89	0.00096	----	0	1.689	3	0.6393	2.51742e+06
1	1620885	T	C	rs3737623	1:1620885:T:C	t	c	0.3999	0.0108	0.3936	0.427	0.0744	0.0227	1.08	1.03	1.13	0.00105	++++	46.5	5.612	3	0.1321	2.73516e+06
1	1449094	C	T	rs193069134	1:1449094:C:T	t	c	0.9837	0.0018	0.9816	0.9856	-0.3591	0.1099	0.7	0.56	0.87	0.001084	----	0	2.83	3	0.4186	2.817e+06
1	874950	T	TCCCTGGAGGACC	rs6143081	1:874950:T:TCCCTGGAGGACC	t	tccctggaggacc	0.7013	0.0202	0.6835	0.731	-0.0902	0.0276	0.91	0.87	0.96	0.001097	----	0	2.96	3	0.3979	2.84823e+06
1	886384	G	A	rs3748594	1:886384:G:A	a	g	0.9676	0.0049	0.959	0.9731	-0.2023	0.062	0.82	0.72	0.92	0.001102	----	0	1.694	3	0.6383	2.86023e+06
1	902288	G	A	rs77359280	1:902288:G:A	a	g	0.9669	0.0018	0.964	0.9687	-0.204	0.063	0.82	0.72	0.92	0.001212	----	33.7	4.527	3	0.2099	3.12314e+06
1	1620860	G	A	rs3737622	1:1620860:G:A	a	g	0.6001	0.0109	0.573	0.6066	-0.0735	0.0227	0.93	0.89	0.97	0.001228	----	47.6	5.72	3	0.126	3.1612e+06
1	1620009	A	T	rs71509485	1:1620009:A:T	a	t	0.4046	0.0097	0.3944	0.4233	0.0735	0.0228	1.08	1.03	1.13	0.00128	++++	30.4	4.308	3	0.2301	3.2846e+06
1	836684	G	A	rs74460547	1:836684:G:A	a	g	0.9794	0.0011	0.978	0.9808	-0.258	0.0807	0.77	0.66	0.9	0.001387	----	0	2.122	3	0.5475	3.53714e+06
1	1565972	G	C	rs137939848	1:1565972:G:C	c	g	0.965	0.0039	0.9602	0.9739	0.2317	0.0727	1.26	1.09	1.45	0.001442	++++	0	2.31	3	0.5107	3.66626e+06
1	896064	C	G	rs113034360	1:896064:C:G	c	g	0.0314	0.0045	0.0252	0.0389	0.1979	0.0624	1.22	1.08	1.38	0.001511	++++	0	1.267	3	0.737	3.82761e+06
1	1545289	G	T	rs6671612	1:1545289:G:T	t	g	0.2864	0.0239	0.2622	0.325	-0.086	0.0271	0.92	0.87	0.97	0.001528	----	0	1.086	3	0.7806	3.86726e+06
1	864490	C	T	rs55678698	1:864490:C:T	t	c	0.9607	0.0061	0.954	0.9737	0.2231	0.0705	1.25	1.09	1.44	0.001562	++++	19	3.702	3	0.2955	3.94644e+06
1	896333	C	T	rs144174542	1:896333:C:T	t	c	0.9687	0.0045	0.9612	0.9748	-0.1968	0.0625	0.82	0.73	0.93	0.00164	----	0	1.261	3	0.7385	4.1275e+06
1	1853394	T	C	rs2144687	1:1853394:T:C	t	c	0.0544	0.0096	0.0382	0.0645	-0.1609	0.0511	0.85	0.77	0.94	0.00165	---+	64.8	8.531	3	0.03623	4.15065e+06
1	1621549	C	T	rs539825848	1:1621549:C:T	t	c	0.9949	0	0.9949	0.9949	-1.1891	0.3792	0.3	0.14	0.64	0.001714	???-	0	0	0	1	4.29853e+06
1	1861126	C	G	rs59997390	1:1861126:C:G	c	g	0.0348	0.0042	0.0267	0.039	-0.203	0.0649	0.82	0.72	0.93	0.001758	----	32.5	4.443	3	0.2174	4399891
1	902764	C	G	rs80125161	1:902764:C:G	c	g	0.6396	0.0243	0.6109	0.6817	-0.0741	0.0237	0.93	0.89	0.97	0.001791	----	0	1.859	3	0.6022	4.47576e+06
1	1515679	G	A	rs114956926	1:1515679:G:A	a	g	0.9569	0.01	0.9421	0.9663	0.2131	0.0696	1.24	1.08	1.42	0.002191	+-++	0	2.424	3	0.4892	5.38549e+06
1	905160	C	T	rs7555426	1:905160:C:T	t	c	0.0509	0.0131	0.0341	0.0715	0.1582	0.052	1.17	1.06	1.3	0.00233	++++	0	1.388	3	0.7084	5.6977e+06
1	1902764	G	A	rs112517550	1:1902764:G:A	a	g	0.988	0.0024	0.9856	0.9925	0.368	0.1209	1.44	1.14	1.83	0.002346	++++	0	1.385	3	0.709	5.73352e+06
1	743021	T	C	rs3964475	1:743021:T:C	t	c	0.2258	0.0145	0.2034	0.2388	-0.1076	0.0354	0.9	0.84	0.96	0.002374	----	0	1.872	3	0.5995	5.79615e+06
1	821765	C	T	rs190575917	1:821765:C:T	t	c	0.9777	0.0009	0.9767	0.9788	-0.2467	0.0812	0.78	0.67	0.92	0.002378	----	0	2.065	3	0.559	5.80509e+06
1	905165	A	G	rs7522959	1:905165:A:G	a	g	0.9491	0.0128	0.9287	0.9648	-0.1574	0.0518	0.85	0.77	0.95	0.002392	----	0	1.38	3	0.7101	5.83637e+06
1	749689	T	G	rs75448039	1:749689:T:G	t	g	0.2779	0.0127	0.2617	0.2914	-0.1033	0.0341	0.9	0.84	0.96	0.00243	----	0	1.476	3	0.6877	5.92118e+06
1	881627	G	A	rs2272757	1:881627:G:A	a	g	0.3684	0.0191	0.3429	0.4015	0.0665	0.022	1.07	1.02	1.12	0.002541	-+++	20	3.748	3	0.29	6.16816e+06
1	706368	A	G	rs12029736	1:706368:A:G	a	g	0.477	0.0276	0.4481	0.5215	-0.0838	0.0279	0.92	0.87	0.97	0.002654	----	0	0.332	3	0.954	6.41849e+06
1	875770	A	G	rs4970379	1:875770:A:G	a	g	0.6078	0.022	0.5677	0.6285	-0.0663	0.0221	0.94	0.9	0.98	0.002713	+---	47.8	5.751	3	0.1244	6.54876e+06
1	1618321	T	C	rs28367203	1:1618321:T:C	t	c	0.4672	0.0098	0.4577	0.487	0.0665	0.0222	1.07	1.02	1.12	0.002713	++++	26.2	4.063	3	0.2548	6.54876e+06
1	867993	GTTTC	G	rs5772025	1:867993:GTTTC:G	g	gtttc	0.0056	0	0.0056	0.0056	0.8823	0.2957	2.42	1.35	4.31	0.002852	???+	0	0	0	1	6.85455e+06
1	1628197	A	G	rs61776802	1:1628197:A:G	a	g	0.5945	0.0104	0.572	0.6073	-0.0692	0.0233	0.93	0.89	0.98	0.002928	----	55.9	6.806	3	0.07835	7.02109e+06
1	1393206	C	T	rs147220568	1:1393206:C:T	t	c	0.9879	0.0027	0.9848	0.992	-0.3708	0.125	0.69	0.54	0.88	0.003013	----	0	2.343	3	0.5044	7.20682e+06
1	1923478	C	CAAAAAA	rs537739387	1:1923478:C:CAAAAAA	caaaaaa	c	0.9933	0.001	0.9917	0.9944	-0.5766	0.1944	0.56	0.38	0.82	0.003019	---?	0	1.179	2	0.5546	7.21991e+06
1	774760	C	T	rs187867912	1:774760:C:T	t	c	0.9801	0.0026	0.9787	0.9868	-0.2673	0.0901	0.77	0.64	0.91	0.003024	----	0	1.925	3	0.588	7.23082e+06
1	957640	C	T	rs6657048	1:957640:C:T	t	c	0.9844	0.0029	0.9816	0.9902	0.2608	0.088	1.3	1.09	1.54	0.00303	++++	0	0.179	3	0.9809	7.24391e+06
1	267227	TTAA	T	rs374780253	1:267227:TTAA:T	t	ttaa	0.9819	0.0012	0.9805	0.9838	-0.3489	0.1178	0.71	0.56	0.89	0.003057	----	19.4	3.722	3	0.2931	7.30276e+06
1	568665	G	A	rs577189614	1:568665:G:A	a	g	0.9891	0.0023	0.986	0.9919	0.445	0.1509	1.56	1.16	2.1	0.003198	+-++	54.6	6.606	3	0.08556	7.60922e+06
1	1635004	T	C	rs874516	1:1635004:T:C	t	c	0.5516	0.0128	0.524	0.5593	-0.0757	0.0257	0.93	0.88	0.97	0.003223	---?	63.9	5.543	2	0.06256	7.66341e+06
1	897730	C	T	rs7549631	1:897730:C:T	t	c	0.9672	0.0059	0.9576	0.9747	-0.1833	0.0623	0.83	0.74	0.94	0.003259	----	0	1.361	3	0.7146	7.74136e+06
1	891059	C	T	rs13303065	1:891059:C:T	t	c	0.3718	0.0183	0.3433	0.3997	0.064	0.0218	1.07	1.02	1.11	0.003303	-+++	22.2	3.854	3	0.2777	7.83651e+06
1	1627805	A	C	rs601141	1:1627805:A:C	a	c	0.5727	0.0097	0.5499	0.5823	-0.0663	0.0226	0.94	0.9	0.98	0.003381	----	47.4	5.703	3	0.127	8.00487e+06
1	2144651	C	T	rs566918987	1:2144651:C:T	t	c	0.9931	0.0008	0.992	0.9944	-0.3712	0.1272	0.69	0.54	0.89	0.003528	----	0	0.476	3	0.9241	8.32104e+06
1	1619082	G	A	rs7524863	1:1619082:G:A	a	g	0.5525	0.0112	0.5273	0.5621	-0.0644	0.0221	0.94	0.9	0.98	0.003531	----	25.8	4.042	3	0.257	8.32747e+06
1	891945	A	G	rs13303106	1:891945:A:G	a	g	0.6276	0.0184	0.6005	0.6568	-0.0633	0.0217	0.94	0.9	0.98	0.003599	+---	22.7	3.883	3	0.2744	8.47324e+06
1	1618592	A	G	rs28366981	1:1618592:A:G	a	g	0.4476	0.0112	0.4381	0.4732	0.0642	0.0221	1.07	1.02	1.11	0.003645	++++	28.1	4.171	3	0.2436	8.57168e+06
1	1899400	G	GTGAA	rs111514435	1:1899400:G:GTGAA	g	gtgaa	0.4834	0.0058	0.4712	0.4864	0.0806	0.0277	1.08	1.03	1.14	0.003663	+++?	0	1.175	2	0.5556	8.61016e+06
1	866893	T	C	rs2880024	1:866893:T:C	t	c	0.5806	0.0273	0.5314	0.6133	-0.0643	0.0222	0.94	0.9	0.98	0.003778	+---	43.5	5.309	3	0.1505	8.85554e+06
1	2157561	C	G	rs182827931	1:2157561:C:G	c	g	0.0116	0.0026	0.0066	0.014	-0.3134	0.1085	0.73	0.59	0.9	0.003857	----	0	1.521	3	0.6775	9.02364e+06
1	1588531	C	T	rs61774957	1:1588531:C:T	t	c	0.7553	0.0198	0.7425	0.7915	-0.0851	0.0295	0.92	0.87	0.97	0.003903	----	24.3	3.963	3	0.2655	9.12135e+06
1	2245611	T	G	rs184965856	1:2245611:T:G	t	g	0.0056	0	0.0056	0.0056	-0.9348	0.3244	0.39	0.21	0.74	0.00396	???-	0	0	0	1	9.24225e+06
1	1591869	C	T	rs150468996	1:1591869:C:T	t	c	0.3036	0.0101	0.2858	0.3133	0.0779	0.0271	1.08	1.03	1.14	0.003998	++++	2.5	3.078	3	0.3798	9.32274e+06
1	896271	C	T	rs112905931	1:896271:C:T	t	c	0.3833	0.0208	0.3527	0.417	0.0639	0.0222	1.07	1.02	1.11	0.004018	-+++	20.4	3.77	3	0.2873	9.36507e+06
1	758048	A	G	rs3131957	1:758048:A:G	a	g	0.1106	0.0117	0.0971	0.1289	-0.1266	0.044	0.88	0.81	0.96	0.004033	----	11.8	3.402	3	0.3337	9.3968e+06
1	1638005	G	C	rs17162876	1:1638005:G:C	c	g	0.4126	0.009	0.4081	0.4347	0.0658	0.023	1.07	1.02	1.12	0.004169	++++	58.3	7.2	3	0.0658	9.68393e+06
1	756257	A	C	rs200129875	1:756257:A:C	a	c	0.4324	0.0117	0.4117	0.4487	-0.0806	0.0282	0.92	0.87	0.97	0.004234	----	0	1.727	3	0.6308	9.82079e+06
1	1618598	G	T	rs28561498	1:1618598:G:T	t	g	0.5531	0.0109	0.5279	0.5622	-0.063	0.0221	0.94	0.9	0.98	0.004288	----	31.1	4.355	3	0.2256	9.93432e+06
1	1845844	G	A	rs79737638	1:1845844:G:A	a	g	0.977	0.0028	0.9747	0.982	0.2333	0.0817	1.26	1.08	1.48	0.004306	+-++	21.3	3.812	3	0.2825	9.97212e+06
1	883035	A	G	rs149281644	1:883035:A:G	a	g	0.0086	0.0006	0.008	0.0096	-0.3518	0.1233	0.7	0.55	0.9	0.004316	----	0	0.392	3	0.942	9.99312e+06
1	1626444	CAAA	C	rs549964349	1:1626444:CAAA:C	caaa	c	0.5566	0.0093	0.5335	0.5614	-0.0646	0.0227	0.94	0.9	0.98	0.004423	----	24.9	3.994	3	0.2621	1.02174e+07
1	1613367	C	A	rs80070807	1:1613367:C:A	a	c	0.5554	0.0107	0.5332	0.5653	-0.0626	0.022	0.94	0.9	0.98	0.004442	----	40.1	5.009	3	0.1711	1.02572e+07
1	1657184	C	G	rs4648784	1:1657184:C:G	c	g	0.5063	0.0162	0.4824	0.5356	-0.0708	0.0249	0.93	0.89	0.98	0.00448	----	0	1.27	3	0.7364	1.03367e+07
1	879025	C	G	rs554151824	1:879025:C:G	c	g	0.0086	0.0006	0.008	0.0096	-0.3508	0.1234	0.7	0.55	0.9	0.004483	----	0	0.544	3	0.909	1.0343e+07
1	909242	A	G	rs3829739	1:909242:A:G	a	g	0.0243	0.011	0.0069	0.0366	0.2653	0.0938	1.3	1.08	1.57	0.004705	+-++	45.3	5.48	3	0.1398	1.08058e+07
1	1618500	C	T	rs28463291	1:1618500:C:T	t	c	0.5529	0.011	0.5277	0.5621	-0.0622	0.0221	0.94	0.9	0.98	0.004829	----	24.9	3.994	3	0.2621	1.10632e+07
1	1590521	G	A	rs79113395	1:1590521:G:A	a	g	0.7453	0.0166	0.7295	0.7754	-0.0803	0.0286	0.92	0.87	0.98	0.005019	----	33	4.479	3	0.2142	1.14562e+07
1	889876	C	G	rs148363371	1:889876:C:G	c	g	0.0106	0.0017	0.0087	0.0134	0.3047	0.1087	1.36	1.1	1.68	0.005047	++++	0	1.699	3	0.6371	1.15139e+07
1	1615348	A	C	rs7520934	1:1615348:A:C	a	c	0.4496	0.0108	0.4404	0.4741	0.0615	0.022	1.06	1.02	1.11	0.005169	++++	27.6	4.141	3	0.2466	1.17652e+07
1	2177497	A	C	rs189067173	1:2177497:A:C	a	c	0.0114	0.0026	0.0063	0.0138	-0.3068	0.1097	0.74	0.59	0.91	0.005179	----	0	1.362	3	0.7146	1.17858e+07
1	2024795	G	A	rs542473867	1:2024795:G:A	a	g	0.9918	0	0.9918	0.9918	0.656	0.2348	1.93	1.22	3.05	0.005207	+???	0	0	0	1	1.18433e+07
1	2159093	G	A	rs552916690	1:2159093:G:A	a	g	0.9933	0.0004	0.9928	0.9938	-0.3567	0.1278	0.7	0.54	0.9	0.005248	----	0	0.235	3	0.9717	1.19276e+07
1	1627556	G	A	rs61776801	1:1627556:G:A	a	g	0.4302	0.0089	0.4263	0.4522	0.0632	0.0227	1.07	1.02	1.11	0.005311	++++	47.1	5.669	3	0.1289	1.20568e+07
1	565286	C	T	rs1578391	1:565286:C:T	t	c	0.4572	0.0194	0.4312	0.4803	-0.082	0.0294	0.92	0.87	0.98	0.005371	----	0	0.432	3	0.9335	1.21798e+07
1	1537887	C	A	rs72634813	1:1537887:C:A	a	c	0.6778	0.0196	0.6578	0.7094	-0.0732	0.0263	0.93	0.88	0.98	0.005425	----	0	2.97	3	0.3963	1.22903e+07
1	929321	A	C	rs13302916	1:929321:A:C	a	c	0.8905	0.0038	0.8847	0.8954	-0.1135	0.0408	0.89	0.82	0.97	0.005445	----	0	0.748	3	0.8619	1.23312e+07
1	1561331	G	A	rs66599757	1:1561331:G:A	a	g	0.6445	0.0216	0.6258	0.6818	-0.07	0.0252	0.93	0.89	0.98	0.005513	----	30.5	4.315	3	0.2294	1.24701e+07
1	900717	CTTAT	C	rs142545439	1:900717:CTTAT:C	cttat	c	0.6145	0.0226	0.5771	0.6462	-0.0622	0.0224	0.94	0.9	0.98	0.005543	+---	28.7	4.206	3	0.2401	1.25313e+07
1	1628906	G	A	rs61776804	1:1628906:G:A	a	g	0.4258	0.0088	0.4207	0.4477	0.063	0.0227	1.07	1.02	1.11	0.005543	++++	43.7	5.331	3	0.1491	1.25313e+07
1	1616058	G	A	rs28464677	1:1616058:G:A	a	g	0.5516	0.0107	0.5273	0.5605	-0.061	0.022	0.94	0.9	0.98	0.005549	----	24.3	3.962	3	0.2656	1.25435e+07
1	1611653	T	C	rs6695303	1:1611653:T:C	t	c	0.448	0.0102	0.4399	0.4714	0.0611	0.022	1.06	1.02	1.11	0.005583	++++	44.9	5.447	3	0.1418	1.26129e+07
1	1600160	C	T	rs72634824	1:1600160:C:T	t	c	0.7504	0.0163	0.7332	0.7796	-0.08	0.0289	0.92	0.87	0.98	0.005634	----	12.8	3.439	3	0.3287	1.27168e+07
1	870873	G	A	rs114397781	1:870873:G:A	a	g	0.9885	0.0013	0.9875	0.9907	-0.2873	0.1039	0.75	0.61	0.92	0.005689	----	0	1.205	3	0.7519	1.28287e+07
1	1615705	T	C	rs28774670	1:1615705:T:C	t	c	0.4485	0.0107	0.4397	0.4729	0.0608	0.022	1.06	1.02	1.11	0.005715	++++	24.5	3.975	3	0.2642	1.28816e+07
1	1615747	G	C	rs28435953	1:1615747:G:C	c	g	0.5516	0.0106	0.5273	0.5604	-0.0608	0.022	0.94	0.9	0.98	0.005716	----	24.8	3.991	3	0.2624	1.28836e+07
1	1612603	G	A	rs4074198	1:1612603:G:A	a	g	0.5426	0.0067	0.5249	0.5465	-0.0668	0.0242	0.94	0.89	0.98	0.005789	----	0	1.201	3	0.7527	1.30319e+07
1	775278	C	T	rs143489794	1:775278:C:T	t	c	0.9867	0.005	0.9808	0.9916	-0.3456	0.1253	0.71	0.55	0.9	0.005818	---+	56.1	6.841	3	0.07713	1.30907e+07
1	1538046	G	A	rs72634814	1:1538046:G:A	a	g	0.6789	0.0197	0.6578	0.7102	-0.0726	0.0263	0.93	0.88	0.98	0.005861	----	0	2.594	3	0.4586	1.31779e+07
1	988057	ATAGT	A	rs57324184	1:988057:ATAGT:A	a	atagt	0.9925	0.001	0.9917	0.9946	0.3414	0.124	1.41	1.1	1.79	0.005887	++++	0	1.336	3	0.7206	1.32306e+07
1	996285	G	A	rs112576163	1:996285:G:A	a	g	0.9903	0.0015	0.9887	0.9937	0.3072	0.1116	1.36	1.09	1.69	0.005905	++++	0	2.078	3	0.5565	1.32671e+07
1	967000	C	T	rs76467416	1:967000:C:T	t	c	0.9814	0.0022	0.9786	0.9839	-0.2182	0.0794	0.8	0.69	0.94	0.005982	----	0	1.237	3	0.7441	1.34229e+07
1	1886519	C	A	rs2748975	1:1886519:C:A	a	c	0.4304	0.0076	0.4173	0.4392	0.0628	0.0229	1.06	1.02	1.11	0.00602	+-++	0	2.6	3	0.4574	1.34997e+07
1	1617456	A	AT	rs144393021	1:1617456:A:AT	a	at	0.4477	0.0109	0.4384	0.4723	0.0606	0.0221	1.06	1.02	1.11	0.006109	++++	27.2	4.121	3	0.2487	1.36793e+07
1	1366286	G	T	rs190487985	1:1366286:G:T	t	g	0.9867	0.002	0.9843	0.9903	-0.2511	0.0917	0.78	0.65	0.93	0.006157	----	0	0.689	3	0.8758	1.37761e+07
1	996184	G	A	rs9778016	1:996184:G:A	a	g	0.9903	0.0015	0.9886	0.9936	0.3047	0.1113	1.36	1.09	1.69	0.006157	++++	0	1.954	3	0.582	1.37761e+07
1	963826	C	<CN2>		1:963826:C:<CN2>	<cn2>	c	0.9868	0.0007	0.9861	0.9874	0.5065	0.1849	1.66	1.15	2.38	0.006162	++??	0	0.232	1	0.6303	1.37861e+07
1	1611995	A	G	rs4074196	1:1611995:A:G	a	g	0.448	0.0104	0.4389	0.4706	0.0599	0.0219	1.06	1.02	1.11	0.006209	++++	39.7	4.973	3	0.1738	1.38808e+07
1	1497742	A	C	rs184932630	1:1497742:A:C	a	c	0.0065	0	0.0065	0.0065	-0.8312	0.3041	0.44	0.24	0.79	0.006274	-???	0	0	0	1	1.40115e+07
1	886817	C	CATTTT	rs111748052	1:886817:C:CATTTT	catttt	c	0.9605	0.0055	0.952	0.9644	-0.1727	0.0633	0.84	0.74	0.95	0.006345	---?	0	1.694	2	0.4286	4.74317
1	897475	AGTCTTT	A	rs538369199	1:897475:AGTCTTT:A	a	agtcttt	0.9894	0.0017	0.9868	0.9914	-0.3029	0.111	0.74	0.59	0.92	0.006369	----	0	2.372	3	0.4989	1.42024e+07
1	1617586	T	G	rs28736713	1:1617586:T:G	t	g	0.4439	0.0108	0.4354	0.4693	0.0602	0.0221	1.06	1.02	1.11	0.006405	++++	25	4.002	3	0.2613	1.42746e+07
1	1116182	C	T	rs58991788	1:1116182:C:T	t	c	0.9939	0	0.9939	0.9939	0.8849	0.325	2.42	1.28	4.58	0.006466	+???	0	0	0	1	1.43968e+07
1	1616547	CA	C	rs202244077	1:1616547:CA:C	ca	c	0.4585	0.0096	0.452	0.4827	0.0625	0.023	1.06	1.02	1.11	0.006556	++++	14.4	3.503	3	0.3203	1.45769e+07
1	1440779	G	A	rs566918844	1:1440779:G:A	a	g	0.9939	0	0.9939	0.9939	-0.9806	0.361	0.38	0.18	0.76	0.006607	???-	0	0	0	1	1.46789e+07
1	907622	G	C	rs59928984	1:907622:G:C	c	g	0.9783	0.0103	0.9669	0.994	-0.2747	0.1013	0.76	0.62	0.93	0.006667	----	39.3	4.945	3	0.1759	1.47987e+07
1	983506	C	T	rs139294803	1:983506:C:T	t	c	0.9926	0.0011	0.9915	0.9946	0.3359	0.1238	1.4	1.1	1.78	0.006669	++++	0	1.242	3	0.7429	1.48027e+07
1	878809	C	T	rs191952374	1:878809:C:T	t	c	0.9929	0.0007	0.9919	0.9937	0.3807	0.1405	1.46	1.11	1.93	0.006728	++++	0	0.477	3	0.9239	1.49203e+07
1	1850597	G	A	rs373728381	1:1850597:G:A	a	g	0.9934	0.0005	0.9929	0.994	0.557	0.2056	1.75	1.17	2.61	0.006747	+?+?	0	0.13	1	0.7179	1.49582e+07
1	1590291	C	G	rs111946117	1:1590291:C:G	c	g	0.2501	0.0186	0.2159	0.2644	0.0777	0.0288	1.08	1.02	1.14	0.00694	++++	34.5	4.583	3	0.205	1.53421e+07
1	1560100	G	A	rs28441650	1:1560100:G:A	a	g	0.6469	0.0228	0.6262	0.6863	-0.068	0.0252	0.93	0.89	0.98	0.006951	----	33.5	4.515	3	0.211	1.5364e+07
1	749644	T	C	rs75909375	1:749644:T:C	t	c	0.2856	0.0133	0.269	0.2994	-0.0917	0.034	0.91	0.85	0.98	0.007081	----	0	1.48	3	0.687	1.56218e+07
1	1563789	C	A	rs74892851	1:1563789:C:A	a	c	0.6491	0.0224	0.6281	0.6872	-0.0681	0.0253	0.93	0.89	0.98	0.007133	----	25.1	4.003	3	0.2612	1.57247e+07
1	1055442	A	G	rs63325760	1:1055442:A:G	a	g	0.0282	0.0025	0.0249	0.0302	-0.1842	0.0685	0.83	0.73	0.95	0.007208	---?	54.5	4.4	2	0.1108	1.5873e+07
1	1442456	C	T	rs142564301	1:1442456:C:T	t	c	0.989	0.002	0.9871	0.9935	-0.3587	0.1337	0.7	0.54	0.91	0.007295	----	0	1.491	3	0.6845	1.60449e+07
1	1362409	G	A	rs142648178	1:1362409:G:A	a	g	0.9844	0.002	0.9831	0.9894	-0.2308	0.0861	0.79	0.67	0.94	0.00732	----	15.9	3.566	3	0.3123	1.60942e+07
1	726455	T	TGGAAG	rs762085572	1:726455:T:TGGAAG	t	tggaag	0.0688	0	0.0688	0.0688	0.303	0.1132	1.35	1.08	1.69	0.00743	???+	0	0	0	1	1.6311e+07
1	1592144	T	C	rs28625763	1:1592144:T:C	t	c	0.7017	0.0089	0.6935	0.7175	-0.0726	0.0271	0.93	0.88	0.98	0.007436	----	26.1	4.058	3	0.2553	1.63228e+07
1	1616256	G	C	rs61776792	1:1616256:G:C	c	g	0.5542	0.0108	0.5301	0.5631	-0.059	0.0221	0.94	0.9	0.98	0.007548	----	21.5	3.821	3	0.2814	1.65431e+07
1	118630	C	T	rs374543768	1:118630:C:T	t	c	0.993	0	0.993	0.993	-0.8824	0.3304	0.41	0.22	0.79	0.007564	-???	0	0	0	1	1.65745e+07
1	534192	C	T	rs6680723	1:534192:C:T	t	c	0.7614	0	0.7614	0.7614	-0.2413	0.0904	0.79	0.66	0.94	0.007569	???-	0	0	0	1	1.65844e+07
1	1592881	A	C	rs4648774	1:1592881:A:C	a	c	0.7017	0.0091	0.6934	0.718	-0.0725	0.0271	0.93	0.88	0.98	0.007577	----	23.3	3.912	3	0.2711	1.66001e+07
1	1601015	G	A	rs72634825	1:1601015:G:A	a	g	0.7534	0.0183	0.74	0.7871	-0.0768	0.0288	0.93	0.88	0.98	0.007682	----	16.7	3.602	3	0.3078	1.68061e+07
1	1636044	G	A	rs1059822	1:1636044:G:A	a	g	0.4161	0.0101	0.4089	0.4406	0.0611	0.0229	1.06	1.02	1.11	0.007704	++++	60.6	7.612	3	0.05475	1.68493e+07
1	1564194	C	T	rs3935032	1:1564194:C:T	t	c	0.649	0.0225	0.6281	0.6871	-0.0672	0.0253	0.94	0.89	0.98	0.007888	----	29.1	4.233	3	0.2374	1.72094e+07
1	1520553	C	T	rs78721465	1:1520553:C:T	t	c	0.8791	0.0121	0.8576	0.8906	0.0881	0.0332	1.09	1.02	1.17	0.00802	+-++	43.6	5.323	3	0.1496	1.74671e+07
1	1625548	A	ACG	rs34721906	1:1625548:A:ACG	a	acg	0.569	0.0122	0.5447	0.5781	-0.0673	0.0254	0.93	0.89	0.98	0.008109	---?	49.1	3.931	2	0.1401	1.76405e+07
1	1635619	T	C	rs2076329	1:1635619:T:C	t	c	0.5856	0.0106	0.5597	0.5918	-0.0606	0.0229	0.94	0.9	0.98	0.008115	----	59.1	7.336	3	0.06191	1.76522e+07
1	975826	A	G	rs138343243	1:975826:A:G	a	g	0.0073	0.001	0.0054	0.0083	-0.3308	0.1252	0.72	0.56	0.92	0.008219	----	0	1.311	3	0.7265	1.78545e+07
1	692794	CA	C	rs530212009	1:692794:CA:C	ca	c	0.1195	0.0091	0.1006	0.1261	0.0911	0.0345	1.1	1.02	1.17	0.008312	++++	61.7	7.824	3	0.04978	1.80352e+07
1	902069	T	C	rs116147894	1:902069:T:C	t	c	0.0309	0.0052	0.0238	0.0391	0.1719	0.0651	1.19	1.05	1.35	0.008323	++++	0	0.967	3	0.8093	1.80565e+07
1	802006	T	C	rs9700144	1:802006:T:C	t	c	0.6274	0.0085	0.617	0.6385	-0.0674	0.0256	0.93	0.89	0.98	0.008392	----	0	0.181	3	0.9806	1.81904e+07
1	982783	T	C	rs146358566	1:982783:T:C	t	c	0.0073	0.001	0.0053	0.0082	-0.328	0.1245	0.72	0.56	0.92	0.008416	----	0	1.259	3	0.7389	1.82369e+07
1	848671	G	A	rs143735118	1:848671:G:A	a	g	0.9916	0.0006	0.9908	0.9921	0.3501	0.1329	1.42	1.09	1.84	0.008417	++++	0	2.439	3	0.4865	1.82388e+07
1	1465024	G	A	rs114172379	1:1465024:G:A	a	g	0.9839	0.0017	0.9818	0.9856	-0.2813	0.1068	0.75	0.61	0.93	0.00842	----	0	0.617	3	0.8925	1.82447e+07
1	1596500	C	T	rs72634819	1:1596500:C:T	t	c	0.7517	0.018	0.7398	0.785	-0.0756	0.0288	0.93	0.88	0.98	0.008566	----	22	3.844	3	0.2788	1.85273e+07
1	1368224	GA	G	rs34044671	1:1368224:GA:G	g	ga	0.9887	0.0015	0.9879	0.9928	-0.2684	0.1021	0.76	0.63	0.93	0.00857	---+	50.5	6.063	3	0.1086	1.8535e+07
1	1276191	GCACACACCTGCA	G	rs200862897	1:1276191:GCACACACCTGCA:G	g	gcacacacctgca	0.9876	0.0008	0.987	0.9892	-0.3162	0.1206	0.73	0.58	0.92	0.008737	----	57.1	6.997	3	0.07198	1.88575e+07
1	969670	C	G	rs569113956	1:969670:C:G	c	g	0.0073	0.0009	0.0054	0.0081	-0.3289	0.1255	0.72	0.56	0.92	0.008754	----	0	1.041	3	0.7914	1.88903e+07
1	987253	C	T	rs113261977	1:987253:C:T	t	c	0.9759	0.0022	0.9736	0.9792	-0.186	0.071	0.83	0.72	0.95	0.008787	----	0	1.514	3	0.6791	1.89539e+07
1	978856	G	A	rs115191992	1:978856:G:A	a	g	0.9927	0.001	0.9918	0.9947	0.3266	0.1248	1.39	1.09	1.77	0.008893	++++	0	1.301	3	0.729	1.9158e+07
1	1596196	C	T	rs1109644	1:1596196:C:T	t	c	0.301	0.009	0.2851	0.3102	0.0708	0.0271	1.07	1.02	1.13	0.008898	++++	17.4	3.631	3	0.3041	1.91677e+07
1	2056491	G	A	rs139032107	1:2056491:G:A	a	g	0.9767	0.002	0.9749	0.9815	0.1999	0.0765	1.22	1.05	1.42	0.008948	++++	28.6	4.202	3	0.2405	1.92638e+07
1	1590575	G	A	rs7534581	1:1590575:G:A	a	g	0.2974	0.009	0.2814	0.3061	0.0709	0.0271	1.07	1.02	1.13	0.008977	++++	24.8	3.992	3	0.2624	1.93196e+07
1	1559466	G	A	rs28617190	1:1559466:G:A	a	g	0.6341	0.0191	0.6155	0.6672	-0.0655	0.0251	0.94	0.89	0.98	0.009004	-+--	17.1	3.619	3	0.3056	1.93715e+07
1	1596304	G	A	rs1109645	1:1596304:G:A	a	g	0.2991	0.009	0.2834	0.3088	0.0707	0.0271	1.07	1.02	1.13	0.009036	++++	18.1	3.665	3	0.3	1.94329e+07
1	1639241	G	A	rs568748230	1:1639241:G:A	a	g	0.9631	0.0017	0.9619	0.9656	-0.1728	0.0663	0.84	0.74	0.96	0.009171	----	68.4	9.492	3	0.02342	1.96919e+07
1	1562895	C	T	rs12735861	1:1562895:C:T	t	c	0.4027	0.0123	0.382	0.4147	0.0643	0.0247	1.07	1.02	1.12	0.009191	++++	30.1	4.291	3	0.2317	1.97302e+07
1	1182905	G	A	rs75668831	1:1182905:G:A	a	g	0.9198	0.0063	0.9107	0.9256	-0.1111	0.0427	0.89	0.82	0.97	0.009227	----	0	1.594	3	0.6607	1.97992e+07
1	1602587	C	T	rs4233029	1:1602587:C:T	t	c	0.3124	0.0083	0.3003	0.3257	0.0698	0.0269	1.07	1.02	1.13	0.009343	++++	18.2	3.67	3	0.2994	2.00212e+07
1	1619848	C	G	rs61776794	1:1619848:C:G	c	g	0.4556	0.0055	0.4521	0.469	0.0588	0.0226	1.06	1.01	1.11	0.00937	++++	0	2.228	3	0.5264	2.00728e+07
1	1590327	A	G	rs7547516	1:1590327:A:G	a	g	0.7032	0.0089	0.6946	0.719	-0.0706	0.0272	0.93	0.88	0.98	0.009372	--+-	34.1	4.55	3	0.2079	2.00766e+07
1	1548470	A	G	rs111610668	1:1548470:A:G	a	g	0.351	0.024	0.3092	0.3719	0.0654	0.0252	1.07	1.02	1.12	0.00945	+-++	29.3	4.241	3	0.2366	2.02256e+07
1	1553498	G	A	rs28546565	1:1553498:G:A	a	g	0.6489	0.0237	0.6275	0.69	-0.0653	0.0252	0.94	0.89	0.98	0.00956	----	29.1	4.233	3	0.2374	2.04354e+07
1	943907	C	G	rs2488992	1:943907:C:G	c	g	0.9499	0.0086	0.9381	0.9625	-0.1289	0.0497	0.88	0.8	0.97	0.009562	----	0	1.133	3	0.7692	2.04392e+07
1	726939	G	C	rs4520358	1:726939:G:C	c	g	0.5301	0.0128	0.5027	0.5393	0.0754	0.0291	1.08	1.02	1.14	0.009601	+-++	13.5	3.468	3	0.325	2.05135e+07
1	1560103	C	T	rs28635343	1:1560103:C:T	t	c	0.8322	0.0111	0.8105	0.8391	0.0741	0.0286	1.08	1.02	1.14	0.0097	++++	0	2.933	3	0.402	2.0702e+07
1	1546304	C	T	rs11492279	1:1546304:C:T	t	c	0.6466	0.0241	0.6255	0.6884	-0.0651	0.0252	0.94	0.89	0.98	0.009771	----	38.3	4.862	3	0.1822	2.0837e+07
1	1294287	C	A	rs12731385	1:1294287:C:A	a	c	0.0684	0.0032	0.0654	0.073	0.1188	0.046	1.13	1.03	1.23	0.009815	++++	0	2.033	3	0.5656	2.09206e+07
1	869369	G	T	rs13303328	1:869369:G:T	t	g	0.0068	0	0.0068	0.0068	0.9622	0.3728	2.62	1.26	5.44	0.009849	???+	0	0	0	1	2.09852e+07
1	1529994	G	C	rs72634811	1:1529994:G:C	c	g	0.6504	0.0244	0.6298	0.6917	-0.0664	0.0258	0.94	0.89	0.98	0.009905	-+--	52.7	6.348	3	0.09584	2.10914e+07
1	1360105	G	A	rs4970450	1:1360105:G:A	a	g	0.9881	0.0014	0.9867	0.9904	-0.2458	0.0953	0.78	0.65	0.94	0.009907	----	0.8	3.024	3	0.388	2.10952e+07
1	869373	G	C	rs13303330	1:869373:G:C	c	g	0.0069	0	0.0069	0.0069	0.9609	0.3727	2.61	1.26	5.43	0.009937	???+	0	0	0	1	2.11521e+07
1	1590681	G	A	rs9661500	1:1590681:G:A	a	g	0.297	0.0089	0.2814	0.3066	0.07	0.0271	1.07	1.02	1.13	0.009978	++++	32.7	4.459	3	0.216	2.12298e+07
1	1606530	A	G	rs374946663	1:1606530:A:G	a	g	0.2401	0.0149	0.2137	0.2548	0.0751	0.0292	1.08	1.02	1.14	0.01002	++++	38.6	4.884	3	0.1805	2.13094e+07
1	1358326	C	T	rs1695856	1:1358326:C:T	t	c	0.9874	0.0014	0.9858	0.9892	-0.2386	0.0927	0.79	0.66	0.94	0.01005	----	15.4	3.548	3	0.3146	2.13662e+07
1	1551428	C	T	rs111715097	1:1551428:C:T	t	c	0.6494	0.0234	0.6291	0.6902	-0.0648	0.0252	0.94	0.89	0.98	0.01008	----	29.2	4.239	3	0.2368	2.1423e+07
1	980975	C	A	rs113849939	1:980975:C:A	a	c	0.9926	0.0009	0.9918	0.9946	0.3189	0.1242	1.38	1.08	1.75	0.01021	++++	0	1.291	3	0.7314	2.16689e+07
1	1544450	G	A	rs147410092	1:1544450:G:A	a	g	0.6473	0.0244	0.6252	0.6892	-0.0648	0.0253	0.94	0.89	0.98	0.01038	----	35.9	4.683	3	0.1966	2.19897e+07
1	987777	A	ATG	rs199613393	1:987777:A:ATG	a	atg	0.0096	0.0018	0.0061	0.0118	-0.2879	0.1124	0.75	0.6	0.93	0.01045	----	0	0.509	3	0.9168	2.21216e+07
1	1639046	C	G	rs71509490	1:1639046:C:G	c	g	0.5063	0.0196	0.4741	0.5373	-0.0606	0.0237	0.94	0.9	0.99	0.01052	----	0	1.642	3	0.6499	2.22534e+07
1	988659	T	TCGTGTCCGCAC	rs113523678	1:988659:T:TCGTGTCCGCAC	t	tcgtgtccgcac	0.0096	0.0019	0.0055	0.0118	-0.2891	0.1132	0.75	0.6	0.93	0.01065	----	0	0.635	3	0.8885	2.24978e+07
1	800970	G	C	rs145665953	1:800970:G:C	c	g	0.9486	0.0072	0.9423	0.9625	0.1599	0.0626	1.17	1.04	1.33	0.01069	++++	10.8	3.363	3	0.3389	2.25729e+07
1	1403496	G	A	rs144393316	1:1403496:G:A	a	g	0.9927	0	0.9927	0.9927	-0.7992	0.3134	0.45	0.24	0.83	0.01076	???-	0	0	0	1	2.27043e+07
1	892569	C	T	rs41285806	1:892569:C:T	t	c	0.9875	0.0014	0.9861	0.9895	-0.253	0.0992	0.78	0.64	0.94	0.01078	----	0	1.068	3	0.7849	2.27418e+07
1	1531524	GAGAC	G	rs138723816	1:1531524:GAGAC:G	g	gagac	0.6505	0.0245	0.6314	0.6925	-0.0659	0.0259	0.94	0.89	0.98	0.01082	----	41.9	5.16	3	0.1604	2.28168e+07
1	982213	G	C	rs150132566	1:982213:G:C	c	g	0.9922	0.0012	0.991	0.9943	0.3065	0.1205	1.36	1.07	1.72	0.01094	++++	0	1.535	3	0.6742	2.30416e+07
1	1602536	G	C	rs4648609	1:1602536:G:C	c	g	0.3103	0.0082	0.2975	0.323	0.0683	0.0269	1.07	1.02	1.13	0.01096	++++	24.5	3.974	3	0.2643	2.3079e+07
1	1543983	C	A	rs113072236	1:1543983:C:A	a	c	0.6471	0.0247	0.6242	0.6893	-0.0643	0.0253	0.94	0.89	0.99	0.01104	----	35.4	4.643	3	0.1998	2.32286e+07
1	1966659	A	G	rs3128312	1:1966659:A:G	a	g	0.9794	0.001	0.9779	0.9806	0.2107	0.083	1.23	1.05	1.45	0.01111	+-++	33.1	4.484	3	0.2137	2.33594e+07
1	1599387	A	G	rs368438548	1:1599387:A:G	a	g	0.2497	0.0185	0.2156	0.2639	0.0729	0.0287	1.08	1.02	1.14	0.01112	++++	16.8	3.605	3	0.3073	2.33781e+07
1	1371440	CG	C	rs199850075	1:1371440:CG:C	cg	c	0.0138	0.0027	0.0082	0.0167	0.2389	0.0943	1.27	1.06	1.53	0.01127	++++	0	0.723	3	0.8678	2.36579e+07
1	1574019	A	G	rs9442412	1:1574019:A:G	a	g	0.3638	0.0091	0.3456	0.3744	-0.0675	0.0267	0.93	0.89	0.98	0.01134	--+-	38.2	4.852	3	0.183	2.37884e+07
1	1601052	G	A	rs72634826	1:1601052:G:A	a	g	0.7521	0.0178	0.7386	0.7849	-0.0728	0.0288	0.93	0.88	0.98	0.01139	----	15.2	3.539	3	0.3157	2.38815e+07
1	875676	GCC	G	rs552305601	1:875676:GCC:G	g	gcc	0.3078	0.0232	0.2756	0.3299	0.0756	0.0299	1.08	1.02	1.14	0.01143	++++	17.2	3.624	3	0.305	2.39559e+07
1	1555366	T	C	rs9329576	1:1555366:T:C	t	c	0.7523	0.0221	0.7111	0.7671	0.0637	0.0252	1.07	1.01	1.12	0.01148	++++	0	2.332	3	0.5064	2.40489e+07
1	1597020	C	G	rs72634820	1:1597020:C:G	c	g	0.2585	0.0188	0.224	0.2722	0.0715	0.0283	1.07	1.02	1.14	0.01168	++++	30.5	4.316	3	0.2293	2.44203e+07
1	1600156	C	G	rs147261530	1:1600156:C:G	c	g	0.2429	0.0182	0.2094	0.2562	0.0733	0.0291	1.08	1.02	1.14	0.01186	++++	12.9	3.446	3	0.3278	2.47538e+07
1	1557890	C	T	rs72634816	1:1557890:C:T	t	c	0.6557	0.0251	0.6319	0.6991	-0.064	0.0255	0.94	0.89	0.99	0.01194	----	5.9	3.189	3	0.3635	2.49018e+07
1	1522462	G	A	rs146852187	1:1522462:G:A	a	g	0.8692	0.006	0.8602	0.8737	-0.0984	0.0393	0.91	0.84	0.98	0.01218	----	0	1.847	3	0.6047	2.53449e+07
1	2227155	G	A	rs4648630	1:2227155:G:A	a	g	0.734	0.0035	0.7259	0.7363	-0.0553	0.0221	0.95	0.91	0.99	0.01224	----	0	1.422	3	0.7005	2.54555e+07
1	2227158	A	G	rs2643887	1:2227158:A:G	a	g	0.266	0.0035	0.2637	0.2741	0.0553	0.0221	1.06	1.01	1.1	0.01225	++++	0	1.422	3	0.7004	2.5474e+07
1	1285044	G	T	rs539110810	1:1285044:G:T	t	g	0.9864	0.0067	0.979	0.9934	0.3419	0.1365	1.41	1.08	1.84	0.01228	+?++	0	0.91	2	0.6345	2.55292e+07
1	1285045	G	C	rs556378420	1:1285045:G:C	c	g	0.9864	0.0067	0.979	0.9934	0.3419	0.1365	1.41	1.08	1.84	0.01228	+?++	0	0.91	2	0.6345	2.55292e+07
1	908170	C	G	rs28542142	1:908170:C:G	c	g	0.0247	0.0123	0.0066	0.0378	0.2358	0.0942	1.27	1.05	1.52	0.01234	+-++	34	4.544	3	0.2084	2.56397e+07
1	994761	G	A	rs567100688	1:994761:G:A	a	g	0.9942	0.0003	0.9939	0.9945	0.4605	0.1842	1.58	1.1	2.27	0.01242	+?+?	0	0.035	1	0.8516	2.57869e+07
1	1592638	A	G	rs115866895	1:1592638:A:G	a	g	0.249	0.0181	0.2159	0.2612	0.0719	0.0288	1.07	1.02	1.14	0.01245	++++	16.3	3.585	3	0.3099	2.5842e+07
1	812283	G	<INS	812719	1:812283:G:<INS:ME:LINE1>:812719	<ins:me:line1>	g	0.9834	0	0.9834	1	0.37	2.67	0.9834	0.01	271.29	0.01246	??-?	0				2.58604e+07
1	2257863	C	T	rs2645092	1:2257863:C:T	t	c	0.3732	0.006	0.3652	0.3796	0.0512	0.0206	1.05	1.01	1.1	0.01265	++++	22.3	3.861	3	0.2769	2.62093e+07
1	1345189	T	A	rs138017690	1:1345189:T:A	a	t	0.9918	0	0.9918	0.9918	0.6739	0.2704	1.96	1.15	3.33	0.0127	+???	0	0	0	1	2.63009e+07
1	1119546	G	T	rs77051049	1:1119546:G:T	t	g	0.9683	0.0036	0.9638	0.9741	-0.1471	0.0591	0.86	0.77	0.97	0.01274	----	0	0.784	3	0.8533	2.63742e+07
1	1917520	G	A	rs184156800	1:1917520:G:A	a	g	0.9932	0.0008	0.9925	0.9943	0.4592	0.1844	1.58	1.1	2.27	0.01275	+++?	0	1.788	2	0.4089	2.63926e+07
1	1668189	C	T	rs140767616	1:1668189:C:T	t	c	0.9849	0.0017	0.9825	0.9864	-0.2666	0.1071	0.77	0.62	0.94	0.0128	----	0	2.02	3	0.5682	2.64841e+07
1	1666585	G	A	rs137989684	1:1666585:G:A	a	g	0.9924	0.0007	0.9912	0.9931	-0.4356	0.1751	0.65	0.46	0.91	0.01284	--?-	0	0.177	2	0.9154	2.65574e+07
1	81587	C	T	rs536406113	1:81587:C:T	t	c	0.9406	0.0027	0.9382	0.9447	-0.1634	0.0659	0.85	0.75	0.97	0.01315	----	0	1.766	3	0.6223	2.71237e+07
1	1675025	T	C	rs78725082	1:1675025:T:C	t	c	0.2681	0.004	0.2655	0.2763	0.0727	0.0293	1.08	1.02	1.14	0.01316	+++?	17.8	2.434	2	0.2961	2.7142e+07
1	1828564	C	A	rs188608475	1:1828564:C:A	a	c	0.9789	0.0023	0.9759	0.9813	-0.1943	0.0784	0.82	0.71	0.96	0.01317	----	5	3.157	3	0.368	2.71602e+07
1	2256416	G	GGCT	rs140783051	1:2256416:G:GGCT	g	ggct	0.6214	0.008	0.6096	0.6314	-0.0512	0.0207	0.95	0.91	0.99	0.01331	----	23.3	3.911	3	0.2712	2.74153e+07
1	1527952	T	C	rs113212351	1:1527952:T:C	t	c	0.3527	0.0217	0.3164	0.3708	0.064	0.0258	1.07	1.01	1.12	0.01336	+-++	38.8	4.899	3	0.1794	2.75063e+07
1	803752	CAG	C	rs559492584	1:803752:CAG:C	cag	c	0.0076	0.0007	0.0065	0.0085	-0.4732	0.1915	0.62	0.43	0.91	0.01348	--?-	0	1.431	2	0.489	2.77246e+07
1	1599547	C	T	rs12725286	1:1599547:C:T	t	c	0.3232	0.0121	0.3037	0.3385	0.0664	0.0269	1.07	1.01	1.13	0.01363	++++	24.1	3.954	3	0.2664	2.79969e+07
1	1599981	C	T	rs72634822	1:1599981:C:T	t	c	0.7603	0.0187	0.7468	0.7948	-0.0724	0.0293	0.93	0.88	0.99	0.01365	----	20	3.749	3	0.2898	2.80332e+07
1	1175703	G	C	rs114466699	1:1175703:G:C	c	g	0.9918	0	0.9918	0.9918	0.6845	0.2776	1.98	1.15	3.42	0.01368	+???	0	0	0	1	2.80876e+07
1	2021434	G	A	rs538479279	1:2021434:G:A	a	g	0.9945	0.0001	0.9943	0.9946	-0.507	0.2059	0.6	0.4	0.9	0.0138	?---	0	0.431	2	0.8063	2.83051e+07
1	1639801	T	C	rs74378830	1:1639801:T:C	t	c	0.548	0.0105	0.5231	0.5561	-0.0566	0.023	0.94	0.9	0.99	0.01384	----	26.8	4.099	3	0.251	2.83776e+07
1	2257727	C	T	rs2643893	1:2257727:C:T	t	c	0.3735	0.0059	0.3656	0.3795	0.0505	0.0206	1.05	1.01	1.1	0.01407	++++	23.9	3.945	3	0.2675	2.87935e+07
1	2258473	G	A	rs2643895	1:2258473:G:A	a	g	0.3733	0.0058	0.3656	0.3795	0.0503	0.0205	1.05	1.01	1.09	0.0142	++++	22.9	3.89	3	0.2735	2.90281e+07
1	1561185	G	A	rs72634817	1:1561185:G:A	a	g	0.6438	0.023	0.6223	0.6827	-0.0616	0.0252	0.94	0.89	0.99	0.01431	-+--	26.1	4.059	3	0.2552	2.92264e+07
1	863583	C	A	rs569026099	1:863583:C:A	a	c	0.9936	0	0.9936	0.9936	-1.3698	0.5606	0.25	0.08	0.76	0.01455	???-	0	0	0	1	2.96583e+07
1	2256245	A	T	rs2843148	1:2256245:A:T	a	t	0.6312	0.0055	0.6255	0.6387	-0.0505	0.0207	0.95	0.91	0.99	0.01458	----	18.5	3.681	3	0.298	2.97122e+07
1	766105	T	A	rs2519015	1:766105:T:A	a	t	0.1669	0.019	0.1438	0.1915	0.0713	0.0293	1.07	1.01	1.14	0.01486	++++	47.7	5.734	3	0.1253	3.02145e+07
1	2298034	C	T	rs187897508	1:2298034:C:T	t	c	0.9809	0.0004	0.9806	0.9816	0.1907	0.0784	1.21	1.04	1.41	0.01493	++++	0.4	3.012	3	0.3898	3.03399e+07
1	850487	C	T	rs150405211	1:850487:C:T	t	c	0.9929	0.001	0.9912	0.994	-0.3257	0.1339	0.72	0.56	0.94	0.01498	----	0	0.898	3	0.8259	3.04294e+07
1	2275420	G	A	rs186623443	1:2275420:G:A	a	g	0.9944	0.0003	0.994	0.9947	0.4508	0.1853	1.57	1.09	2.26	0.01499	++?+	0	0.531	2	0.767	3.04473e+07
1	1821098	TA	T	rs563709342	1:1821098:TA:T	t	ta	0.8769	0.0077	0.8641	0.8855	-0.0927	0.0382	0.91	0.85	0.98	0.01511	----	0	1.215	3	0.7493	3.06619e+07
1	2258323	C	T	rs2643894	1:2258323:C:T	t	c	0.3735	0.0059	0.3656	0.3797	0.0499	0.0205	1.05	1.01	1.09	0.01513	++++	23.5	3.923	3	0.2699	3.06976e+07
1	1532842	C	T	rs111860503	1:1532842:C:T	t	c	0.6587	0.0227	0.6413	0.6975	-0.0634	0.0261	0.94	0.89	0.99	0.01514	-+--	50.5	6.063	3	0.1086	3.07155e+07
1	1452615	C	T	rs2478791	1:1452615:C:T	t	c	0.9928	0.0011	0.9922	0.9947	0.5483	0.2261	1.73	1.11	2.7	0.01533	++??	0	0.874	1	0.3499	3.10546e+07
1	1532404	GACC	G	rs375284218	1:1532404:GACC:G	g	gacc	0.9915	0.0021	0.9881	0.9945	0.3611	0.149	1.43	1.07	1.92	0.01535	++++	0	1.531	3	0.6751	3.10903e+07
1	840753	T	C	rs4970382	1:840753:T:C	t	c	0.4095	0.0277	0.3878	0.4594	0.0569	0.0235	1.06	1.01	1.11	0.01536	-+++	52.3	6.283	3	0.09862	3.11081e+07
1	771410	C	T	rs2519006	1:771410:C:T	t	c	0.1999	0.0217	0.1697	0.2248	0.0705	0.0291	1.07	1.01	1.14	0.01538	++++	61.5	7.801	3	0.0503	3.11438e+07
1	69428	T	G	rs140739101	1:69428:T:G	t	g	0.047	0.0061	0.0318	0.0519	-0.182	0.0751	0.83	0.72	0.97	0.01544	---+	76.1	12.578	3	0.005645	3.12507e+07
1	564495	C	T	rs534719873	1:564495:C:T	t	c	0.984	0.006	0.9779	0.9914	0.3862	0.1598	1.47	1.08	2.01	0.01562	+-?+	15.9	2.378	2	0.3045	3.15711e+07
1	1917797	C	T	rs148374313	1:1917797:C:T	t	c	0.9883	0.0006	0.9874	0.989	-0.3161	0.1308	0.73	0.56	0.94	0.01568	----	0	0.193	3	0.9787	3.16777e+07
1	787399	G	T	rs2905055	1:787399:G:T	t	g	0.1561	0.0168	0.1327	0.1773	0.0723	0.0299	1.07	1.01	1.14	0.01571	++++	53.9	6.508	3	0.08935	3.1731e+07
1	1938678	G	A	rs192500059	1:1938678:G:A	a	g	0.9944	0	0.9944	0.9944	-0.7427	0.3077	0.48	0.26	0.87	0.01579	-???	0	0	0	1	3.18731e+07
1	801995	G	A	rs7553084	1:801995:G:A	a	g	0.6532	0.0068	0.6448	0.6664	-0.0625	0.0259	0.94	0.89	0.99	0.0158	----	0	0.054	3	0.9967	3.18909e+07
1	1704381	G	C	rs574108115	1:1704381:G:C	c	g	0.9943	0	0.9943	0.9943	0.7489	0.3107	2.11	1.15	3.89	0.01594	+???	0	0	0	1	3.21392e+07
1	1777077	T	C	rs115361377	1:1777077:T:C	t	c	0.0202	0.0026	0.0178	0.0234	0.1873	0.078	1.21	1.04	1.41	0.01628	++++	0	2.342	3	0.5045	3.2741e+07
1	1889356	C	A	rs36018191	1:1889356:C:A	a	c	0.9729	0.0025	0.9709	0.9774	0.1575	0.0656	1.17	1.03	1.33	0.01637	++++	0	2.724	3	0.4361	3.29e+07
1	1375429	C	G	rs550134273	1:1375429:C:G	c	g	0.0069	0	0.0069	0.0069	0.7355	0.3066	2.09	1.14	3.81	0.01643	???+	0	0	0	1	3.30059e+07
1	1458073	A	G	rs3118507	1:1458073:A:G	a	g	0.2466	0.0073	0.235	0.2551	0.066	0.0275	1.07	1.01	1.13	0.01657	+++-	22.4	3.865	3	0.2764	3.32528e+07
1	2235662	G	A	rs2645073	1:2235662:G:A	a	g	0.8872	0.0029	0.8853	0.8935	-0.0742	0.031	0.93	0.87	0.99	0.01689	----	0	0.476	3	0.924	3.3816e+07
1	986038	G	A	rs28758798	1:986038:G:A	a	g	0.9913	0.0008	0.9905	0.9922	0.3079	0.1289	1.36	1.06	1.75	0.0169	+++?	0	1.17	2	0.5571	3.38336e+07
1	998578	T	C	rs7520893	1:998578:T:C	t	c	0.0093	0.0012	0.0065	0.01	-0.2686	0.1125	0.76	0.61	0.95	0.01694	----	0	1.114	3	0.7736	3.39038e+07
1	1639062	T	C	rs2076330	1:1639062:T:C	t	c	0.4111	0.024	0.3852	0.4527	-0.0606	0.0254	0.94	0.9	0.99	0.01703	----	0	1.856	3	0.6029	3.40619e+07
1	948692	G	A	rs2341365	1:948692:G:A	a	g	0.0447	0.0049	0.0359	0.0516	0.117	0.049	1.12	1.02	1.24	0.01708	++++	0	1.088	3	0.7799	3.41496e+07
1	2279986	C	T	rs113506906	1:2279986:C:T	t	c	0.9846	0.0008	0.9829	0.9853	0.1991	0.0835	1.22	1.04	1.44	0.01711	+++-	45.9	5.544	3	0.136	3.42022e+07
1	984888	A	G	rs112331531	1:984888:A:G	a	g	0.0098	0.0019	0.0063	0.0122	-0.2655	0.1114	0.77	0.62	0.95	0.01715	----	0	0.27	3	0.9655	3.42724e+07
1	1517133	C	G	rs375968551	1:1517133:C:G	c	g	0.0064	0.0001	0.0062	0.0065	-0.5425	0.2281	0.58	0.37	0.91	0.01741	-?-?	44.4	1.798	1	0.18	3.47276e+07
1	757807	C	G	rs544526854	1:757807:C:G	c	g	0.0097	0	0.0097	0.0097	-0.7502	0.316	0.47	0.25	0.88	0.01757	???-	0	0	0	1	3.50073e+07
1	762273	G	A	rs3115849	1:762273:G:A	a	g	0.1515	0.0144	0.1229	0.1625	0.0705	0.0297	1.07	1.01	1.14	0.0176	++++	55.2	6.697	3	0.08222	3.50597e+07
1	985900	C	T	rs17160776	1:985900:C:T	t	c	0.991	0.0014	0.9896	0.9942	0.2736	0.1153	1.31	1.05	1.65	0.01764	++++	0	0.492	3	0.9207	3.51295e+07
1	994717	A	G	rs9697751	1:994717:A:G	a	g	0.0135	0.0036	0.0068	0.0177	-0.2335	0.0985	0.79	0.65	0.96	0.01771	-+--	0	2.057	3	0.5607	3.52517e+07
1	2282204	G	A	rs72642165	1:2282204:G:A	a	g	0.9627	0.0016	0.9604	0.9649	-0.126	0.0531	0.88	0.79	0.98	0.01771	-+--	1.6	3.047	3	0.3844	3.52517e+07
1	788713	T	C	rs2980306	1:788713:T:C	t	c	0.8491	0.0178	0.8269	0.8761	-0.0709	0.03	0.93	0.88	0.99	0.01806	-+--	63.5	8.219	3	0.04169	3.58613e+07
1	902749	C	G	rs113967711	1:902749:C:G	c	g	0.0564	0.005	0.0481	0.0621	0.1155	0.0489	1.12	1.02	1.24	0.01809	++++	16.7	3.603	3	0.3076	3.59134e+07
1	755775	A	G	rs3131965	1:755775:A:G	a	g	0.8409	0	0.8409	0.8409	-0.1517	0.0643	0.86	0.76	0.97	0.01821	???-	0	0	0	1	3.6122e+07
1	1386089	C	T	rs149262155	1:1386089:C:T	t	c	0.9927	0.0019	0.989	0.9944	-0.2799	0.1188	0.76	0.6	0.95	0.01844	---+	13.6	3.472	3	0.3244	3.65211e+07
1	985460	T	C	rs2275811	1:985460:T:C	t	c	0.0496	0.0143	0.0313	0.0681	0.1397	0.0593	1.15	1.02	1.29	0.01857	++-+	61.6	7.814	3	0.05002	3.67463e+07
1	1225899	G	A	rs79943571	1:1225899:G:A	a	g	0.9907	0.0012	0.9879	0.9917	0.2823	0.1199	1.33	1.05	1.68	0.01858	++++	0	1.112	3	0.7741	3.67636e+07
1	762485	C	A	rs12095200	1:762485:C:A	a	c	0.892	0.0104	0.884	0.9174	-0.0863	0.0367	0.92	0.85	0.99	0.01878	----	0	2.723	3	0.4362	3.71096e+07
1	125271	C	T	rs3871807	1:125271:C:T	t	c	0.0332	0.0093	0.0194	0.0416	0.1928	0.0822	1.21	1.03	1.42	0.019	++++	0	1.868	3	0.6002	3.74895e+07
1	104186	T	C	rs4288537	1:104186:T:C	t	c	0.6334	0.0215	0.6079	0.6668	-0.0736	0.0314	0.93	0.87	0.99	0.0192	----	0	0.551	3	0.9076	3.78342e+07
1	2227422	C	T	rs2843163	1:2227422:C:T	t	c	0.7322	0.0037	0.7238	0.7352	-0.0514	0.022	0.95	0.91	0.99	0.01926	-+--	0	1.537	3	0.6738	3.79376e+07
1	564766	T	C	rs368473365	1:564766:T:C	t	c	0.006	0.0006	0.0052	0.0065	-0.5314	0.2274	0.59	0.38	0.92	0.01944	---?	0	0.704	2	0.7034	3.82472e+07
1	958017	A	G	rs6670874	1:958017:A:G	a	g	0.0079	0.0003	0.0077	0.0082	-0.3088	0.1323	0.73	0.57	0.95	0.0196	---?	0	0.442	2	0.8019	3.8522e+07
1	907920	C	G	rs28430926	1:907920:C:G	c	g	0.0213	0.0094	0.0069	0.0323	0.2346	0.1005	1.26	1.04	1.54	0.01964	++++	0	2.117	3	0.5484	3.85907e+07
1	2227143	GGGCCACGTGTGGCTATGTGTCCA	G	rs200597783	1:2227143:GGGCCACGTGTGGCTATGTGTCCA:G	g	gggccacgtgtggctatgtgtcca	0.7358	0.0078	0.725	0.7516	-0.0517	0.0222	0.95	0.91	0.99	0.01981	-+--	0	1.554	3	0.6698	3.88822e+07
1	863556	G	A	rs7410998	1:863556:G:A	a	g	0.0852	0.006	0.0783	0.0925	0.1044	0.0449	1.11	1.02	1.21	0.01998	++++	3.2	3.099	3	0.3766	3.91734e+07
1	1382501	T	TTC	rs200811494	1:1382501:T:TTC	t	ttc	0.0147	0.002	0.0107	0.017	0.2157	0.0927	1.24	1.03	1.49	0.02003	++++	0	0.717	3	0.8693	3.92589e+07
1	993341	A	G	rs112238808	1:993341:A:G	a	g	0.0096	0.0015	0.0062	0.0112	-0.2576	0.1111	0.77	0.62	0.96	0.02045	-+--	0	2.46	3	0.4827	3.99762e+07
1	857443	C	T	rs56663360	1:857443:C:T	t	c	0.9819	0.0095	0.9731	0.9937	-0.3078	0.1329	0.74	0.57	0.95	0.02057	---?	0	0.402	2	0.8179	4.01807e+07
1	947034	G	A	rs2465126	1:947034:G:A	a	g	0.0438	0.0045	0.0362	0.0505	0.1149	0.0496	1.12	1.02	1.24	0.02058	-+++	0	2.951	3	0.3993	4.01978e+07
1	787685	G	T	rs2905054	1:787685:G:T	t	g	0.1563	0.018	0.1293	0.1788	0.0692	0.0299	1.07	1.01	1.14	0.02072	++++	56	6.817	3	0.07798	4.04361e+07
1	999649	G	A	rs6683745	1:999649:G:A	a	g	0.9903	0.0017	0.9892	0.9943	0.2589	0.112	1.3	1.04	1.61	0.02082	++++	0	1.6	3	0.6594	4.06062e+07
1	1787704	T	C	rs200404423	1:1787704:T:C	t	c	0.0157	0	0.0157	0.0157	-0.5901	0.2554	0.55	0.34	0.91	0.02086	???-	0	0	0	1	4.06741e+07
1	971398	G	A	rs142089262	1:971398:G:A	a	g	0.9932	0	0.9932	0.9932	0.8099	0.3511	2.25	1.13	4.47	0.02106	???+	0	0	0	1	4.10138e+07
1	1059475	ACACACACCTGTG	A	rs113088428	1:1059475:ACACACACCTGTG:A	a	acacacacctgtg	0.9753	0	0.9753	0.9753	-0.3456	0.1501	0.71	0.53	0.95	0.02125	???-	0	0	0	1	4.13359e+07
1	782981	C	T	rs6594026	1:782981:C:T	t	c	0.8533	0.0165	0.834	0.8808	-0.0696	0.0302	0.93	0.88	0.99	0.02126	----	54.3	6.568	3	0.08702	4.13529e+07
1	725438	AATGGGATGGGATGGGATGGGATGCG	A	rs747914714	1:725438:AATGGGATGGGATGGGATGGGATGCG:A	a	aatgggatgggatgggatgggatgcg	0.9724	0	0.9724	0.9724	0.4156	0.1804	1.52	1.06	2.16	0.02126	???+	0	0	0	1	4.13529e+07
1	785050	G	A	rs2905062	1:785050:G:A	a	g	0.1516	0.0186	0.124	0.174	0.0687	0.0298	1.07	1.01	1.14	0.02131	+-++	59.3	7.364	3	0.06117	4.14376e+07
1	984847	G	C	rs112917612	1:984847:G:C	c	g	0.9904	0.0018	0.9883	0.9939	0.2582	0.1122	1.29	1.04	1.61	0.02132	++++	0	0.218	3	0.9747	4.14545e+07
1	929701	C	CA	rs541210110	1:929701:C:CA	ca	c	0.3876	0.0188	0.3644	0.4128	0.0592	0.0257	1.06	1.01	1.12	0.02133	-+++	27.8	4.156	3	0.2451	4.14714e+07
1	994332	T	C	rs115803283	1:994332:T:C	t	c	0.0095	0.0015	0.0062	0.0111	-0.2563	0.1114	0.77	0.62	0.96	0.02141	-+--	0	2.635	3	0.4513	4.16069e+07
1	618386	T	C	rs202025951	1:618386:T:C	t	c	0.0698	0.0104	0.0559	0.0826	0.1311	0.057	1.14	1.02	1.27	0.02145	++-+	49.7	5.97	3	0.1131	4.16745e+07
1	1109154	G	A	rs12041521	1:1109154:G:A	a	g	0.8227	0.0051	0.8155	0.8283	0.0669	0.0291	1.07	1.01	1.13	0.02147	+-++	20.3	3.766	3	0.2878	4.17084e+07
1	1757221	G	A	rs2144688	1:1757221:G:A	a	g	0.9539	0.0052	0.9491	0.9635	0.1119	0.0487	1.12	1.02	1.23	0.02159	++++	42.5	5.216	3	0.1567	4.19113e+07
1	899000	C	T	rs3813184	1:899000:C:T	t	c	0.9806	0	0.9806	0.9806	-0.4936	0.2149	0.61	0.4	0.93	0.02164	-???	0	0	0	1	4.19957e+07
1	1576622	C	T	rs3765907	1:1576622:C:T	t	c	0.7971	0.0197	0.7843	0.8336	-0.0725	0.0316	0.93	0.87	0.99	0.02171	----	35.9	4.683	3	0.1965	4.21139e+07
1	1027553	G	A	rs138392556	1:1027553:G:A	a	g	0.9919	0.0016	0.99	0.9934	-0.385	0.1678	0.68	0.49	0.95	0.02172	?--?	11.3	1.127	1	0.2885	4.21308e+07
1	1963434	C	T	rs145369368	1:1963434:C:T	t	c	0.989	0.0011	0.9881	0.991	-0.2784	0.1215	0.76	0.6	0.96	0.02192	---+	43.1	5.268	3	0.1532	4.24682e+07
1	1058919	C	T	rs535350689	1:1058919:C:T	t	c	0.981	0.0031	0.9776	0.9852	0.2052	0.0897	1.23	1.03	1.46	0.02213	-++?	69.4	6.534	2	0.03812	4.28219e+07
1	839538	G	A	rs142764718	1:839538:G:A	a	g	0.989	0.001	0.9877	0.9901	-0.2402	0.105	0.79	0.64	0.97	0.02216	+--+	67.4	9.197	3	0.02678	4.28724e+07
1	1574241	C	T	rs9442428	1:1574241:C:T	t	c	0.759	0.0212	0.7462	0.7983	-0.0669	0.0293	0.94	0.88	0.99	0.0222	----	8.1	3.265	3	0.3525	4.29397e+07
1	1231001	G	A	rs74810910	1:1231001:G:A	a	g	0.9426	0.0088	0.9335	0.9578	-0.1203	0.0526	0.89	0.8	0.98	0.02236	----	0	0.423	3	0.9355	4.32087e+07
1	1225437	C	T	rs533342738	1:1225437:C:T	t	c	0.9888	0.0034	0.9865	0.9937	0.4544	0.1993	1.58	1.07	2.33	0.02259	+??+	0	0.588	1	0.4431	4.35948e+07
1	1540727	C	T	rs78689470	1:1540727:C:T	t	c	0.6493	0.024	0.6284	0.6903	-0.0582	0.0255	0.94	0.9	0.99	0.02262	----	29.8	4.273	3	0.2335	4.36451e+07
1	1580524	C	T	rs201539299	1:1580524:C:T	t	c	0.8994	0.0067	0.8884	0.9077	0.092	0.0404	1.1	1.01	1.19	0.02264	+-++	23.6	3.929	3	0.2693	4.36786e+07
1	1626977	G	A	rs550500756	1:1626977:G:A	a	g	0.994	0	0.994	0.994	0.7639	0.3355	2.15	1.11	4.14	0.02278	+???	0	0	0	1	4.39133e+07
1	1381253	G	T	rs35890774	1:1381253:G:T	t	g	0.9914	0.0015	0.9887	0.9938	-0.2581	0.1134	0.77	0.62	0.96	0.02281	---+	51.9	6.233	3	0.1008	4.39635e+07
1	929965	C	T	rs192225125	1:929965:C:T	t	c	0.9908	0.0007	0.9902	0.9922	0.2701	0.1189	1.31	1.04	1.65	0.02316	++++	0	1.617	3	0.6555	4.45488e+07
1	753541	G	A	rs2073813	1:753541:G:A	a	g	0.8497	0.0174	0.8306	0.8783	-0.0672	0.0296	0.94	0.88	0.99	0.02323	----	54.3	6.56	3	0.08732	4.46657e+07
1	1417696	C	G	rs819970	1:1417696:C:G	c	g	0.6847	0.0057	0.6806	0.6955	-0.0584	0.0257	0.94	0.9	0.99	0.02328	----	0	0.999	3	0.8014	4.47492e+07
1	1276077	G	A	rs3855955	1:1276077:G:A	a	g	0.7336	0.0115	0.721	0.7534	-0.061	0.0269	0.94	0.89	0.99	0.02341	----	0	2.036	3	0.5649	4.4966e+07
1	863208	TG	T	rs575033421	1:863208:TG:T	t	tg	0.992	0.0019	0.9901	0.994	0.383	0.1692	1.47	1.05	2.04	0.02356	+++?	0	0.285	2	0.8673	4.5216e+07
1	756604	A	G	rs3131962	1:756604:A:G	a	g	0.8538	0.0142	0.8449	0.8843	-0.0668	0.0295	0.94	0.88	0.99	0.02357	----	56.8	6.937	3	0.07393	4.52326e+07
1	1521097	C	A	rs6680124	1:1521097:C:A	a	c	0.881	0.0112	0.8604	0.891	0.0748	0.033	1.08	1.01	1.15	0.02365	+-++	40.2	5.018	3	0.1705	4.53658e+07
1	1467322	T	G	rs79463926	1:1467322:T:G	t	g	0.0086	0.0015	0.0066	0.0111	0.249	0.1101	1.28	1.03	1.59	0.02373	++++	0	2.912	3	0.4053	4.54989e+07
1	2290255	C	A	rs139402066	1:2290255:C:A	a	c	0.9775	0.0011	0.9768	0.9798	0.1601	0.0708	1.17	1.02	1.35	0.02375	++++	0	1.434	3	0.6977	4.55322e+07
1	844889	A	AG	rs541630632	1:844889:A:AG	a	ag	0.0926	0.0046	0.0878	0.0996	0.0943	0.0417	1.1	1.01	1.19	0.02384	++++	0	1.366	3	0.7135	4.56818e+07
1	754192	A	G	rs3131968	1:754192:A:G	a	g	0.8473	0.018	0.8282	0.8764	-0.0662	0.0293	0.94	0.88	0.99	0.02395	----	62	7.897	3	0.0482	4.58646e+07
1	1548710	A	AT	rs200881740	1:1548710:A:AT	a	at	0.3763	0.0189	0.3441	0.3993	0.0567	0.0251	1.06	1.01	1.11	0.02396	+-++	33.5	4.511	3	0.2113	4.58812e+07
1	780785	T	A	rs2977612	1:780785:T:A	a	t	0.1502	0.0176	0.1217	0.1706	0.0675	0.0299	1.07	1.01	1.13	0.02399	++++	59.9	7.478	3	0.05813	4.5931e+07
1	992851	AAAG	A	rs567708055	1:992851:AAAG:A	a	aaag	0.9905	0.0014	0.9891	0.9936	0.2503	0.111	1.28	1.03	1.6	0.02413	+-++	0	2.188	3	0.5344	4.61633e+07
1	761732	C	T	rs2286139	1:761732:C:T	t	c	0.1573	0.018	0.1283	0.178	0.0659	0.0293	1.07	1.01	1.13	0.0243	++++	49.7	5.97	3	0.1131	4.64451e+07
1	993987	T	C	rs59546974	1:993987:T:C	t	c	0.0133	0.0036	0.0068	0.0175	-0.2216	0.0984	0.8	0.66	0.97	0.02432	-+--	0	1.72	3	0.6324	4.64783e+07
1	69761	A	T	rs200505207	1:69761:A:T	a	t	0.0697	0.0025	0.0661	0.0728	0.1371	0.0609	1.15	1.02	1.29	0.02433	+++-	0	2.555	3	0.4655	4.64948e+07
1	1480949	G	A	rs186749372	1:1480949:G:A	a	g	0.9933	0.0004	0.9926	0.9936	-0.3161	0.1404	0.73	0.55	0.96	0.02435	---?	0	1.492	2	0.4742	4.6528e+07
1	1611432	A	G	rs6700884	1:1611432:A:G	a	g	0.4909	0.0104	0.4845	0.5167	0.0502	0.0223	1.05	1.01	1.1	0.02435	++++	54.6	6.612	3	0.08533	4.6528e+07
1	2241376	C	T	rs576736598	1:2241376:C:T	t	c	0.9737	0.0033	0.9681	0.9765	-0.1492	0.0663	0.86	0.76	0.98	0.0244	-+--	0	1.558	3	0.6689	4.66108e+07
1	2260545	G	A	rs2645064	1:2260545:G:A	a	g	0.4985	0.0038	0.4948	0.5048	0.0447	0.0199	1.05	1.01	1.09	0.02447	++++	0	1.379	3	0.7104	4.67266e+07
1	787844	C	T	rs2905053	1:787844:C:T	t	c	0.1495	0.0175	0.1228	0.1704	0.0674	0.03	1.07	1.01	1.13	0.02482	++++	60.2	7.541	3	0.05652	4.73051e+07
1	754182	A	G	rs3131969	1:754182:A:G	a	g	0.8473	0.0179	0.8282	0.8764	-0.0657	0.0293	0.94	0.88	0.99	0.02497	----	61	7.697	3	0.05271	4.75525e+07
1	1588543	C	A	rs1412693606	1:1588543:C:A	a	c	0.6874	0.0189	0.6747	0.7204	-0.0622	0.0278	0.94	0.89	0.99	0.02506	----	0	2.952	3	0.3991	4.77009e+07
1	1384429	G	A	rs139469422	1:1384429:G:A	a	g	0.9872	0.0023	0.9838	0.9918	-0.2176	0.0971	0.8	0.67	0.97	0.0251	----	0	1.546	3	0.6716	4.77668e+07
1	740495	A	G	rs563610659	1:740495:A:G	a	g	0.0105	0	0.0105	0.0105	-0.6708	0.2998	0.51	0.28	0.92	0.02524	???-	0	0	0	1	4.79974e+07
1	1197698	T	C	rs72631900	1:1197698:T:C	t	c	0.0362	0.0046	0.0254	0.0396	-0.1446	0.0647	0.87	0.76	0.98	0.0255	++--	45.3	5.483	3	0.1397	4.84249e+07
1	958236	T	C	rs113847517	1:958236:T:C	t	c	0.0079	0.0003	0.0075	0.0082	-0.296	0.1325	0.74	0.57	0.96	0.02551	---?	0	0.329	2	0.8483	4.84414e+07
1	2275138	C	T	rs4648829	1:2275138:C:T	t	c	0.683	0.0173	0.6544	0.6962	-0.0551	0.0247	0.95	0.9	0.99	0.02572	----	0	1.276	3	0.7348	4.87861e+07
1	1138005	T	G	rs536805412	1:1138005:T:G	t	g	0.0075	0.0004	0.0071	0.0081	0.3043	0.1365	1.36	1.04	1.77	0.02583	++++	0	1.776	3	0.6203	4.89665e+07
1	1460416	G	T	rs3737712	1:1460416:G:T	t	g	0.9912	0.0025	0.9889	0.9944	0.4019	0.1805	1.49	1.05	2.13	0.02597	+++?	0	0.673	2	0.7141	4.91959e+07
1	1374805	G	C	rs2275916	1:1374805:G:C	c	g	0.9871	0.0019	0.9854	0.9919	-0.2174	0.0977	0.8	0.66	0.97	0.02609	----	0	2.195	3	0.533	4.93924e+07
1	1559703	AT	A	rs70937161	1:1559703:AT:A	a	at	0.4026	0.0138	0.3794	0.4172	0.0548	0.0246	1.06	1.01	1.11	0.02612	++++	30.9	4.34	3	0.227	4.94415e+07
1	1520752	T	A	rs75111672	1:1520752:T:A	a	t	0.881	0.0117	0.8598	0.8912	0.0739	0.0332	1.08	1.01	1.15	0.02613	+-++	35.1	4.62	3	0.2018	4.94578e+07
1	1465610	G	A	rs115990140	1:1465610:G:A	a	g	0.9913	0.0016	0.9889	0.9934	-0.2447	0.11	0.78	0.63	0.97	0.02619	----	0.2	3.006	3	0.3907	4.9556e+07
1	959346	C	T	rs561649468	1:959346:C:T	t	c	0.9923	0.0006	0.9918	0.9932	0.2979	0.1341	1.35	1.04	1.75	0.02634	+++?	0	0.352	2	0.8386	4.98011e+07
1	774874	A	C	rs28810152	1:774874:A:C	a	c	0.8476	0.0184	0.8256	0.8748	-0.066	0.0297	0.94	0.88	0.99	0.02636	----	55.6	6.76	3	0.07994	4.98338e+07
1	785989	T	C	rs2980300	1:785989:T:C	t	c	0.8482	0.0189	0.8251	0.8757	-0.0662	0.0298	0.94	0.88	0.99	0.02647	-+--	60.6	7.622	3	0.0545	5.00134e+07
1	1066898	G	A	rs189892117	1:1066898:G:A	a	g	0.9889	0.001	0.988	0.9905	0.2879	0.1301	1.33	1.03	1.72	0.02685	-+++	65.6	8.71	3	0.03341	5.0633e+07
1	1638402	G	A	rs1060756	1:1638402:G:A	a	g	0.9601	0.0025	0.9556	0.9637	0.1333	0.0602	1.14	1.02	1.29	0.02685	-+++	29.5	4.255	3	0.2352	5.0633e+07
1	2287353	A	C	rs557010901	1:2287353:A:C	a	c	0.0065	0.0005	0.0057	0.0068	-0.4769	0.2156	0.62	0.41	0.95	0.027	?--?	0	0.369	1	0.5433	5.08771e+07
1	2052388	G	A	rs185876104	1:2052388:G:A	a	g	0.9939	0	0.9939	0.9939	0.5716	0.2585	1.77	1.07	2.94	0.02703	+???	0	0	0	1	5.09259e+07
1	761752	C	T	rs1057213	1:761752:C:T	t	c	0.1474	0.0148	0.1159	0.157	0.0657	0.0297	1.07	1.01	1.13	0.02706	++++	58.3	7.198	3	0.06586	5.09747e+07
1	762632	T	A	rs3131948	1:762632:T:A	a	t	0.1464	0.0144	0.1192	0.1583	0.066	0.0299	1.07	1.01	1.13	0.02712	++++	51.5	6.188	3	0.1028	5.10722e+07
1	783318	A	G	rs6686696	1:783318:A:G	a	g	0.1375	0.0122	0.1084	0.145	0.0678	0.0307	1.07	1.01	1.14	0.02715	+-++	53.9	6.506	3	0.08942	5.1121e+07
1	1518299	C	T	rs113810310	1:1518299:C:T	t	c	0.9898	0.0024	0.9869	0.9944	-0.3004	0.1361	0.74	0.57	0.97	0.02732	-+--	68.5	9.531	3	0.023	5.13971e+07
1	1647555	T	C	rs139652090	1:1647555:T:C	t	c	0.0076	0	0.0076	0.0076	-0.6593	0.2988	0.52	0.29	0.93	0.02735	-???	0	0	0	1	5.14458e+07
1	1203515	C	T	rs550206632	1:1203515:C:T	t	c	0.9925	0	0.9925	0.9925	0.6078	0.2755	1.84	1.07	3.15	0.02735	???+	0	0	0	1	5.14458e+07
1	921594	C	T	rs547139400	1:921594:C:T	t	c	0.9913	0.0007	0.9903	0.9921	0.2681	0.1217	1.31	1.03	1.66	0.02754	++++	0	0.833	3	0.8416	5.17539e+07
1	754334	T	C	rs3131967	1:754334:T:C	t	c	0.8485	0.0173	0.8303	0.8774	-0.0648	0.0294	0.94	0.88	0.99	0.02761	----	61.7	7.828	3	0.0497	5.18674e+07
1	845509	T	G	rs565071104	1:845509:T:G	t	g	0.1416	0.0125	0.1274	0.1601	-0.0844	0.0383	0.92	0.85	0.99	0.02763	----	0	0.669	3	0.8804	5.18998e+07
1	1106900	G	A	rs114038788	1:1106900:G:A	a	g	0.9932	0	0.9932	0.9932	0.6753	0.3066	1.96	1.08	3.58	0.02765	+???	0	0	0	1	5.19322e+07
1	779322	A	G	rs4040617	1:779322:A:G	a	g	0.1386	0.0125	0.1085	0.1472	0.0672	0.0305	1.07	1.01	1.14	0.02769	+-++	54.5	6.593	3	0.08606	5.1997e+07
1	754063	G	T	rs12184312	1:754063:G:T	t	g	0.9657	0.0046	0.9615	0.9734	0.1636	0.0744	1.18	1.02	1.36	0.02782	+-++	33.3	4.497	3	0.2126	5.22074e+07
1	874029	A	G	rs183336104	1:874029:A:G	a	g	0.0103	0	0.0103	0.0103	-0.5831	0.2653	0.56	0.33	0.94	0.02797	???-	0	0	0	1	5.245e+07
1	907609	T	C	rs79890672	1:907609:T:C	t	c	0.0199	0.0088	0.0055	0.0302	0.2282	0.1039	1.26	1.02	1.54	0.02798	++++	45.5	5.506	3	0.1383	5.24662e+07
1	662613	G	A	rs151190501	1:662613:G:A	a	g	0.988	0.0006	0.9873	0.9886	-0.358	0.1629	0.7	0.51	0.96	0.02803	-+?+	62.3	5.309	2	0.07035	5.2547e+07
1	1680613	G	C	rs145474533	1:1680613:G:C	c	g	0.9606	0.0016	0.958	0.9618	-0.1283	0.0584	0.88	0.78	0.99	0.02804	----	0	2.392	3	0.4952	5.25631e+07
1	842091	C	G	rs529534080	1:842091:C:G	c	g	0.0107	0.0006	0.0096	0.0113	0.2343	0.1068	1.26	1.03	1.56	0.02824	-++-	66.9	9.075	3	0.0283	5.28861e+07
1	1232186	AGCACACGCCC	A	rs201429614	1:1232186:AGCACACGCCC:A	a	agcacacgccc	0.9943	0	0.9943	0.9943	-1.0181	0.4642	0.36	0.15	0.9	0.0283	???-	0	0	0	1	5.29829e+07
1	1385525	G	A	rs35672350	1:1385525:G:A	a	g	0.9883	0.0017	0.9865	0.9906	0.2812	0.1283	1.32	1.03	1.7	0.02843	++-+	0	2.81	3	0.4219	5.31925e+07
1	871748	G	T	rs56170324	1:871748:G:T	t	g	0.9932	0.0012	0.9917	0.9948	-0.3619	0.1652	0.7	0.5	0.96	0.02845	----	0	1.173	3	0.7596	5.32247e+07
1	762592	C	G	rs3131950	1:762592:C:G	c	g	0.8534	0.0144	0.8414	0.8805	-0.0653	0.0299	0.94	0.88	0.99	0.02886	----	51.4	6.176	3	0.1034	5.38846e+07
1	762589	G	C	rs3115848	1:762589:G:C	c	g	0.1466	0.0144	0.1195	0.1586	0.0653	0.0299	1.07	1.01	1.13	0.02886	++++	51.4	6.176	3	0.1033	5.38846e+07
1	762601	T	C	rs3131949	1:762601:T:C	t	c	0.8534	0.0144	0.8414	0.8805	-0.0652	0.0299	0.94	0.88	0.99	0.02898	----	51.5	6.186	3	0.1029	5.40775e+07
1	1714485	T	G	rs77335922	1:1714485:T:G	t	g	0.0395	0.0055	0.0338	0.0478	-0.1267	0.058	0.88	0.79	0.99	0.02898	----	0	2.101	3	0.5517	5.40775e+07
1	945096	C	T	rs3135457	1:945096:C:T	t	c	0.0424	0.0056	0.0328	0.0505	0.1117	0.0511	1.12	1.01	1.24	0.02899	++++	0	1.474	3	0.6882	5.40935e+07
1	1635011	A	G	rs866149312	1:1635011:A:G	a	g	0.044	0.0041	0.035	0.0466	-0.1269	0.0581	0.88	0.79	0.99	0.029	----	0	0.846	3	0.8384	5.41096e+07
1	764191	T	G	rs7515915	1:764191:T:G	t	g	0.1401	0.0133	0.1108	0.1489	0.0659	0.0302	1.07	1.01	1.13	0.02902	++++	47.8	5.748	3	0.1245	5.41417e+07
1	777122	A	T	rs2980319	1:777122:A:T	a	t	0.859	0.0131	0.8495	0.8899	-0.066	0.0302	0.94	0.88	0.99	0.02907	-+--	59.7	7.437	3	0.0592	5.4222e+07
1	2029529	A	G	rs61775408	1:2029529:A:G	a	g	0.0303	0.0034	0.0252	0.033	0.1625	0.0745	1.18	1.02	1.36	0.02913	+-+?	0	1.718	2	0.4236	5.43183e+07
1	1723905	C	T	rs146559895	1:1723905:C:T	t	c	0.9901	0.0007	0.9892	0.9914	0.269	0.1235	1.31	1.03	1.67	0.02938	++++	0	2.815	3	0.4211	5.47192e+07
1	2278919	C	T	rs140047628	1:2278919:C:T	t	c	0.9852	0.0016	0.9822	0.9875	-0.1919	0.0881	0.83	0.69	0.98	0.02941	---+	54.8	6.637	3	0.0844	5.47672e+07
1	1529950	A	G	rs28503881	1:1529950:A:G	a	g	0.7023	0.0316	0.6473	0.7228	0.0542	0.0249	1.06	1.01	1.11	0.02948	+-++	36.4	4.72	3	0.1935	5.48793e+07
1	769138	CAT	C	rs59306077	1:769138:CAT:C	cat	c	0.1418	0.013	0.1129	0.152	0.0655	0.0301	1.07	1.01	1.13	0.02949	++++	53.4	6.441	3	0.092	5.48954e+07
1	757878	A	C	rs11240775	1:757878:A:C	a	c	0.038	0.0027	0.0339	0.0414	-0.1638	0.0754	0.85	0.73	0.98	0.02981	----	0	0.178	3	0.981	5.54072e+07
1	928312	T	C	rs74045070	1:928312:T:C	t	c	0.0072	0	0.0072	0.0072	-1.0048	0.4626	0.37	0.15	0.91	0.02985	?-??	0	0	0	1	5.54711e+07
1	1074431	A	T	rs369724700	1:1074431:A:T	a	t	0.0104	0.0014	0.0082	0.0119	0.24	0.1105	1.27	1.02	1.58	0.02987	++++	0	0.594	3	0.8978	5.55031e+07
1	1572939	T	C	rs28688376	1:1572939:T:C	t	c	0.2499	0.0196	0.2146	0.2676	0.0631	0.0291	1.07	1.01	1.13	0.03031	++++	0	1.501	3	0.6821	5.6205e+07
1	778745	A	G	rs1055606	1:778745:A:G	a	g	0.1386	0.0125	0.1084	0.1472	0.0661	0.0305	1.07	1.01	1.13	0.03034	+-++	53.6	6.471	3	0.09082	5.62528e+07
1	948846	T	TA	rs3841266	1:948846:T:TA	t	ta	0.9735	0.003	0.9693	0.9786	-0.1396	0.0645	0.87	0.77	0.99	0.03036	+---	44.5	5.405	3	0.1445	5.62847e+07
1	987142	C	T	rs17778478	1:987142:C:T	t	c	0.9923	0.0006	0.9917	0.9931	0.2903	0.1341	1.34	1.03	1.74	0.0304	+++?	0	0.59	2	0.7444	5.63484e+07
1	1575046	G	A	rs148104233	1:1575046:G:A	a	g	0.7677	0.021	0.7558	0.8071	-0.0636	0.0295	0.94	0.89	0.99	0.03077	----	0	2.621	3	0.4538	5.69369e+07
1	1526172	C	T	rs6681330	1:1526172:C:T	t	c	0.8779	0.011	0.8575	0.8851	0.071	0.0329	1.07	1.01	1.15	0.03077	+-++	42.9	5.252	3	0.1543	5.69369e+07
1	789513	GA	G	rs200509509	1:789513:GA:G	g	ga	0.8631	0.0126	0.8533	0.8914	-0.0668	0.031	0.94	0.88	0.99	0.03104	-+--	56.1	6.836	3	0.0773	5.73655e+07
1	755890	A	T	rs3115858	1:755890:A:T	a	t	0.8556	0.014	0.847	0.8871	-0.0639	0.0296	0.94	0.89	0.99	0.03105	----	60.6	7.616	3	0.05464	5.73814e+07
1	1637506	ACT	A	rs70937176	1:1637506:ACT:A	a	act	0.4772	0.0139	0.4599	0.5064	0.0487	0.0226	1.05	1	1.1	0.03107	++++	37.1	4.772	3	0.1893	5.74131e+07
1	1867656	C	CA	rs112657762	1:1867656:C:CA	ca	c	0.9544	0.004	0.9518	0.9639	0.1048	0.0486	1.11	1.01	1.22	0.03114	+++-	54.8	6.639	3	0.08432	5.75241e+07
1	1263085	G	A	rs150672559	1:1263085:G:A	a	g	0.9904	0.0006	0.99	0.9912	0.4209	0.1953	1.52	1.04	2.23	0.03116	++??	0	0.614	1	0.4332	5.75558e+07
1	791191	G	A	rs111818025	1:791191:G:A	a	g	0.8634	0.0119	0.8539	0.8915	-0.0667	0.031	0.94	0.88	0.99	0.03119	-+--	55.6	6.756	3	0.08008	5.76034e+07
1	824876	C	A	rs180726295	1:824876:C:A	a	c	0.9909	0.0007	0.9899	0.9915	0.2826	0.1312	1.33	1.03	1.72	0.03121	+-++	0	1.503	3	0.6816	5.76351e+07
1	907998	A	T	rs77098784	1:907998:A:T	a	t	0.0199	0.0089	0.0054	0.0301	0.2263	0.105	1.25	1.02	1.54	0.03121	++++	45.4	5.494	3	0.139	5.76351e+07
1	1847979	T	C	rs28581776	1:1847979:T:C	t	c	0.0475	0.0039	0.0382	0.0495	-0.1001	0.0465	0.9	0.83	0.99	0.03128	---+	55.3	6.711	3	0.08171	5.7746e+07
1	986737	T	C	rs17160781	1:986737:T:C	t	c	0.0088	0.0023	0.006	0.0117	-0.2613	0.1214	0.77	0.61	0.98	0.03141	----	0	1.117	3	0.7731	5.79518e+07
1	1594902	G	A	rs147663190	1:1594902:G:A	a	g	0.9623	0.0019	0.9608	0.9663	0.1499	0.0697	1.16	1.01	1.33	0.03143	++++	0	0.413	3	0.9375	5.79834e+07
1	1332048	C	T	rs147277069	1:1332048:C:T	t	c	0.9928	0.0008	0.9922	0.9939	0.4867	0.2262	1.63	1.04	2.53	0.03146	+??+	0	0.082	1	0.7742	5.80309e+07
1	982419	C	T	rs115112462	1:982419:C:T	t	c	0.9924	0.0006	0.9918	0.9931	0.2889	0.1343	1.33	1.03	1.74	0.03146	+++?	0	0.647	2	0.7237	5.80309e+07
1	775181	A	G	rs61768182	1:775181:A:G	a	g	0.142	0.0132	0.1122	0.1524	0.0647	0.0301	1.07	1.01	1.13	0.03149	+-++	52.6	6.33	3	0.09661	5.80784e+07
1	1636400	G	A	rs1059825	1:1636400:G:A	a	g	0.9734	0.0047	0.9666	0.9793	0.1775	0.0825	1.19	1.02	1.4	0.03152	++++	0	1.836	3	0.6071	5.81258e+07
1	879482	G	C	rs149880798	1:879482:G:C	c	g	0.9889	0.001	0.9874	0.9907	-0.2243	0.1043	0.8	0.65	0.98	0.03156	----	29.4	4.249	3	0.2358	5.81891e+07
1	914876	T	C	rs13302983	1:914876:T:C	t	c	0.9595	0.0083	0.9514	0.9736	-0.1211	0.0564	0.89	0.79	0.99	0.03176	+---	41.1	5.093	3	0.1651	5.85052e+07
1	943468	T	C	rs3121567	1:943468:T:C	t	c	0.962	0.003	0.9592	0.968	-0.1149	0.0535	0.89	0.8	0.99	0.03177	+---	0	2.778	3	0.4272	5.8521e+07
1	786995	G	A	rs61768202	1:786995:G:A	a	g	0.8619	0.0124	0.8528	0.8912	-0.0659	0.0307	0.94	0.88	0.99	0.03186	-+--	57	6.973	3	0.07276	5.86631e+07
1	775659	A	G	rs2905035	1:775659:A:G	a	g	0.8558	0.0137	0.8446	0.886	-0.0639	0.0298	0.94	0.88	0.99	0.03189	----	58.3	7.191	3	0.06605	5.87105e+07
1	758626	C	T	rs3131954	1:758626:C:T	t	c	0.1442	0.0139	0.1128	0.1527	0.0636	0.0297	1.07	1.01	1.13	0.0319	++++	60.2	7.547	3	0.05637	5.87262e+07
1	1634137	T	TGCCCACCCTCTCC	rs536669428	1:1634137:T:TGCCCACCCTCTCC	t	tgcccaccctctcc	0.8045	0.0076	0.7916	0.8122	-0.0723	0.0337	0.93	0.87	0.99	0.03194	----	0	0.938	3	0.8163	5.87894e+07
1	787606	G	T	rs3863622	1:787606:G:T	t	g	0.8622	0.0122	0.853	0.8913	-0.0659	0.0307	0.94	0.88	0.99	0.03197	-+--	56.4	6.873	3	0.07605	5.88367e+07
1	1585597	A	G	rs7531938	1:1585597:A:G	a	g	0.7195	0.0117	0.71	0.74	-0.059	0.0275	0.94	0.89	0.99	0.03215	----	0	2.689	3	0.4422	5.91205e+07
1	1585313	CACAA	C	rs70937165	1:1585313:CACAA:C	cacaa	c	0.7177	0.0116	0.7079	0.7373	-0.059	0.0275	0.94	0.89	0.99	0.03229	----	0	2.618	3	0.4543	5.9341e+07
1	1378384	A	G	rs545562798	1:1378384:A:G	a	g	0.0077	0.001	0.0064	0.009	-0.354	0.1655	0.7	0.51	0.97	0.03237	+---	52.1	6.262	3	0.09952	5.9467e+07
1	1378383	C	T	rs191632314	1:1378383:C:T	t	c	0.9923	0.001	0.991	0.9936	0.354	0.1655	1.42	1.03	1.97	0.03238	-+++	52.1	6.261	3	0.09958	5.94827e+07
1	1545270	C	T	rs28657953	1:1545270:C:T	t	c	0.8671	0.0103	0.848	0.8758	0.069	0.0322	1.07	1.01	1.14	0.03245	+-++	25.1	4.005	3	0.2609	5.95929e+07
1	751343	T	A	rs28544273	1:751343:T:A	a	t	0.8584	0.0153	0.8464	0.8897	-0.0644	0.0301	0.94	0.88	0.99	0.0326	----	44.5	5.403	3	0.1446	5.98288e+07
1	1644595	GTATTTTTAC	G	rs199768915	1:1644595:GTATTTTTAC:G	g	gtatttttac	0.66	0.0088	0.648	0.6718	0.0593	0.0278	1.06	1	1.12	0.03285	++++	0	1.023	3	0.7957	6.02214e+07
1	945861	ATTAT	A	rs150242145	1:945861:ATTAT:A	a	attat	0.0422	0.0032	0.0361	0.0463	0.1075	0.0504	1.11	1.01	1.23	0.03302	-+++	0	2.647	3	0.4493	6.04881e+07
1	1925464	C	T	rs2889540	1:1925464:C:T	t	c	0.1645	0.0166	0.15	0.1935	-0.0659	0.0309	0.94	0.88	0.99	0.03309	----	0	0.485	3	0.9222	6.05979e+07
1	2237752	T	C	rs186951424	1:2237752:T:C	t	c	0.011	0.0022	0.0054	0.0139	0.2246	0.1055	1.25	1.02	1.54	0.03325	+++-	59.6	7.428	3	0.05943	6.08485e+07
1	1375207	T	C	rs140247431	1:1375207:T:C	t	c	0.0131	0.0022	0.0077	0.0152	0.2061	0.0968	1.23	1.02	1.49	0.03327	++++	0	1.799	3	0.6151	6.08799e+07
1	1894745	C	T	rs28592733	1:1894745:C:T	t	c	0.9549	0.0031	0.953	0.9613	0.1135	0.0534	1.12	1.01	1.24	0.03336	-+++	0	2.546	3	0.4671	6.10208e+07
1	1528120	G	A	rs563743672	1:1528120:G:A	a	g	0.9949	0	0.9949	0.9949	0.7576	0.3563	2.13	1.06	4.29	0.03346	+???	0	0	0	1	6.11772e+07
1	1585347	T	C	rs4648760	1:1585347:T:C	t	c	0.7195	0.0117	0.7101	0.74	-0.0585	0.0275	0.94	0.89	1	0.0335	----	0	2.677	3	0.4441	6.12398e+07
1	1297147	C	T	rs190024542	1:1297147:C:T	t	c	0.9946	0	0.9946	0.9946	-1.2626	0.594	0.28	0.09	0.91	0.03355	?-??	0	0	0	1	6.13179e+07
1	1299199	G	A	rs549271498	1:1299199:G:A	a	g	0.9946	0	0.9946	0.9946	-1.2617	0.5937	0.28	0.09	0.91	0.03359	?-??	0	0	0	1	6.13805e+07
1	2257081	ATTT	A	rs529341445	1:2257081:ATTT:A	a	attt	0.4131	0.0066	0.4062	0.4224	0.0446	0.021	1.05	1	1.09	0.03363	-+++	57.7	7.093	3	0.06899	6.1443e+07
1	1526165	G	A	rs6659376	1:1526165:G:A	a	g	0.8776	0.0111	0.8569	0.885	0.0698	0.0329	1.07	1.01	1.14	0.0337	+-++	41.5	5.13	3	0.1625	6.15524e+07
1	1818670	AAAC	A	rs554644311	1:1818670:AAAC:A	a	aaac	0.9932	0.0013	0.992	0.9945	0.5176	0.2438	1.68	1.04	2.71	0.03372	?+?+	63.6	2.749	1	0.09731	6.15836e+07
1	1751579	T	C	rs188745050	1:1751579:T:C	t	c	0.0098	0.0008	0.0087	0.0108	-0.2635	0.1241	0.77	0.6	0.98	0.03375	----	0	2.787	3	0.4256	6.16304e+07
1	1098051	C	T	rs568301731	1:1098051:C:T	t	c	0.9935	0	0.9935	0.9935	0.6218	0.293	1.86	1.05	3.31	0.0338	??+?	0	0	0	1	6.17085e+07
1	908414	C	T	rs28504611	1:908414:C:T	t	c	0.9728	0.0108	0.9603	0.9896	-0.1808	0.0852	0.83	0.71	0.99	0.03385	----	0	2.503	3	0.4748	6.17866e+07
1	1894751	G	A	rs28548673	1:1894751:G:A	a	g	0.9549	0.0031	0.953	0.9613	0.1132	0.0534	1.12	1.01	1.24	0.03387	-+++	0	2.539	3	0.4682	6.18178e+07
1	1117399	C	T	rs537494131	1:1117399:C:T	t	c	0.9915	0.0014	0.99	0.9934	0.3175	0.1497	1.37	1.02	1.84	0.03392	++++	0	1.035	3	0.7927	6.18958e+07
1	1229350	G	T	rs190924588	1:1229350:G:T	t	g	0.9907	0	0.9907	0.9907	0.6417	0.3028	1.9	1.05	3.44	0.03411	???+	0	0	0	1	6.2192e+07
1	905017	T	C	rs59766802	1:905017:T:C	t	c	0.0186	0.0107	0.0052	0.028	0.2777	0.1311	1.32	1.02	1.71	0.03413	+++?	0	1.469	2	0.4798	6.22232e+07
1	559081	G	C	rs188144421	1:559081:G:C	c	g	0.9929	0	0.9929	0.9929	1.2427	0.587	3.46	1.1	10.95	0.03427	?+??	0	0	0	1	6.24413e+07
1	768253	A	C	rs2977608	1:768253:A:C	a	c	0.7432	0.0151	0.7307	0.7648	-0.0499	0.0236	0.95	0.91	1	0.03445	----	15.9	3.567	3	0.3122	6.27214e+07
1	1958272	CA	C	rs36009212	1:1958272:CA:C	ca	c	0.2348	0.0087	0.2253	0.2456	-0.0586	0.0277	0.94	0.89	1	0.03447	----	0	0.496	3	0.9198	6.27525e+07
1	905894	C	T	rs41285810	1:905894:C:T	t	c	0.9883	0.0029	0.9843	0.9925	0.2622	0.124	1.3	1.02	1.66	0.03456	+++-	22.7	3.882	3	0.2744	6.28925e+07
1	1452566	G	A	rs1619896	1:1452566:G:A	a	g	0.9911	0.0021	0.9889	0.9935	0.2924	0.1384	1.34	1.02	1.76	0.03468	+++?	1	2.02	2	0.3642	6.3079e+07
1	965420	A	ATGG	rs530602592	1:965420:A:ATGG	a	atgg	0.0147	0.0036	0.0105	0.0195	0.2495	0.1183	1.28	1.02	1.62	0.03496	+-++	38.1	4.848	3	0.1833	6.35136e+07
1	1585642	G	T	rs3936009	1:1585642:G:T	t	g	0.2805	0.0117	0.2601	0.29	0.058	0.0275	1.06	1	1.12	0.035	++++	0	2.67	3	0.4453	6.35756e+07
1	1521595	A	G	rs6604983	1:1521595:A:G	a	g	0.1204	0.0105	0.1117	0.1401	-0.0684	0.0325	0.93	0.88	1	0.03503	-+--	45.6	5.515	3	0.1378	6.36222e+07
1	751756	T	C	rs28527770	1:751756:T:C	t	c	0.1416	0.0153	0.1103	0.1536	0.0635	0.0301	1.07	1	1.13	0.03509	++++	44.9	5.444	3	0.142	6.37152e+07
1	863499	T	C	rs28718350	1:863499:T:C	t	c	0.0592	0.0069	0.0452	0.0651	0.108	0.0512	1.11	1.01	1.23	0.03511	++++	0.6	3.018	3	0.3889	6.37462e+07
1	1585257	A	G	rs4648758	1:1585257:A:G	a	g	0.7195	0.0117	0.7101	0.74	-0.058	0.0275	0.94	0.89	1	0.03512	----	0	2.678	3	0.444	6.37617e+07
1	1537176	A	C	rs4075469	1:1537176:A:C	a	c	0.6988	0.0301	0.6449	0.7172	0.0516	0.0245	1.05	1	1.1	0.03515	+-++	30.3	4.304	3	0.2304	6.38082e+07
1	757640	G	A	rs3115853	1:757640:G:A	a	g	0.1532	0.018	0.1252	0.1735	0.0616	0.0293	1.06	1	1.13	0.03556	+-++	60.7	7.625	3	0.05443	6.44428e+07
1	1849530	T	C	rs4459050	1:1849530:T:C	t	c	0.0468	0.0036	0.0384	0.0485	-0.098	0.0467	0.91	0.83	0.99	0.03562	---+	52.6	6.335	3	0.0964	6.45355e+07
1	757734	C	T	rs4951929	1:757734:C:T	t	c	0.1449	0.0141	0.1134	0.1538	0.0621	0.0296	1.06	1	1.13	0.03563	++++	60.8	7.659	3	0.05361	6.4551e+07
1	1775830	CA	C	rs66531711	1:1775830:CA:C	ca	c	0.8991	0.0186	0.8903	0.9672	0.083	0.0395	1.09	1.01	1.17	0.03577	++++	11.4	3.388	3	0.3356	6.47672e+07
1	931513	A	C	rs111473305	1:931513:A:C	a	c	0.0406	0.005	0.0348	0.0496	-0.143	0.0681	0.87	0.76	0.99	0.03578	----	0	2.37	3	0.4993	6.47827e+07
1	725322	GAATGGAATGGAATGC	G	rs567893021	1:725322:GAATGGAATGGAATGC:G	g	gaatggaatggaatgc	0.9669	0	0.9669	0.9669	0.3297	0.1573	1.39	1.02	1.89	0.03611	???+	0	0	0	1	6.52918e+07
1	810286	G	A	rs28410559	1:810286:G:A	a	g	0.8567	0.0176	0.8307	0.8742	-0.065	0.031	0.94	0.88	1	0.03615	----	0	0.918	3	0.8211	6.53535e+07
1	1852141	G	A	rs78899038	1:1852141:G:A	a	g	0.9908	0.0008	0.9898	0.992	0.2641	0.1262	1.3	1.02	1.67	0.03633	++++	0	2.395	3	0.4946	6.56307e+07
1	792263	A	G	rs1044922	1:792263:A:G	a	g	0.9635	0.0086	0.9509	0.9704	-0.1503	0.0718	0.86	0.75	0.99	0.03634	+---	39	4.918	3	0.1779	6.56461e+07
1	772755	A	C	rs2905039	1:772755:A:C	a	c	0.8585	0.0133	0.8457	0.8878	-0.0632	0.0302	0.94	0.88	1	0.03635	-+--	60.6	7.621	3	0.05454	6.56615e+07
1	1584918	C	T	rs12753729	1:1584918:C:T	t	c	0.2806	0.0117	0.26	0.2899	0.0576	0.0275	1.06	1	1.12	0.03646	++++	0	2.682	3	0.4433	6.58308e+07
1	1628711	G	A	rs12081891	1:1628711:G:A	a	g	0.455	0.0076	0.4473	0.4696	0.0476	0.0228	1.05	1	1.1	0.03646	++++	25.1	4.006	3	0.2609	6.58308e+07
1	1911594	G	A	rs566601757	1:1911594:G:A	a	g	0.9949	0	0.9949	0.995	-0.6125	0.2929	0.54	0.31	0.96	0.03651	?--?	0	0.115	1	0.7341	6.59078e+07
1	749963	T	TAA	rs529266287	1:749963:T:TAA	t	taa	0.8392	0.0203	0.8191	0.871	-0.0637	0.0305	0.94	0.88	1	0.03656	-+--	64.2	8.374	3	0.03888	6.59847e+07
1	1584842	C	T	rs12753686	1:1584842:C:T	t	c	0.2806	0.0117	0.26	0.2899	0.0576	0.0275	1.06	1	1.12	0.0366	++++	0	2.678	3	0.4439	6.60462e+07
1	1457781	A	T	rs187050544	1:1457781:A:T	a	t	0.006	0	0.006	0.006	-0.7155	0.3424	0.49	0.25	0.96	0.03665	??-?	0	0	0	1	6.6123e+07
1	870806	C	CGGAGCTCCTCT	rs113002845	1:870806:C:CGGAGCTCCTCT	cggagctcctct	c	0.982	0.009	0.9697	0.9935	-0.1974	0.0945	0.82	0.68	0.99	0.03666	----	2.9	3.088	3	0.3782	6.61384e+07
1	1850914	A	G	rs28544952	1:1850914:A:G	a	g	0.0468	0.0037	0.0382	0.0485	-0.0975	0.0467	0.91	0.83	0.99	0.03669	---+	53.4	6.44	3	0.09205	6.61845e+07
1	787185	G	A	rs2905058	1:787185:G:A	a	g	0.1918	0.0167	0.1655	0.2136	0.0611	0.0292	1.06	1	1.13	0.03669	-+++	54.1	6.53	3	0.08847	6.61845e+07
1	855168	G	A	rs78128413	1:855168:G:A	a	g	0.9801	0.0099	0.971	0.9931	-0.2652	0.127	0.77	0.6	0.98	0.03672	---?	0	0.327	2	0.8493	6.62306e+07
1	1690130	G	C	rs529792614	1:1690130:G:C	c	g	0.984	0.0031	0.9793	0.9871	0.2321	0.1111	1.26	1.01	1.57	0.03672	++++	0	1.674	3	0.6428	6.62306e+07
1	1454207	C	T	rs114928482	1:1454207:C:T	t	c	0.9374	0.0083	0.9312	0.953	-0.1042	0.0499	0.9	0.82	0.99	0.03674	----	0	0.284	3	0.9629	6.62613e+07
1	68082	T	C	rs367789441	1:68082:T:C	t	c	0.067	0.0023	0.0638	0.0697	0.1293	0.062	1.14	1.01	1.29	0.03697	+++-	0	2.431	3	0.4878	6.66144e+07
1	962830	T	G	rs139739296	1:962830:T:G	t	g	0.0264	0.0017	0.025	0.0293	-0.1458	0.0699	0.86	0.75	0.99	0.037	----	0	2.057	3	0.5607	6.66605e+07
1	1849744	G	A	rs1884455	1:1849744:G:A	a	g	0.9532	0.0036	0.9515	0.9618	0.0973	0.0467	1.1	1.01	1.21	0.03719	+++-	53.5	6.447	3	0.09177	6.69518e+07
1	954622	G	A	rs113773920	1:954622:G:A	a	g	0.9909	0	0.9909	0.9909	-0.4824	0.2317	0.62	0.39	0.97	0.03731	???-	0	0	0	1	6.71357e+07
1	1138043	T	G	rs536274149	1:1138043:T:G	t	g	0.022	0.0029	0.0183	0.0251	-0.1932	0.0928	0.82	0.69	0.99	0.03732	-+-+	34.5	4.577	3	0.2055	6.7151e+07
1	1584593	C	A	rs12749364	1:1584593:C:A	a	c	0.2807	0.0118	0.26	0.2899	0.0573	0.0275	1.06	1	1.12	0.03743	++++	0	2.682	3	0.4432	6.73194e+07
1	771967	G	A	rs59066358	1:771967:G:A	a	g	0.8607	0.0127	0.8487	0.8895	-0.0634	0.0305	0.94	0.88	1	0.03745	-+--	52.6	6.323	3	0.09691	6.735e+07
1	759837	T	A	rs3115851	1:759837:T:A	a	t	0.1428	0.0145	0.1127	0.1525	0.0621	0.0298	1.06	1	1.13	0.03749	++++	53	6.381	3	0.09448	6.74112e+07
1	2251947	G	A	rs2643907	1:2251947:G:A	a	g	0.7225	0.0055	0.7116	0.7266	-0.0471	0.0226	0.95	0.91	1	0.03755	----	0	0.969	3	0.8087	6.7503e+07
1	1799879	G	T	rs529199986	1:1799879:G:T	t	g	0.9944	0	0.9944	0.9944	0.9912	0.4769	2.69	1.06	6.86	0.03768	?+??	0	0	0	1	6.77018e+07
1	2265176	T	C	rs2645067	1:2265176:T:C	t	c	0.655	0.0022	0.6523	0.6574	-0.0428	0.0206	0.96	0.92	1	0.03771	+---	42.2	5.193	3	0.1582	6.77477e+07
1	771823	T	C	rs2977605	1:771823:T:C	t	c	0.858	0.0133	0.8455	0.8874	-0.0625	0.0301	0.94	0.89	1	0.03783	-+--	60.9	7.68	3	0.0531	6.79311e+07
1	2205299	C	T	rs142285456	1:2205299:C:T	t	c	0.9924	0.0013	0.9907	0.9936	0.3028	0.1459	1.35	1.02	1.8	0.03787	?+++	0	1.348	2	0.5097	6.79922e+07
1	769223	C	G	rs60320384	1:769223:C:G	c	g	0.1418	0.013	0.113	0.1516	0.0625	0.0301	1.06	1	1.13	0.0379	+-++	54.5	6.594	3	0.08603	6.8038e+07
1	1848832	A	AAC	rs5772055	1:1848832:A:AAC	a	aac	0.0468	0.0036	0.0382	0.0485	-0.0968	0.0467	0.91	0.83	0.99	0.03811	---+	53.7	6.474	3	0.09069	6.83584e+07
1	1435524	C	T	rs186758134	1:1435524:C:T	t	c	0.9233	0.0089	0.9166	0.9408	-0.0973	0.047	0.91	0.83	0.99	0.03818	----	0	0.413	3	0.9376	6.84652e+07
1	1658272	T	G	rs182574159	1:1658272:T:G	t	g	0.0101	0.0014	0.0081	0.0118	-0.2701	0.1303	0.76	0.59	0.99	0.03826	-+--	23.4	3.917	3	0.2706	6.85871e+07
1	1612111	C	T	rs4074197	1:1612111:C:T	t	c	0.4443	0.0158	0.4155	0.4631	-0.047	0.0227	0.95	0.91	1	0.03834	----	24.9	3.995	3	0.262	6.8709e+07
1	1637306	T	C	rs9439481	1:1637306:T:C	t	c	0.2951	0.0229	0.2669	0.3344	-0.0596	0.0288	0.94	0.89	1	0.03835	----	0	2.76	3	0.4301	6.87243e+07
1	1853384	G	A	rs28622894	1:1853384:G:A	a	g	0.9534	0.0036	0.9515	0.9619	0.0971	0.0469	1.1	1.01	1.21	0.03851	+++-	48.7	5.854	3	0.119	6.89679e+07
1	1848160	A	G	rs28634421	1:1848160:A:G	a	g	0.0468	0.0036	0.0382	0.0485	-0.0966	0.0467	0.91	0.83	0.99	0.03855	---+	53.7	6.48	3	0.09045	6.90288e+07
1	1649620	C	<CN0>	0	1:1649620:C:<CN0>:0	<cn0>	c	0.9913	0	0.9913	0.9913	-0.4896	2.69	4.4	0	119.44	0.03856	??-?	0	0	0		6.9044e+07
1	832960	AT	A	rs34260203	1:832960:AT:A	a	at	0.5253	0.0365	0.4585	0.5579	-0.0473	0.0229	0.95	0.91	1	0.03859	----	5.9	3.189	3	0.3633	6.90897e+07
1	844725	G	T	rs112625935	1:844725:G:T	t	g	0.9695	0.0047	0.963	0.9759	-0.1706	0.0827	0.84	0.72	0.99	0.0391	+---	70.8	10.272	3	0.01639	6.98646e+07
1	1585388	A	G	rs4648761	1:1585388:A:G	a	g	0.7196	0.0116	0.7102	0.74	-0.0568	0.0275	0.94	0.9	1	0.03914	--+-	0	2.673	3	0.4448	6.99253e+07
1	1539582	G	A	rs6691649	1:1539582:G:A	a	g	0.301	0.0294	0.2833	0.354	-0.0504	0.0244	0.95	0.91	1	0.0392	-+--	26.5	4.082	3	0.2528	7.00163e+07
1	1856370	G	A	rs752967	1:1856370:G:A	a	g	0.9531	0.0037	0.9514	0.9619	0.0963	0.0467	1.1	1	1.21	0.03925	+++-	52.3	6.29	3	0.0983	7.00922e+07
1	2108094	C	T	rs150703766	1:2108094:C:T	t	c	0.9944	0.0002	0.9943	0.9946	-0.4588	0.2226	0.63	0.41	0.98	0.03928	--??	0	0.519	1	0.4715	7.01376e+07
1	1985170	G	A	rs35020387	1:1985170:G:A	a	g	0.6125	0.0066	0.6027	0.6213	-0.0453	0.022	0.96	0.92	1	0.03929	----	0	0.136	3	0.9872	7.01528e+07
1	2297460	T	C	rs7366927	1:2297460:T:C	t	c	0.5249	0.0123	0.5137	0.5419	0.0405	0.0196	1.04	1	1.08	0.03935	-+++	66.2	8.886	3	0.03084	7.02438e+07
1	1649047	T	<CN0>	1650523	1:1649047:T:<CN0>:1650523	<cn0>	t	0.9913	0	0.9913	0.9913	-0.4873	2.69	4.39	0	119.71	0.03942	??-?	0	0	0		7.03498e+07
1	848828	GA	G	rs3841265	1:848828:GA:G	g	ga	0.9802	0.0091	0.9719	0.9929	-0.2622	0.1273	0.77	0.6	0.99	0.03945	---?	0	0.507	2	0.7759	7.03953e+07
1	1248329	G	A	rs56104163	1:1248329:G:A	a	g	0.9913	0.0017	0.9901	0.9943	0.3286	0.1596	1.39	1.02	1.9	0.03956	++?+	0	1.542	2	0.4624	7.05619e+07
1	878314	G	C	rs142558220	1:878314:G:C	c	g	0.9098	0.0054	0.9023	0.917	0.0957	0.0465	1.1	1	1.21	0.03957	-+++	4.3	3.136	3	0.3711	7.0577e+07
1	1306716	T	C	rs557755886	1:1306716:T:C	t	c	0.0055	0	0.0055	0.0055	0.5595	0.2725	1.75	1.03	2.99	0.04005	??+?	0	0	0	1	7.13028e+07
1	1410199	G	C	rs113702000	1:1410199:G:C	c	g	0.987	0.0015	0.9844	0.9885	-0.2321	0.1131	0.79	0.64	0.99	0.04008	---?	0	0.846	2	0.6552	7.13481e+07
1	757936	C	A	rs4951862	1:757936:C:A	a	c	0.1456	0.014	0.1151	0.155	0.0606	0.0295	1.06	1	1.13	0.04016	++++	61.6	7.82	3	0.04987	7.14689e+07
1	718455	T	C	rs549702595	1:718455:T:C	t	c	0.0116	0	0.0116	0.0116	-0.5875	0.2863	0.56	0.32	0.97	0.04017	???-	0	0	0	1	7.1484e+07
1	2214444	C	T	rs571741143	1:2214444:C:T	t	c	0.9925	0.0013	0.9907	0.9937	0.3023	0.1474	1.35	1.01	1.81	0.04035	?+++	0	1.29	2	0.5248	7.17555e+07
1	2294349	C	T	rs114820209	1:2294349:C:T	t	c	0.9866	0.0018	0.9839	0.9886	-0.1768	0.0864	0.84	0.71	0.99	0.04079	----	0	0.991	3	0.8033	7.24183e+07
1	1334270	AGGCTGGGGTCGGGGCAGG	A	rs529418438	1:1334270:AGGCTGGGGTCGGGGCAGG:A	a	aggctggggtcggggcagg	0.9925	0	0.9925	0.9925	0.6854	0.3354	1.98	1.03	3.83	0.04101	???+	0	0	0	1	7.27492e+07
1	2241373	TGA	T	rs536885069	1:2241373:TGA:T	t	tga	0.9795	0.0026	0.9761	0.9822	-0.1466	0.0718	0.86	0.75	0.99	0.04105	-+--	0	1.631	3	0.6524	7.28093e+07
1	762687	T	G	rs551169256	1:762687:T:G	t	g	0.006	0	0.006	0.006	1.258	0.6164	3.52	1.05	11.78	0.04127	???+	0	0	0	1	7.31397e+07
1	1861441	T	C	rs74595907	1:1861441:T:C	t	c	0.0469	0.0037	0.0382	0.0486	-0.0953	0.0467	0.91	0.83	1	0.0414	---+	51.4	6.168	3	0.1037	7.33348e+07
1	2265969	T	G	rs2843146	1:2265969:T:G	t	g	0.6557	0.0021	0.6531	0.6582	-0.0419	0.0206	0.96	0.92	1	0.04153	+---	43.2	5.286	3	0.152	7.35297e+07
1	1847531	C	T	rs28710181	1:1847531:C:T	t	c	0.9531	0.0036	0.9514	0.9616	0.0949	0.0466	1.1	1	1.2	0.04154	+++-	57.4	7.038	3	0.07071	7.35447e+07
1	1460363	G	A	rs12403864	1:1460363:G:A	a	g	0.9916	0.0016	0.9889	0.9936	-0.2273	0.1116	0.8	0.64	0.99	0.0416	---+	8.9	3.292	3	0.3487	7.36347e+07
1	753405	C	A	rs3115860	1:753405:C:A	a	c	0.147	0.015	0.1151	0.1579	0.0601	0.0295	1.06	1	1.13	0.04161	-+++	64	8.322	3	0.03981	7.36496e+07
1	1686081	G	A	rs75816936	1:1686081:G:A	a	g	0.9705	0.003	0.9669	0.9761	-0.1291	0.0634	0.88	0.78	1	0.04175	----	35.2	4.633	3	0.2007	7.38594e+07
1	1259482	A	G	rs552994570	1:1259482:A:G	a	g	0.0132	0.0008	0.0124	0.0148	0.2204	0.1083	1.25	1.01	1.54	0.04194	++++	0	1.426	3	0.6995	7.41438e+07
1	945474	C	T	rs3121566	1:945474:C:T	t	c	0.0398	0.0022	0.0351	0.0414	0.1058	0.052	1.11	1	1.23	0.04198	-+++	17.5	3.636	3	0.3036	7.42036e+07
1	821249	G	A	rs199708442	1:821249:G:A	a	g	0.9864	0	0.9864	0.9864	0.7134	0.3513	2.04	1.03	4.06	0.04226	???+	0	0	0	1	7.46222e+07
1	1637255	A	G	rs9439480	1:1637255:A:G	a	g	0.2882	0.0227	0.2608	0.3277	-0.059	0.0291	0.94	0.89	1	0.04237	----	26.6	4.09	3	0.252	7.47865e+07
1	914192	G	C	rs2340595	1:914192:G:C	c	g	0.0413	0.0084	0.0266	0.0493	0.1138	0.0561	1.12	1	1.25	0.0424	-+++	49.8	5.979	3	0.1126	7.48312e+07
1	1501089	G	A	rs77167259	1:1501089:G:A	a	g	0.9903	0.0009	0.9894	0.9914	-0.2569	0.1266	0.77	0.6	0.99	0.04241	---?	0	1.6	2	0.4493	7.48462e+07
1	1849999	G	A	rs116067401	1:1849999:G:A	a	g	0.9889	0.0018	0.9875	0.9931	0.2159	0.1067	1.24	1.01	1.53	0.04298	+++-	0	0.966	3	0.8095	7.56959e+07
1	905130	ATG	A	rs139206887	1:905130:ATG:A	a	atg	0.496	0.0179	0.4671	0.5153	0.0476	0.0235	1.05	1	1.1	0.0431	-+++	54.8	6.632	3	0.08461	7.58745e+07
1	1417036	G	C	rs200239479	1:1417036:G:C	c	g	0.9776	0.0021	0.975	0.9793	0.1935	0.0957	1.21	1.01	1.46	0.04316	+++?	0	0.226	2	0.8932	75963727
1	734349	T	C	rs141242758	1:734349:T:C	t	c	0.1276	0.0079	0.1162	0.1375	0.0764	0.0378	1.08	1	1.16	0.04339	+--+	70.7	10.245	3	0.0166	7.63056e+07
1	787262	C	G	rs2905056	1:787262:C:G	c	g	0.86	0.0128	0.8503	0.8897	-0.0616	0.0305	0.94	0.89	1	0.04355	-+--	52.5	6.317	3	0.09716	7.65433e+07
1	1820666	C	A	rs142855414	1:1820666:C:A	a	c	0.9881	0.0028	0.9855	0.9911	0.3018	0.1496	1.35	1.01	1.81	0.04361	??++	0	0.207	1	0.6492	7.66323e+07
1	1109476	C	A	rs12141369	1:1109476:C:A	a	c	0.827	0.0069	0.8208	0.8373	0.0592	0.0294	1.06	1	1.12	0.04365	+-++	0	2.73	3	0.4352	7.66917e+07
1	864757	G	A	rs2340588	1:864757:G:A	a	g	0.0177	0.0083	0.0063	0.0293	0.1924	0.0954	1.21	1.01	1.46	0.04366	++-+	62.6	8.015	3	0.0457	7.67065e+07
1	1860997	G	A	rs60609500	1:1860997:G:A	a	g	0.9531	0.0037	0.9514	0.9619	0.0942	0.0467	1.1	1	1.2	0.04373	+++-	51.7	6.212	3	0.1017	7.68104e+07
1	1529511	T	C	rs28662991	1:1529511:T:C	t	c	0.2465	0.0221	0.2323	0.2855	-0.0534	0.0265	0.95	0.9	1	0.04382	-+--	16.6	3.596	3	0.3086	7.69439e+07
1	802496	C	T	rs10157494	1:802496:C:T	t	c	0.8628	0.0117	0.8486	0.8789	-0.063	0.0313	0.94	0.88	1	0.04384	----	0	1.396	3	0.7066	7.69735e+07
1	1490714	T	A	rs116251088	1:1490714:T:A	a	t	0.984	0.0014	0.9823	0.9863	0.1882	0.0936	1.21	1	1.45	0.04429	++++	0	1.56	3	0.6685	7.764e+07
1	864755	A	G	rs2340589	1:864755:A:G	a	g	0.9823	0.0083	0.9707	0.9937	-0.1916	0.0953	0.83	0.68	1	0.04446	--+-	62	7.903	3	0.04806	7.78914e+07
1	1865079	C	T	rs59878453	1:1865079:C:T	t	c	0.9532	0.0039	0.9513	0.9625	0.094	0.0468	1.1	1	1.2	0.04461	+++-	53.8	6.5	3	0.08967	7.8113e+07
1	1296363	AAC	A	rs202221968	1:1296363:AAC:A	a	aac	0.9724	0.0024	0.9699	0.9773	-0.128	0.0638	0.88	0.78	1	0.0448	+---	48.5	5.827	3	0.1203	7.83936e+07
1	1851212	C	T	rs28706999	1:1851212:C:T	t	c	0.9524	0.0042	0.9496	0.9623	0.0932	0.0465	1.1	1	1.2	0.0448	+++-	49.8	5.982	3	0.1125	7.83936e+07
1	876949	G	C	rs72902600	1:876949:G:C	c	g	0.9927	0	0.9927	0.9927	-0.6736	0.3358	0.51	0.26	0.98	0.04486	?-??	0	0	0	1	7.84821e+07
1	801848	C	A	rs114911728	1:801848:C:A	a	c	0.9866	0.0026	0.9841	0.9903	0.2631	0.1312	1.3	1.01	1.68	0.045	+-+?	44.1	3.579	2	0.1671	7.86886e+07
1	904942	A	G	rs6667868	1:904942:A:G	a	g	0.019	0.0095	0.0063	0.0261	0.2872	0.1433	1.33	1.01	1.76	0.04512	+?+?	0	0.003	1	0.9529	7.88655e+07
1	1317869	C	T	rs537520061	1:1317869:C:T	t	c	0.9663	0.0011	0.9654	0.9684	0.1509	0.0753	1.16	1	1.35	0.04512	++-+	59.3	7.379	3	0.06075	7.88655e+07
1	967208	G	A	rs372083355	1:967208:G:A	a	g	0.995	0	0.995	0.995	0.938	0.4683	2.55	1.02	6.4	0.04519	?+??	0	0	0	1	7.89686e+07
1	1550702	A	G	rs4648611	1:1550702:A:G	a	g	0.7037	0.026	0.6545	0.7203	0.0474	0.0237	1.05	1	1.1	0.04528	+-++	9.6	3.319	3	0.345	7.91012e+07
1	1471521	C	A	rs28425506	1:1471521:C:A	a	c	0.9922	0.0008	0.9915	0.9937	0.2986	0.1491	1.35	1.01	1.81	0.04528	+++?	0	0.249	2	0.8829	7.91012e+07
1	1434348	CT	C	rs377252484	1:1434348:CT:C	ct	c	0.0504	0.0062	0.0366	0.0556	-0.1235	0.0617	0.88	0.78	1	0.04541	----	0	1.271	3	0.7361	7.92926e+07
1	1748361	G	A	rs75113100	1:1748361:G:A	a	g	0.978	0.0032	0.9749	0.9832	0.1649	0.0824	1.18	1	1.39	0.04546	+-++	62.3	7.966	3	0.04673	7.93662e+07
1	1345970	A	G	rs28756423	1:1345970:A:G	a	g	0.0829	0.0029	0.0793	0.0864	0.073	0.0365	1.08	1	1.16	0.04547	++++	0	2.204	3	0.5312	7.93809e+07
1	1853588	C	T	rs2144686	1:1853588:C:T	t	c	0.9535	0.0036	0.9515	0.9618	0.0938	0.0469	1.1	1	1.2	0.04549	+++-	53.9	6.506	3	0.08944	7.94103e+07
1	1853178	T	C	rs148374378	1:1853178:T:C	t	c	0.0111	0.0019	0.0064	0.0125	-0.215	0.1076	0.81	0.65	1	0.0457	---+	0	1.138	3	0.768	7.97191e+07
1	1166783	C	G	rs188684002	1:1166783:C:G	c	g	0.0079	0	0.0079	0.0079	-0.5917	0.2961	0.55	0.31	0.99	0.04571	???-	0	0	0	1	7.97338e+07
1	933757	C	G	rs544171739	1:933757:C:G	c	g	0.0051	0	0.0051	0.0051	0.7455	0.3732	2.11	1.01	4.38	0.04579	???+	0	0	0	1	79851329
1	876067	C	T	rs145881258	1:876067:C:T	t	c	0.9282	0.008	0.9205	0.9395	0.0981	0.0491	1.1	1	1.21	0.04579	++++	0	1.469	3	0.6894	79851329
1	804759	C	T	rs7526310	1:804759:C:T	t	c	0.8632	0.0116	0.8488	0.8792	-0.0624	0.0313	0.94	0.88	1	0.0462	----	0	1.111	3	0.7744	8.04531e+07
1	2028732	T	G	rs138248093	1:2028732:T:G	t	g	0.009	0	0.009	0.009	-0.5065	0.2541	0.6	0.37	0.99	0.04625	-???	0	0	0	1	8.05264e+07
1	2287403	G	C	rs183456582	1:2287403:G:C	c	g	0.9926	0.0007	0.9918	0.9933	-0.2545	0.1278	0.78	0.6	1	0.04643	----	0	0.525	3	0.9133	8.07902e+07
1	1352127	CT	C	rs142171871	1:1352127:CT:C	ct	c	0.0806	0.0038	0.0748	0.0843	0.0734	0.0368	1.08	1	1.16	0.04645	++++	0	1.819	3	0.6108	8.08195e+07
1	1430697	A	G	rs373968684	1:1430697:A:G	a	g	0.0064	0.0013	0.0053	0.0089	0.285	0.1432	1.33	1	1.76	0.04655	+++?	0	0.767	2	0.6814	8.09659e+07
1	756434	G	C	rs61768170	1:756434:G:C	c	g	0.861	0.0126	0.8521	0.8891	-0.0605	0.0305	0.94	0.89	1	0.04682	-+--	53.5	6.454	3	0.09148	8.13609e+07
1	1430690	C	T	rs376219560	1:1430690:C:T	t	c	0.9936	0.0013	0.9911	0.9947	-0.2842	0.1432	0.75	0.57	1	0.0472	---?	0	0.752	2	0.6865	8.19161e+07
1	1430693	T	C	rs370573880	1:1430693:T:C	t	c	0.0064	0.0013	0.0053	0.0089	0.2842	0.1432	1.33	1	1.76	0.0472	+++?	0	0.753	2	0.6864	8.19161e+07
1	2217698	T	A	rs148381318	1:2217698:T:A	a	t	0.9889	0.0009	0.988	0.9902	-0.2107	0.1062	0.81	0.66	1	0.04723	+---	61.8	7.862	3	0.04896	8.19599e+07
1	1551927	T	C	rs7418389	1:1551927:T:C	t	c	0.7041	0.0261	0.6542	0.7191	0.0468	0.0236	1.05	1	1.1	0.04742	+-++	9.3	3.306	3	0.3468	8.22371e+07
1	945612	C	T	rs3121565	1:945612:C:T	t	c	0.0415	0.003	0.0355	0.0449	0.1007	0.0508	1.11	1	1.22	0.04751	-+++	16.2	3.579	3	0.3106	8.23683e+07
1	917060	C	G	rs6605058	1:917060:C:G	c	g	0.9581	0.0085	0.9502	0.9733	-0.1093	0.0552	0.9	0.8	1	0.04758	+---	52.8	6.362	3	0.09528	8.24703e+07
1	883666	C	T	rs151257115	1:883666:C:T	t	c	0.9946	0.0002	0.9945	0.995	-0.3778	0.1907	0.69	0.47	1	0.04761	---?	0	0.556	2	0.7575	8.2514e+07
1	1506035	G	A	rs7540231	1:1506035:G:A	a	g	0.139	0.0176	0.1284	0.1691	-0.0726	0.0367	0.93	0.87	1	0.04768	-+--	0	1.061	3	0.7865	8.2616e+07
1	949925	C	T	rs2799070	1:949925:C:T	t	c	0.0429	0.0035	0.0356	0.0466	0.0993	0.0502	1.1	1	1.22	0.04781	++++	0	1.413	3	0.7024	8.28053e+07
1	1524998	A	T	rs112512195	1:1524998:A:T	a	t	0.3401	0.0222	0.3036	0.3611	0.0517	0.0262	1.05	1	1.11	0.04791	+-++	54.2	6.552	3	0.08762	8.29508e+07
1	1551249	C	T	rs9726211	1:1551249:C:T	t	c	0.2956	0.0262	0.2799	0.3455	-0.0468	0.0237	0.95	0.91	1	0.04813	-+--	6.5	3.209	3	0.3605	8.32708e+07
1	1904830	G	A	rs114557479	1:1904830:G:A	a	g	0.9444	0.003	0.94	0.9493	-0.1104	0.0559	0.9	0.8	1	0.04821	----	0	2.358	3	0.5015	8.3387e+07
1	1526799	A	G	rs12735276	1:1526799:A:G	a	g	0.8265	0.0191	0.7933	0.8413	0.0587	0.0297	1.06	1	1.12	0.04834	+-++	51.9	6.236	3	0.1007	8.35759e+07
1	1109782	G	A	rs72894004	1:1109782:G:A	a	g	0.8283	0.0068	0.8222	0.8384	0.0579	0.0294	1.06	1	1.12	0.04864	+-++	0	2.345	3	0.5039	8.40113e+07
1	713637	T	C	rs538463370	1:713637:T:C	t	c	0.0091	0	0.0091	0.0091	-0.6374	0.3233	0.53	0.28	1	0.04865	???-	0	0	0	1	8.40258e+07
1	1799700	T	C	rs4648591	1:1799700:T:C	t	c	0.9915	0.0007	0.9909	0.9927	-0.2077	0.1054	0.81	0.66	1	0.04878	----	0	0.47	3	0.9255	8.42142e+07
1	904757	A	ATG	rs56411007	1:904757:A:ATG	a	atg	0.8264	0.0088	0.8141	0.8387	-0.0618	0.0314	0.94	0.88	1	0.04909	+---	0	2.7	3	0.4403	8.46632e+07
1	998636	A	C	rs72900489	1:998636:A:C	a	c	0.0077	0.0008	0.0066	0.0084	-0.2636	0.134	0.77	0.59	1	0.04913	---?	0	0.549	2	0.7599	8.47211e+07
1	1237232	C	A	rs561234596	1:1237232:C:A	a	c	0.9943	0	0.9943	0.9943	-0.6555	0.3333	0.52	0.27	1	0.04925	???-	0	0	0	1	8.48948e+07
1	985797	A	G	rs142286944	1:985797:A:G	a	g	0.0264	0.0025	0.0233	0.03	-0.1367	0.0695	0.87	0.76	1	0.04934	----	0	2.097	3	0.5526	8.50249e+07
1	787709	G	A	rs191776013	1:787709:G:A	a	g	0.9914	0	0.9914	0.9914	0.5946	0.3028	1.81	1	3.28	0.04952	+???	0	0	0	1	8.5285e+07
1	2113659	T	G	rs199983202	1:2113659:T:G	t	g	0.084	0.0046	0.0751	0.0893	0.0887	0.0452	1.09	1	1.19	0.04955	++++	0	1.14	3	0.7675	8.53284e+07
1	1831258	A	G	rs6603808	1:1831258:A:G	a	g	0.992	0.001	0.991	0.9935	-0.2128	0.1083	0.81	0.65	1	0.04956	----	0	0.734	3	0.8651	8.53428e+07
1	990533	G	A	rs4308920	1:990533:G:A	a	g	0.9896	0.002	0.9874	0.9941	0.2116	0.1077	1.24	1	1.53	0.04958	+-++	0	2.159	3	0.5401	8.53717e+07
1	1294382	G	A	rs61766232	1:1294382:G:A	a	g	0.9558	0.0077	0.9442	0.9641	0.1163	0.0592	1.12	1	1.26	0.04972	+-++	0	2.811	3	0.4217	8.55739e+07
1	1521356	T	A	rs28361555	1:1521356:T:A	a	t	0.9739	0.0034	0.9705	0.9785	0.1595	0.0813	1.17	1	1.38	0.04978	++++	0	0.459	3	0.9278	8.56604e+07
1	540417	G	A	rs574334264	1:540417:G:A	a	g	0.9934	0	0.9934	0.9934	-0.5599	0.2854	0.57	0.33	1	0.04981	-???	0	0	0	1	8.57037e+07
1	731718	T	C	rs58276399	1:731718:T:C	t	c	0.1294	0.0083	0.1181	0.1396	0.0738	0.0376	1.08	1	1.16	0.04985	+--+	71.8	10.636	3	0.01387	8.57614e+07
1	1461090	A	G	rs3128345	1:1461090:A:G	a	g	0.3576	0.0098	0.3396	0.366	0.0476	0.0243	1.05	1	1.1	0.05012	+-++	7.9	3.258	3	0.3536	8.61507e+07
1	1436535	C	T	rs75919850	1:1436535:C:T	t	c	0.99	0.0018	0.9882	0.9922	0.2634	0.1345	1.3	1	1.69	0.05023	+++?	0	1.125	2	0.5697	8.63092e+07
1	1639073	A	T	rs376287692	1:1639073:A:T	a	t	0.0389	0.0028	0.034	0.0432	-0.1199	0.0613	0.89	0.79	1	0.05027	----	0	1.566	3	0.6672	8.63668e+07
1	1593857	T	C	rs10968	1:1593857:T:C	t	c	0.0108	0.0022	0.0082	0.0128	0.2851	0.1457	1.33	1	1.77	0.05037	+++?	0	0.928	2	0.6289	8.65107e+07
1	534743	G	A	rs560819266	1:534743:G:A	a	g	0.9943	0	0.9943	0.9943	-0.676	0.3457	0.51	0.26	1	0.05054	??-?	0	0	0	1	8.67553e+07
1	915227	A	G	rs13303355	1:915227:A:G	a	g	0.9582	0.0086	0.9502	0.9732	-0.1085	0.0556	0.9	0.8	1	0.0509	+---	53	6.383	3	0.0944	8.72727e+07
1	1594952	C	T	rs113078172	1:1594952:C:T	t	c	0.9891	0.0021	0.9873	0.9916	-0.2829	0.1449	0.75	0.57	1	0.05093	-+-?	0	1.432	2	0.4887	8.73158e+07
1	946127	GT	G	rs34487852	1:946127:GT:G	g	gt	0.0361	0.0026	0.0307	0.0383	0.1114	0.0571	1.12	1	1.25	0.0511	++++	0	1.814	3	0.6118	8.75598e+07
1	946135	T	G	rs9723307	1:946135:T:G	t	g	0.9639	0.0026	0.9617	0.9693	-0.1113	0.0571	0.89	0.8	1	0.05111	----	0	1.815	3	0.6118	8.75741e+07
1	943243	C	T	rs571402868	1:943243:C:T	t	c	0.9921	0.001	0.9913	0.9935	0.4004	0.2053	1.49	1	2.23	0.05115	+?+?	0	0.594	1	0.4409	8.76315e+07
1	2278981	C	T	rs2643910	1:2278981:C:T	t	c	0.467	0.0118	0.4508	0.4779	-0.0377	0.0193	0.96	0.93	1	0.05115	++--	65.3	8.648	3	0.03435	8.76315e+07
1	1529998	C	G	rs28689700	1:1529998:C:G	c	g	0.7262	0.0295	0.675	0.7495	0.0499	0.0256	1.05	1	1.11	0.05125	+-++	54.7	6.616	3	0.08522	8.77749e+07
1	1383587	C	T	rs147709992	1:1383587:C:T	t	c	0.9863	0.0025	0.9836	0.9919	-0.1866	0.0958	0.83	0.69	1	0.05134	----	0	2.019	3	0.5685	8.79039e+07
1	1543624	T	C	rs61774903	1:1543624:T:C	t	c	0.7279	0.0266	0.6797	0.7488	0.0488	0.0251	1.05	1	1.1	0.05157	+-++	32	4.414	3	0.2201	8.82334e+07
1	1058978	T	C	rs72892239	1:1058978:T:C	t	c	0.0259	0.0043	0.018	0.0295	-0.129	0.0665	0.88	0.77	1	0.05255	+--+	80.8	15.63	3	0.00135	8.96338e+07
1	863508	G	T	rs7410984	1:863508:G:T	t	g	0.9022	0.0161	0.8871	0.9367	-0.0863	0.0445	0.92	0.84	1	0.05259	----	25.9	4.051	3	0.256	8.96908e+07
1	998950	G	A	rs576391917	1:998950:G:A	a	g	0.9926	0.0007	0.992	0.9936	0.2625	0.1354	1.3	1	1.7	0.05262	+++?	0	0.519	2	0.7715	8.97336e+07
1	1304379	C	T	rs186370642	1:1304379:C:T	t	c	0.9947	0	0.9947	0.9947	0.6771	0.3495	1.97	0.99	3.9	0.05273	+???	0	0	0	1	8.98903e+07
1	2143078	C	T	rs545150257	1:2143078:C:T	t	c	0.991	0.0016	0.9887	0.9933	-0.2124	0.1097	0.81	0.65	1	0.05287	----	0	0.658	3	0.8831	9.00898e+07
1	1908242	A	G	rs188449750	1:1908242:A:G	a	g	0.0352	0.0042	0.0308	0.0415	0.1278	0.066	1.14	1	1.29	0.05289	++++	0	0.544	3	0.9091	9.01182e+07
1	1454412	G	A	rs200551287	1:1454412:G:A	a	g	0.9913	0.0016	0.9886	0.9934	-0.2134	0.1107	0.81	0.65	1	0.05376	---+	14.8	3.521	3	0.3181	9.13547e+07
1	1548801	T	C	rs9442430	1:1548801:T:C	t	c	0.7058	0.027	0.6553	0.7228	0.0461	0.0239	1.05	1	1.1	0.05376	+-++	16.7	3.6	3	0.308	9.13547e+07
1	1108951	G	T	rs76610658	1:1108951:G:T	t	g	0.9779	0.001	0.9768	0.9793	-0.1437	0.0745	0.87	0.75	1	0.05393	---+	19.7	3.738	3	0.2912	9.15958e+07
1	1316648	C	T	rs2765030	1:1316648:C:T	t	c	0.0679	0.002	0.0652	0.0704	0.0884	0.0459	1.09	1	1.2	0.05405	++-+	37.3	4.788	3	0.188	9.17659e+07
1	1357461	C	T	rs1781134	1:1357461:C:T	t	c	0.9229	0.001	0.922	0.9243	-0.0715	0.0371	0.93	0.87	1	0.05406	----	0	1.308	3	0.7273	9.17801e+07
1	948921	T	C	rs15842	1:948921:T:C	t	c	0.959	0.0027	0.9564	0.9647	-0.098	0.0509	0.91	0.82	1	0.05417	+---	5.4	3.171	3	0.3659	9.19359e+07
1	1548702	T	C	rs9442431	1:1548702:T:C	t	c	0.7068	0.0272	0.6561	0.7238	0.0461	0.0239	1.05	1	1.1	0.05446	+-++	19.6	3.731	3	0.292	9.23464e+07
1	772955	T	G	rs374046288	1:772955:T:G	t	g	0.0261	0.0017	0.0221	0.0272	-0.186	0.0967	0.83	0.69	1	0.05448	----	0	1.396	3	0.7064	9.23747e+07
1	1000643	C	G	rs9442365	1:1000643:C:G	c	g	0.7249	0	0.7249	0.7249	-0.0997	0.0518	0.91	0.82	1	0.05448	???-	0	0	0	1	9.23747e+07
1	755364	G	C	rs150361407	1:755364:G:C	c	g	0.9708	0	0.9708	0.9708	0.3018	0.157	1.35	0.99	1.84	0.0546	???+	0	0	0	1	9.25444e+07
1	1452551	G	A	rs1619925	1:1452551:G:A	a	g	0.991	0.0022	0.9887	0.9934	0.2614	0.1361	1.3	0.99	1.7	0.05466	++-?	24.1	2.635	2	0.2679	9.26292e+07
1	910903	T	C	rs4970429	1:910903:T:C	t	c	0.9585	0.0085	0.9505	0.9732	-0.1083	0.0564	0.9	0.8	1	0.05481	+---	51.6	6.193	3	0.1026	9.28411e+07
1	1357194	G	A	rs113283213	1:1357194:G:A	a	g	0.9788	0.0021	0.9766	0.9827	-0.1339	0.0697	0.87	0.76	1	0.05485	----	34.5	4.578	3	0.2054	9.28976e+07
1	1019383	C	T	rs139896904	1:1019383:C:T	t	c	0.9932	0.0013	0.9919	0.9948	-0.3124	0.1628	0.73	0.53	1.01	0.05501	---+	0	2.899	3	0.4075	9.31235e+07
1	2110181	C	T	rs75217712	1:2110181:C:T	t	c	0.9848	0.0012	0.9828	0.9862	-0.1555	0.0811	0.86	0.73	1	0.05518	-+--	0	1.273	3	0.7355	9.33634e+07
1	1345996	G	T	rs1240716	1:1345996:G:T	t	g	0.9135	0.0022	0.9109	0.9159	-0.069	0.036	0.93	0.87	1	0.05533	----	0	1.377	3	0.7109	9.35748e+07
1	1598493	G	A	rs188601926	1:1598493:G:A	a	g	0.935	0	0.935	0.935	0.221	0.1153	1.25	1	1.56	0.05541	???+	0	0	0	1	9.36876e+07
1	1470398	C	T	rs7417423	1:1470398:C:T	t	c	0.9899	0.0015	0.9884	0.9925	0.2495	0.1303	1.28	0.99	1.66	0.0555	+++?	0	0.814	2	0.6655	9.38144e+07
1	948870	C	G	rs4615788	1:948870:C:G	c	g	0.9589	0.0027	0.9564	0.9646	-0.0973	0.0509	0.91	0.82	1	0.05585	+---	4.7	3.149	3	0.3693	9.4307e+07
1	762409	G	C	rs563839199	1:762409:G:C	c	g	0.9933	0.0005	0.9927	0.9937	-0.4111	0.2151	0.66	0.43	1.01	0.05596	--?-	0	0.351	2	0.8392	9.44617e+07
1	2220391	C	T	rs13374344	1:2220391:C:T	t	c	0.9946	0	0.9946	0.9946	0.6287	0.329	1.88	0.98	3.57	0.05602	???+	0	0	0	1	9.4546e+07
1	1925293	C	T	rs181952917	1:1925293:C:T	t	c	0.8998	0.0102	0.8851	0.9146	-0.0817	0.0428	0.92	0.85	1	0.05612	---+	0	2.353	3	0.5025	9.46866e+07
1	2195688	A	AT	rs554641110	1:2195688:A:AT	a	at	0.0086	0.002	0.0064	0.0104	-0.3406	0.1784	0.71	0.5	1.01	0.05619	-??-	44.2	1.791	1	0.1809	9.47849e+07
1	982844	G	C	rs76264143	1:982844:G:C	c	g	0.9275	0.0064	0.9204	0.9346	0.0955	0.05	1.1	1	1.21	0.05625	++++	13.3	3.459	3	0.3261	9.48692e+07
1	1636274	C	T	rs2179381	1:1636274:C:T	t	c	0.4823	0.0148	0.4642	0.5142	0.0429	0.0225	1.04	1	1.09	0.05625	++++	34.6	4.588	3	0.2046	9.48692e+07
1	801467	G	C	rs61768212	1:801467:G:C	c	g	0.8626	0.0117	0.8484	0.8789	-0.0594	0.0311	0.94	0.89	1	0.05626	----	0	0.996	3	0.8021	9.48832e+07
1	761800	A	T	rs1064272	1:761800:A:T	a	t	0.1365	0.0082	0.1266	0.1466	-0.0834	0.0437	0.92	0.84	1	0.05626	+---	71.9	10.694	3	0.0135	9.48832e+07
1	1656100	CGATG	C	rs202196253	1:1656100:CGATG:C	cgatg	c	0.3959	0.012	0.3844	0.423	0.0443	0.0232	1.05	1	1.09	0.05635	++-+	30.8	4.337	3	0.2273	9.50095e+07
1	1932181	G	C	rs28575389	1:1932181:G:C	c	g	0.8405	0.0084	0.8262	0.8501	0.0636	0.0333	1.07	1	1.14	0.0564	++++	0	0.379	3	0.9445	9.50797e+07
1	1440269	A	G	rs3104609	1:1440269:A:G	a	g	0.991	0.0014	0.9893	0.9928	-0.2604	0.1365	0.77	0.59	1.01	0.05648	-+--	0	2.176	3	0.5366	9.5192e+07
1	1002394	G	A	rs144207864	1:1002394:G:A	a	g	0.9926	0.0007	0.992	0.9936	0.2586	0.1357	1.3	0.99	1.69	0.05657	+++?	0	0.525	2	0.7693	9.53182e+07
1	1886756	G	GCTGGTGCGCGT	rs142420544	1:1886756:G:GCTGGTGCGCGT	g	gctggtgcgcgt	0.0757	0.0097	0.0654	0.0924	0.101	0.053	1.11	1	1.23	0.05662	+-+?	0	1.537	2	0.4637	9.53883e+07
1	568024	A	G	rs61769294	1:568024:A:G	a	g	0.0668	0.004	0.0604	0.0701	0.1463	0.0767	1.16	1	1.35	0.05668	++?+	0	1.546	2	0.4617	9.54724e+07
1	1475602	G	C	rs542051122	1:1475602:G:C	c	g	0.9914	0.0009	0.9904	0.9925	-0.2592	0.136	0.77	0.59	1.01	0.05669	---?	0	1.188	2	0.5522	9.54865e+07
1	1107294	G	GC	rs200555874	1:1107294:G:GC	g	gc	0.0258	0.0036	0.0159	0.0287	0.1285	0.0675	1.14	1	1.3	0.05674	++++	0	0.452	3	0.9293	9.55565e+07
1	2298070	C	G	rs150420667	1:2298070:C:G	c	g	0.0055	0.0004	0.005	0.0059	0.3902	0.2049	1.48	0.99	2.21	0.0569	?+++	0	1.071	2	0.5854	9.57807e+07
1	1552755	T	C	rs6604985	1:1552755:T:C	t	c	0.7019	0.0264	0.6516	0.7165	0.0449	0.0236	1.05	1	1.1	0.05705	+-++	15	3.527	3	0.3172	9.59907e+07
1	1145771	G	A	rs34932696	1:1145771:G:A	a	g	0.9664	0.0045	0.963	0.9774	0.1269	0.0667	1.14	1	1.29	0.05731	--++	57	6.976	3	0.07266	9.63544e+07
1	1899959	C	T	rs13303292	1:1899959:C:T	t	c	0.9549	0.0032	0.9531	0.9614	0.1011	0.0532	1.11	1	1.23	0.05735	-+++	0	2.927	3	0.4031	9.64104e+07
1	753425	T	C	rs3131970	1:753425:T:C	t	c	0.8538	0.0162	0.842	0.8848	-0.0562	0.0296	0.95	0.89	1	0.05742	----	55.8	6.786	3	0.07905	9.65082e+07
1	763394	G	A	rs3115847	1:763394:G:A	a	g	0.2283	0.0324	0.1885	0.2907	0.0539	0.0284	1.06	1	1.12	0.05743	+-++	75.3	12.132	3	0.006945	9.65222e+07
1	1549354	G	A	rs12066	1:1549354:G:A	a	g	0.2691	0.0242	0.2496	0.3146	-0.0467	0.0246	0.95	0.91	1	0.05746	-+--	32.6	4.449	3	0.2169	9.65641e+07
1	935398	G	A	rs146254088	1:935398:G:A	a	g	0.9668	0.0029	0.9642	0.9707	-0.1098	0.0578	0.9	0.8	1	0.05749	+--+	13.6	3.472	3	0.3244	9.6606e+07
1	919998	A	C	rs2341357	1:919998:A:C	a	c	0.6449	0.0166	0.6234	0.6627	-0.046	0.0242	0.96	0.91	1	0.05763	+---	72.8	11.017	3	0.01163	9.68016e+07
1	1781345	G	A	rs6664578	1:1781345:G:A	a	g	0.0445	0.0043	0.0382	0.0483	-0.0917	0.0483	0.91	0.83	1	0.05764	----	37	4.763	3	0.19	9.68155e+07
1	762061	T	A	rs191348624	1:762061:T:A	a	t	0.9933	0.0005	0.9927	0.9937	-0.4068	0.2146	0.67	0.44	1.01	0.058	--?-	0	0.337	2	0.8448	9.73179e+07
1	1227927	G	A	rs116576195	1:1227927:G:A	a	g	0.9942	0.0005	0.9938	0.9948	0.3023	0.1595	1.35	0.99	1.85	0.058	+++?	2.8	2.058	2	0.3574	9.73179e+07
1	1342086	T	G	rs527501877	1:1342086:T:G	t	g	0.0308	0.001	0.0297	0.0328	-0.1422	0.075	0.87	0.75	1	0.05804	-+-+	51.3	6.161	3	0.104	9.73737e+07
1	1871337	G	A	rs16824543	1:1871337:G:A	a	g	0.9534	0.004	0.9512	0.9627	0.0893	0.0471	1.09	1	1.2	0.05812	+++-	56.8	6.94	3	0.07384	9.74852e+07
1	1663851	G	C	rs2294486	1:1663851:G:C	c	g	0.59	0.0124	0.562	0.5979	-0.0391	0.0207	0.96	0.92	1	0.05834	----	0	2.913	3	0.4053	9.77916e+07
1	773169	C	T	rs562871362	1:773169:C:T	t	c	0.9742	0.0014	0.9736	0.9777	0.186	0.0984	1.2	0.99	1.46	0.05873	++++	0	0.894	3	0.8269	9.83343e+07
1	1553670	G	C	rs9442410	1:1553670:G:C	c	g	0.2982	0.0263	0.2837	0.3485	-0.0446	0.0236	0.96	0.91	1	0.05892	-+--	13.8	3.481	3	0.3233	9.85984e+07
1	904165	G	A	rs28391282	1:904165:G:A	a	g	0.9843	0.008	0.9778	0.9941	-0.2969	0.1573	0.74	0.55	1.01	0.05901	-?-?	0	0.124	1	0.7249	9.87234e+07
1	1553593	C	G	rs28623434	1:1553593:C:G	c	g	0.7018	0.0263	0.6515	0.7163	0.0446	0.0236	1.05	1	1.1	0.05903	+-++	13.8	3.479	3	0.3235	9.87511e+07
1	1635749	C	A	rs1136997	1:1635749:C:A	a	c	0.4721	0.0146	0.4562	0.5055	0.0427	0.0226	1.04	1	1.09	0.05922	++++	0	2.816	3	0.4209	9.90149e+07
1	1664945	G	A	rs138959077	1:1664945:G:A	a	g	0.9896	0.0041	0.9848	0.9941	-0.2444	0.1297	0.78	0.61	1.01	0.05951	+---	66.9	9.07	3	0.02838	9.94171e+07
1	814215	A	G	rs4468103	1:814215:A:G	a	g	0.3255	0.0151	0.3095	0.3463	0.053	0.0281	1.05	1	1.11	0.05953	+-++	0	2.97	3	0.3962	9.94448e+07
1	1609210	G	<CN2>	rs1056547595	1:1609210:G:<CN2>	<cn2>	g	0.9947	0.0004	0.9943	0.995	0.6123	0.3251	1.84	0.98	3.49	0.05966	++??	0	0.391	1	0.5319	9.96249e+07
1	904752	T	C	rs35241590	1:904752:T:C	t	c	0.0163	0.0083	0.0059	0.0229	0.2931	0.1558	1.34	0.99	1.82	0.0599	+?+?	0	0.074	1	0.786	9.99572e+07
1	928338	C	T	rs201766573	1:928338:C:T	t	c	0.7877	0	0.7877	0.7877	0.1509	0.0803	1.16	0.99	1.36	0.06005	???+	0	0	0	1	1.00165e+08
1	863562	A	C	rs7417972	1:863562:A:C	a	c	0.9018	0.0101	0.8884	0.9097	-0.094	0.0501	0.91	0.83	1	0.06028	---?	0	0.202	2	0.9041	100482745
1	1007306	G	A	rs148410684	1:1007306:G:A	a	g	0.9926	0.0007	0.9921	0.9936	0.2548	0.1358	1.29	0.99	1.68	0.06065	+++?	0	0.532	2	0.7663	1.00994e+08
1	717587	G	A	rs144155419	1:717587:G:A	a	g	0.987	0.003	0.9845	0.9922	-0.2443	0.1303	0.78	0.61	1.01	0.06084	----	0	0.534	3	0.9114	1.01256e+08
1	1265338	TTG	T	rs556756003	1:1265338:TTG:T	t	ttg	0.9939	0.0005	0.9934	0.9948	0.4065	0.2168	1.5	0.98	2.3	0.06085	+++?	0	0.408	2	0.8155	1.0127e+08
1	1870761	T	G	rs77307711	1:1870761:T:G	t	g	0.0467	0.004	0.0373	0.0488	-0.0883	0.0471	0.92	0.83	1	0.06091	---+	55.9	6.809	3	0.07826	1.01352e+08
1	1605731	G	A	rs142652089	1:1605731:G:A	a	g	0.9942	0.0006	0.9936	0.9949	-0.4314	0.2303	0.65	0.41	1.02	0.061	?-+-	40.1	3.338	2	0.1884	1.01476e+08
1	1647928	A	G	rs1883424	1:1647928:A:G	a	g	0.4018	0.014	0.3835	0.4309	0.0431	0.023	1.04	1	1.09	0.06115	++-+	42	5.17	3	0.1598	1.01683e+08
1	746211	A	AG	rs201075335	1:746211:A:AG	a	ag	0.0373	0.0028	0.0333	0.0402	-0.1291	0.0689	0.88	0.77	1.01	0.06119	-+--	0	0.719	3	0.8687	101738049
1	924528	C	A	rs34712273	1:924528:C:A	a	c	0.4364	0.0113	0.4209	0.4483	0.0426	0.0227	1.04	1	1.09	0.0612	-+++	77.3	13.211	3	0.004202	101751819
1	1883785	T	C	rs28368268	1:1883785:T:C	t	c	0.0464	0.0053	0.0348	0.0496	-0.0963	0.0516	0.91	0.82	1	0.06163	----	15.5	3.549	3	0.3145	1.02343e+08
1	1534614	T	C	rs11552172	1:1534614:T:C	t	c	0.2214	0.0189	0.2079	0.2558	-0.0507	0.0271	0.95	0.9	1	0.06173	-+--	39.9	4.988	3	0.1727	1.02481e+08
1	1663861	G	A	rs2294487	1:1663861:G:A	a	g	0.5899	0.0124	0.562	0.5978	-0.0386	0.0207	0.96	0.92	1	0.06188	----	0	2.934	3	0.4018	1.02687e+08
1	1098820	TC	T	rs5772039	1:1098820:TC:T	t	tc	0.2679	0.0587	0.1099	0.2998	-0.0545	0.0292	0.95	0.89	1	0.06206	----	41.9	5.16	3	0.1605	1.02934e+08
1	1225641	C	A	rs2748384	1:1225641:C:A	a	c	0.8855	0.0097	0.8739	0.8956	-0.0647	0.0347	0.94	0.88	1	0.06208	----	0	2.305	3	0.5116	1.02962e+08
1	957171	A	G	rs115025567	1:957171:A:G	a	g	0.0083	0.0013	0.0067	0.0094	-0.2623	0.1406	0.77	0.58	1.01	0.0621	---?	0	0.584	2	0.7469	1.02989e+08
1	1584192	G	A	rs4648606	1:1584192:G:A	a	g	0.2826	0.0107	0.2634	0.2902	0.0512	0.0275	1.05	1	1.11	0.06227	++-+	0	2.609	3	0.456	103222150
1	2176965	G	T	rs147298727	1:2176965:G:T	t	g	0.9917	0.0002	0.9914	0.9919	0.2522	0.1354	1.29	0.99	1.68	0.06239	+++?	0	0.178	2	0.9149	1.03387e+08
1	1358442	C	T	rs1695855	1:1358442:C:T	t	c	0.937	0.0024	0.9352	0.9409	-0.0764	0.041	0.93	0.85	1	0.06243	----	0	0.879	3	0.8305	1.03441e+08
1	957105	A	G	rs149265376	1:957105:A:G	a	g	0.0083	0.0013	0.0067	0.0094	-0.2621	0.1406	0.77	0.58	1.01	0.06243	---?	0	0.583	2	0.7472	1.03441e+08
1	1920995	G	A	rs116692827	1:1920995:G:A	a	g	0.9546	0.0035	0.9506	0.96	0.1024	0.055	1.11	0.99	1.23	0.06258	-+++	0	2.312	3	0.5102	1.03647e+08
1	1658882	G	A	rs7455	1:1658882:G:A	a	g	0.9233	0.0094	0.9052	0.9354	-0.0833	0.0447	0.92	0.84	1	0.06264	-+--	0	2.139	3	0.544	1.03729e+08
1	57292	C	T	rs201418760	1:57292:C:T	t	c	0.9777	0.0003	0.9773	0.978	-0.2442	0.1312	0.78	0.61	1.01	0.06268	--?-	0	0.759	2	0.6843	1.03784e+08
1	1645190	T	C	rs113713941	1:1645190:T:C	t	c	0.3814	0.0106	0.3701	0.4027	0.0444	0.0239	1.05	1	1.1	0.06297	++-+	58.2	7.176	3	0.0665	1.04181e+08
1	1092694	CA	C	rs532389173	1:1092694:CA:C	ca	c	0.0064	0.001	0.005	0.0076	0.3668	0.1973	1.44	0.98	2.12	0.063	+-++	16.3	3.586	3	0.3098	1.04222e+08
1	1666447	G	GGTTT	rs35516110	1:1666447:G:GGTTT	g	ggttt	0.4306	0.0111	0.4223	0.4521	0.0426	0.0229	1.04	1	1.09	0.06323	+++?	0	1.611	2	0.4469	1.04536e+08
1	751488	G	GA	rs200141114	1:751488:G:GA	g	ga	0.1627	0.0149	0.1366	0.1741	0.0559	0.0301	1.06	1	1.12	0.06324	+-++	26.3	4.069	3	0.2541	1.0455e+08
1	1672715	C	T	rs76703526	1:1672715:C:T	t	c	0.6057	0.0119	0.5794	0.6151	-0.0391	0.0211	0.96	0.92	1	0.06333	---+	23.2	3.907	3	0.2716	1.04673e+08
1	1347425	TAGGTCCC	T	rs770275591	1:1347425:TAGGTCCC:T	t	taggtccc	0.9945	0	0.9945	0.9945	-0.6694	0.3608	0.51	0.25	1.04	0.06356	???-	0	0	0	1	1.04987e+08
1	2278240	C	T	rs2132595	1:2278240:C:T	t	c	0.4768	0.0121	0.4599	0.4874	-0.0357	0.0193	0.96	0.93	1	0.06356	++--	62.3	7.959	3	0.04686	1.04987e+08
1	1434348	CTTTT	C	rs763497129	1:1434348:CTTTT:C	ctttt	c	0.0128	0	0.0128	0.0128	0.3845	0.2073	1.47	0.98	2.21	0.0636	???+	0	0	0	1	7.92926e+07
1	1447692	G	A	rs2274435	1:1447692:G:A	a	g	0.9907	0.0025	0.9883	0.9938	0.2468	0.1332	1.28	0.99	1.66	0.06396	+++?	28.3	2.788	2	0.2481	1.05532e+08
1	1176212	C	T	rs140473605	1:1176212:C:T	t	c	0.9901	0.001	0.9895	0.9917	0.3542	0.1912	1.43	0.98	2.07	0.06398	++??	0	0.34	1	0.5596	1.0556e+08
1	911181	G	A	rs114918572	1:911181:G:A	a	g	0.9856	0.0046	0.9809	0.9943	0.2209	0.1194	1.25	0.99	1.58	0.06434	+++-	17.3	3.628	3	0.3046	1.0605e+08
1	1561341	A	G	rs111594888	1:1561341:A:G	a	g	0.0296	0.0016	0.028	0.032	0.1423	0.077	1.15	0.99	1.34	0.06453	++-+	0	2.685	3	0.4428	1.06308e+08
1	2224836	G	A	rs12743493	1:2224836:G:A	a	g	0.6225	0.0066	0.614	0.6309	0.037	0.02	1.04	1	1.08	0.06467	++++	0	2.325	3	0.5078	1.06498e+08
1	1963109	G	A	rs76776094	1:1963109:G:A	a	g	0.8635	0.0094	0.8483	0.8708	0.0623	0.0337	1.06	1	1.14	0.06471	++++	0	1.04	3	0.7916	1.06553e+08
1	1526062	T	C	rs6681422	1:1526062:T:C	t	c	0.3695	0.0187	0.3395	0.3894	0.0477	0.0258	1.05	1	1.1	0.06473	+--+	65.6	8.733	3	0.03306	1.0658e+08
1	995145	G	A	rs552427653	1:995145:G:A	a	g	0.9785	0.0084	0.9706	0.9892	0.1635	0.0885	1.18	0.99	1.4	0.0648	+-++	24.7	3.986	3	0.263	1.06675e+08
1	1775175	A	G	rs11260622	1:1775175:A:G	a	g	0.9557	0.0042	0.9519	0.9618	0.0892	0.0483	1.09	0.99	1.2	0.06489	++++	37.2	4.775	3	0.189	1.06797e+08
1	2037965	T	C	rs7364595	1:2037965:T:C	t	c	0.5122	0.0082	0.4991	0.5232	0.0376	0.0204	1.04	1	1.08	0.06504	++++	0	0.615	3	0.893	1.07001e+08
1	1655474	G	A	rs11486024	1:1655474:G:A	a	g	0.5189	0.0122	0.5042	0.5328	0.0418	0.0227	1.04	1	1.09	0.06525	++++	0	1.572	3	0.6657	1.07286e+08
1	1881996	C	G	rs28571194	1:1881996:C:G	c	g	0.0463	0.0053	0.0348	0.0495	-0.095	0.0515	0.91	0.82	1.01	0.0653	----	18.3	3.671	3	0.2992	107353516
1	1691983	G	A	rs149649318	1:1691983:G:A	a	g	0.9917	0.0005	0.9913	0.9926	0.2486	0.1351	1.28	0.98	1.67	0.06572	-+++	0	2.481	3	0.4787	1.07922e+08
1	1537437	C	T	rs7554569	1:1537437:C:T	t	c	0.7784	0.0185	0.7445	0.7916	0.0496	0.027	1.05	1	1.11	0.06577	+-++	37.7	4.812	3	0.1861	1.0799e+08
1	713337	G	A	rs184249808	1:713337:G:A	a	g	0.9908	0.0024	0.9875	0.9932	-0.305	0.1658	0.74	0.53	1.02	0.06582	--+-	3.5	3.109	3	0.3752	1.08058e+08
1	1702530	T	C	rs186808967	1:1702530:T:C	t	c	0.0335	0.0029	0.0296	0.0369	0.1188	0.0646	1.13	0.99	1.28	0.06596	++++	0	0.943	3	0.8151	108247218
1	1311533	G	C	rs2649590	1:1311533:G:C	c	g	0.0637	0.0037	0.0546	0.0662	0.0869	0.0473	1.09	0.99	1.2	0.06608	++-+	32.1	4.417	3	0.2198	1.08409e+08
1	945111	C	T	rs13303172	1:945111:C:T	t	c	0.0405	0.0047	0.032	0.0469	0.0962	0.0524	1.1	0.99	1.22	0.06656	-+++	25.4	4.019	3	0.2594	1.09058e+08
1	956593	C	G	rs188787026	1:956593:C:G	c	g	0.0082	0.0013	0.0067	0.0094	-0.2599	0.1418	0.77	0.58	1.02	0.06685	---?	0	0.918	2	0.632	1.09449e+08
1	2235672	C	T	rs2843159	1:2235672:C:T	t	c	0.8527	0.0026	0.8499	0.8568	-0.05	0.0273	0.95	0.9	1	0.06697	---+	0	2.083	3	0.5553	1.09611e+08
1	88316	G	A	rs113759966	1:88316:G:A	a	g	0.9344	0.0021	0.9308	0.9369	-0.1151	0.0629	0.89	0.79	1.01	0.06719	----	0	1.359	3	0.7153	1.09907e+08
1	1531120	G	GAGAGAGAC	rs756526452	1:1531120:G:GAGAGAGAC	g	gagagagac	0.1203	0.0096	0.1081	0.1329	-0.0691	0.0378	0.93	0.87	1.01	0.06735	-+--	40.1	5.007	3	0.1713	1.10122e+08
1	956467	A	G	rs151190822	1:956467:A:G	a	g	0.0082	0.0013	0.0067	0.0093	-0.2595	0.1419	0.77	0.58	1.02	0.06743	---?	0	0.915	2	0.633	1.1023e+08
1	1444327	C	T	rs6659364	1:1444327:C:T	t	c	0.9893	0.0022	0.9871	0.9921	0.2345	0.1282	1.26	0.98	1.63	0.06743	+++?	37.5	3.201	2	0.2018	1.1023e+08
1	1338633	CTTTT	C	rs757604106	1:1338633:CTTTT:C	ctttt	c	0.0638	0	0.0638	0.0638	0.1753	0.0959	1.19	0.99	1.44	0.06748	???+	0	0	0	1	1.10297e+08
1	2267297	C	T	rs35447812	1:2267297:C:T	t	c	0.7901	0.0114	0.7753	0.806	0.0462	0.0253	1.05	1	1.1	0.06749	+++-	14.9	3.526	3	0.3174	1.10311e+08
1	1200784	C	T	rs141104787	1:1200784:C:T	t	c	0.9937	0	0.9937	0.9937	0.5547	0.3034	1.74	0.96	3.16	0.06751	???+	0	0	0	1	1.10338e+08
1	1523376	G	A	rs188614075	1:1523376:G:A	a	g	0.9925	0.0013	0.9915	0.9947	0.3764	0.2059	1.46	0.97	2.18	0.06756	?++-	43.1	3.513	2	0.1727	1.10405e+08
1	1574709	T	G	rs28401288	1:1574709:T:G	t	g	0.718	0.0116	0.7109	0.7392	-0.0502	0.0275	0.95	0.9	1	0.06773	--+-	0	2.348	3	0.5034	1.10633e+08
1	2272203	G	T	rs35355649	1:2272203:G:T	t	g	0.7252	0.0112	0.7119	0.7405	0.0403	0.0221	1.04	1	1.09	0.06782	-+++	15.9	3.567	3	0.3121	1.10754e+08
1	526993	A	G	rs564099419	1:526993:A:G	a	g	0.0101	0	0.0101	0.0101	-0.5561	0.3046	0.57	0.32	1.04	0.06788	???-	0	0	0	1	1.10835e+08
1	1742106	CTTTT	C	rs376897222	1:1742106:CTTTT:C	ctttt	c	0.0521	0.0074	0.0463	0.065	0.1105	0.0605	1.12	0.99	1.26	0.06811	+++?	0	0.391	2	0.8223	1.11144e+08
1	1875432	C	A	rs79391687	1:1875432:C:A	a	c	0.9553	0.0039	0.9526	0.9642	0.089	0.0488	1.09	0.99	1.2	0.0682	+++-	52	6.244	3	0.1003	1.11264e+08
1	1679129	A	G	rs372057255	1:1679129:A:G	a	g	0.0068	0.0012	0.0059	0.0083	-0.3533	0.1938	0.7	0.48	1.03	0.06828	-?-?	0	0.054	1	0.8167	1.11372e+08
1	564598	A	G	rs6594028	1:564598:A:G	a	g	0.1059	0.0093	0.092	0.1156	0.0911	0.05	1.1	0.99	1.21	0.06831	+-++	66.6	8.973	3	0.02965	1.11412e+08
1	1352411	A	G	rs12354306	1:1352411:A:G	a	g	0.0763	0.0016	0.0746	0.0781	0.0675	0.037	1.07	0.99	1.15	0.06845	++++	0	1.636	3	0.6513	1.11599e+08
1	1162015	T	C	rs139882398	1:1162015:T:C	t	c	0.0099	0.0011	0.0082	0.0105	-0.3472	0.191	0.71	0.49	1.03	0.06919	--??	0	0.312	1	0.5765	1.1259e+08
1	804306	A	G	rs139794146	1:804306:A:G	a	g	0.0268	0.0018	0.0237	0.0288	0.1412	0.0778	1.15	0.99	1.34	0.06931	+++-	0	2.781	3	0.4267	1.1275e+08
1	804269	G	C	rs145942548	1:804269:G:C	c	g	0.9732	0.0018	0.9712	0.9763	-0.1412	0.0778	0.87	0.75	1.01	0.06932	---+	0	2.779	3	0.4269	1.12764e+08
1	903321	G	A	rs6669800	1:903321:G:A	a	g	0.1431	0.0104	0.1318	0.1569	0.0623	0.0343	1.06	1	1.14	0.06972	-+++	0	2.838	3	0.4174	1.13298e+08
1	1348786	G	A	rs112328758	1:1348786:G:A	a	g	0.9786	0.0018	0.9766	0.9812	-0.1244	0.0686	0.88	0.77	1.01	0.06976	----	26.9	4.105	3	0.2503	1.13351e+08
1	1519892	G	A	rs34684243	1:1519892:G:A	a	g	0.9604	0.0047	0.9538	0.9663	-0.1163	0.0641	0.89	0.79	1.01	0.06985	+---	51.1	6.135	3	0.1052	1.13471e+08
1	1105469	C	T	rs138598776	1:1105469:C:T	t	c	0.9904	0.0011	0.9897	0.9929	0.2759	0.1523	1.32	0.98	1.78	0.06992	+-+?	62.7	5.364	2	0.06841	1.13564e+08
1	1626665	G	<CN0>		1:1626665:G:<CN0>	<cn0>	g	0.9733	0.0019	0.972	0.9761	0.2372	0.1309	1.27	0.98	1.64	0.06994	++??	0	0.484	1	0.4867	1.13591e+08
1	934164	G	A	rs538169959	1:934164:G:A	a	g	0.9897	0.0016	0.9888	0.9925	0.3898	0.2151	1.48	0.97	2.25	0.07002	++??	0	0.027	1	0.8693	1.13698e+08
1	1629202	C	T	rs571479207	1:1629202:C:T	t	c	0.9944	0	0.9944	0.9944	0.6165	0.3403	1.85	0.95	3.61	0.07005	+???	0	0	0	1	113737586
1	1311168	G	C	rs147876340	1:1311168:G:C	c	g	0.9773	0.0019	0.9751	0.9806	-0.1171	0.0647	0.89	0.78	1.01	0.07026	+---	43.4	5.305	3	0.1508	1.14017e+08
1	1107307	A	G	rs117052210	1:1107307:A:G	a	g	0.0259	0.003	0.0186	0.0287	0.12	0.0663	1.13	0.99	1.28	0.07036	++++	0	0.739	3	0.8639	114150433
1	1107305	A	C	rs118112965	1:1107305:A:C	a	c	0.0259	0.003	0.0187	0.0287	0.1199	0.0663	1.13	0.99	1.28	0.07038	++++	0	0.741	3	0.8636	1.14177e+08
1	1174005	G	A	rs192696580	1:1174005:G:A	a	g	0.9943	0	0.9943	0.9943	0.5599	0.3095	1.75	0.95	3.21	0.07041	+???	0	0	0	1	1.14217e+08
1	949235	G	A	rs2465124	1:949235:G:A	a	g	0.0411	0.0026	0.0356	0.0435	0.0923	0.051	1.1	0.99	1.21	0.07042	-+++	0	2.961	3	0.3977	1.1423e+08
1	833172	T	TCGAA	rs113551494	1:833172:T:TCGAA	t	tcgaa	0.2861	0.0086	0.2691	0.2959	0.0444	0.0246	1.05	1	1.1	0.07044	-+++	0	2.61	3	0.4557	1.14257e+08
1	2280661	G	A	rs2055204	1:2280661:G:A	a	g	0.477	0.0122	0.46	0.4878	-0.0345	0.0191	0.97	0.93	1	0.07052	++--	61	7.698	3	0.05268	114363337
1	724621	CAAATG	C	rs552249494	1:724621:CAAATG:C	caaatg	c	0.037	0	0.037	0.037	-0.2579	0.1427	0.77	0.58	1.02	0.07061	???-	0	0	0	1	1.14483e+08
1	990087	C	T	rs144626290	1:990087:C:T	t	c	0.9926	0.0008	0.9916	0.9933	-0.3326	0.1841	0.72	0.5	1.03	0.0708	?--?	0	0.538	1	0.4631	1.14736e+08
1	1225425	C	T	rs58611942	1:1225425:C:T	t	c	0.8946	0.0078	0.883	0.9105	-0.0744	0.0412	0.93	0.86	1.01	0.07083	-+--	0	2.166	3	0.5387	1.14775e+08
1	905158	TGC	T	rs142329267	1:905158:TGC:T	t	tgc	0.9337	0.0117	0.9219	0.9588	0.1044	0.0578	1.11	0.99	1.24	0.07088	-+-+	46.4	5.601	3	0.1327	1.14842e+08
1	2281978	T	G	rs1039063	1:2281978:T:G	t	g	0.5255	0.0117	0.5144	0.5419	0.0345	0.0191	1.04	1	1.07	0.07093	--++	61.6	7.811	3	0.05007	1.14908e+08
1	559135	T	G	rs202038446	1:559135:T:G	t	g	0.0069	0	0.0069	0.0069	-0.9972	0.5525	0.37	0.12	1.09	0.07107	?-??	0	0	0	1	1.15094e+08
1	1004202	G	A	rs61766321	1:1004202:G:A	a	g	0.5888	0.0166	0.5666	0.6096	-0.0442	0.0245	0.96	0.91	1	0.07117	----	0	1.54	3	0.673	1.15227e+08
1	1004204	G	A	rs61766322	1:1004204:G:A	a	g	0.5888	0.0166	0.5666	0.6096	-0.0442	0.0245	0.96	0.91	1	0.07117	----	0	1.54	3	0.673	1.15227e+08
1	928982	G	GC	rs397733579	1:928982:G:GC	g	gc	0.9525	0.0032	0.9505	0.9579	-0.1065	0.059	0.9	0.8	1.01	0.07118	---?	0	0.507	2	0.776	1.1524e+08
1	1683420	A	T	rs8841	1:1683420:A:T	a	t	0.4136	0.0034	0.4079	0.4191	0.0371	0.0206	1.04	1	1.08	0.07127	++++	0	0.994	3	0.8027	1.1536e+08
1	15211	T	G	rs3982632	1:15211:T:G	t	g	0.7198	0.0148	0.7039	0.741	0.0626	0.0347	1.06	0.99	1.14	0.07128	++++	0	1.005	3	0.8	115372981
1	1107303	A	G	rs117266927	1:1107303:A:G	a	g	0.0259	0.003	0.0189	0.0287	0.1194	0.0662	1.13	0.99	1.28	0.07137	++++	0	0.762	3	0.8585	1.15492e+08
1	1908383	C	T	rs191996414	1:1908383:C:T	t	c	0.9944	0.0003	0.994	0.9946	0.5129	0.2845	1.67	0.96	2.92	0.0714	?+?+	0	0.109	1	0.741	1.15532e+08
1	1251276	A	T	rs189491393	1:1251276:A:T	a	t	0.0069	0	0.0069	0.0069	-0.6051	0.3357	0.55	0.28	1.05	0.07147	???-	0	0	0	1	1.15625e+08
1	2248624	A	C	rs12035836	1:2248624:A:C	a	c	0.2601	0.0022	0.256	0.2625	-0.0417	0.0231	0.96	0.92	1	0.07153	----	0	2.625	3	0.4532	1.15705e+08
1	1539369	T	C	rs6656591	1:1539369:T:C	t	c	0.7261	0.0266	0.6782	0.7477	0.0454	0.0252	1.05	1	1.1	0.07156	+-++	43.2	5.282	3	0.1523	115744271
1	919489	C	T	rs61606412	1:919489:C:T	t	c	0.9515	0.0097	0.9401	0.9614	-0.0989	0.0549	0.91	0.81	1.01	0.07163	+---	32.4	4.439	3	0.2178	1.15837e+08
1	1367192	G	T	rs3892299	1:1367192:G:T	t	g	0.9944	0.0004	0.9942	0.9949	-0.3912	0.2171	0.68	0.44	1.03	0.07164	--??	0	0.563	1	0.4529	1.1585e+08
1	1531542	GAGC	G	rs142050584	1:1531542:GAGC:G	g	gagc	0.7948	0.0167	0.7655	0.8094	0.0511	0.0284	1.05	1	1.11	0.07165	+-++	40.8	5.066	3	0.167	1.15864e+08
1	1352426	C	T	rs111772342	1:1352426:C:T	t	c	0.9241	0.0018	0.9221	0.9261	-0.0668	0.0371	0.94	0.87	1.01	0.07169	----	0	1.872	3	0.5995	115916531
1	2032458	TAA	T	rs542782695	1:2032458:TAA:T	t	taa	0.5793	0.0117	0.5707	0.6038	0.0374	0.0208	1.04	1	1.08	0.07179	++++	1.8	3.054	3	0.3834	1.16049e+08
1	955619	G	C	rs201073369	1:955619:G:C	c	g	0.9918	0.0013	0.9907	0.9933	0.2563	0.1424	1.29	0.98	1.71	0.07186	+++?	0	0.904	2	0.6365	1.16142e+08
1	2258626	CAG	C	rs144331124	1:2258626:CAG:C	cag	c	0.2357	0.0063	0.2281	0.243	-0.0419	0.0233	0.96	0.92	1	0.07195	----	0	0.623	3	0.8911	1.16261e+08
1	1352380	C	T	rs146864254	1:1352380:C:T	t	c	0.9241	0.0018	0.9221	0.9261	-0.0667	0.0371	0.94	0.87	1.01	0.07209	----	0	1.861	3	0.6018	1.16446e+08
1	1554362	G	A	rs9442425	1:1554362:G:A	a	g	0.2701	0.0235	0.2518	0.315	-0.0439	0.0244	0.96	0.91	1	0.07214	-+--	25.2	4.012	3	0.2602	1.16512e+08
1	919525	TAGTC	T	rs202103781	1:919525:TAGTC:T	t	tagtc	0.9517	0.0087	0.9412	0.961	-0.099	0.055	0.91	0.81	1.01	0.07215	+---	35.2	4.629	3	0.2011	116525434
1	1217938	C	CCA	rs77709654	1:1217938:C:CCA	cca	c	0.8889	0	0.8889	0.8889	-0.1325	0.0737	0.88	0.76	1.01	0.07219	???-	0	0	0	1	1.16578e+08
1	2240383	C	T	rs2843157	1:2240383:C:T	t	c	0.8781	0.0024	0.875	0.8811	-0.0533	0.0297	0.95	0.89	1	0.07223	-+--	23.2	3.908	3	0.2716	1.16631e+08
1	1036868	A	T	rs58013847	1:1036868:A:T	a	t	0.0255	0.0032	0.0215	0.0285	-0.1169	0.0651	0.89	0.78	1.01	0.07224	+--+	80.6	15.504	3	0.001433	1.16644e+08
1	2041270	C	T	rs144245542	1:2041270:C:T	t	c	0.9806	0.0044	0.9753	0.9868	0.1513	0.0842	1.16	0.99	1.37	0.07229	++-+	17	3.614	3	0.3063	116710557
1	1346257	A	G	rs1240717	1:1346257:A:G	a	g	0.0773	0.001	0.0753	0.078	0.0659	0.0366	1.07	0.99	1.15	0.07231	++++	0	1.675	3	0.6424	1.16737e+08
1	2109440	T	G	rs543603019	1:2109440:T:G	t	g	0.0188	0.0032	0.0137	0.0216	0.1706	0.095	1.19	0.98	1.43	0.07241	++-+	26.5	4.079	3	0.253	1.16869e+08
1	2265338	TGCTGGAAAGAACA	T	rs139357410	1:2265338:TGCTGGAAAGAACA:T	t	tgctggaaagaaca	0.7642	0.0072	0.7566	0.7744	0.0415	0.0231	1.04	1	1.09	0.07244	++++	0	0.873	3	0.8319	1.16909e+08
1	1350391	A	G	rs112401380	1:1350391:A:G	a	g	0.0763	0.0015	0.0746	0.0778	0.0664	0.037	1.07	0.99	1.15	0.07249	++++	0	1.634	3	0.6518	1.16975e+08
1	1637295	G	A	rs75609582	1:1637295:G:A	a	g	0.7277	0.0247	0.6845	0.7535	0.0525	0.0293	1.05	1	1.12	0.07291	++++	0	2.765	3	0.4293	1.17529e+08
1	758144	A	G	rs3131956	1:758144:A:G	a	g	0.8415	0.0182	0.8299	0.872	-0.051	0.0285	0.95	0.9	1	0.07297	----	64.4	8.433	3	0.03786	1.17608e+08
1	1883092	C	G	rs61123457	1:1883092:C:G	c	g	0.0464	0.0053	0.0348	0.0496	-0.0923	0.0515	0.91	0.82	1.01	0.07305	----	14.6	3.514	3	0.3189	1.17714e+08
1	1351039	G	C	rs141289858	1:1351039:G:C	c	g	0.9237	0.0015	0.9221	0.9253	-0.0663	0.037	0.94	0.87	1.01	0.07306	----	0	1.63	3	0.6525	1.17727e+08
1	1351356	G	A	rs112581014	1:1351356:G:A	a	g	0.9227	0.0013	0.9212	0.9248	-0.0659	0.0368	0.94	0.87	1.01	0.07306	----	0	1.752	3	0.6255	1.17727e+08
1	953908	C	G	rs181732177	1:953908:C:G	c	g	0.0081	0.0012	0.0066	0.0091	-0.2552	0.1425	0.77	0.59	1.02	0.07331	---?	0	0.444	2	0.8008	1.18057e+08
1	1667323	C	T	rs78368772	1:1667323:C:T	t	c	0.5882	0.0122	0.5604	0.5968	-0.037	0.0207	0.96	0.93	1	0.07332	----	0	2.996	3	0.3923	1.1807e+08
1	1154981	C	T	rs189401229	1:1154981:C:T	t	c	0.9942	0	0.9942	0.9942	0.5465	0.3052	1.73	0.95	3.14	0.07333	+???	0	0	0	1	1.18083e+08
1	969773	C	T	rs115170833	1:969773:C:T	t	c	0.9771	0.0026	0.9728	0.9791	0.1381	0.0772	1.15	0.99	1.34	0.0734	++++	0	1.5	3	0.6824	1.18175e+08
1	1885615	A	T	rs28657980	1:1885615:A:T	a	t	0.0464	0.0053	0.0349	0.0497	-0.0923	0.0516	0.91	0.82	1.01	0.07348	----	13	3.45	3	0.3273	1.1828e+08
1	1667911	C	T	rs2377206	1:1667911:C:T	t	c	0.5893	0.0122	0.5616	0.5972	-0.0371	0.0207	0.96	0.93	1	0.0736	---+	7.6	3.248	3	0.355	1.18438e+08
1	1299106	G	A	rs150088315	1:1299106:G:A	a	g	0.9557	0.0069	0.9453	0.963	0.1068	0.0597	1.11	0.99	1.25	0.07367	++++	0	1.505	3	0.6811	1.18531e+08
1	1779618	A	G	rs140241675	1:1779618:A:G	a	g	0.0054	0.0004	0.0051	0.0059	0.4412	0.2468	1.55	0.96	2.52	0.07379	?++?	69.2	3.246	1	0.07159	1.18688e+08
1	1346905	T	A	rs1240719	1:1346905:T:A	a	t	0.9229	0.001	0.9221	0.9248	-0.0655	0.0367	0.94	0.87	1.01	0.0738	----	0	1.598	3	0.6599	1.18701e+08
1	2272246	G	A	rs12730719	1:2272246:G:A	a	g	0.7255	0.0109	0.712	0.7403	0.0394	0.022	1.04	1	1.09	0.07383	-+++	3.8	3.119	3	0.3737	1.18741e+08
1	1347309	G	C	rs1240720	1:1347309:G:C	c	g	0.9228	0.0011	0.9218	0.9248	-0.0656	0.0367	0.94	0.87	1.01	0.07385	----	0	1.705	3	0.6358	1.18767e+08
1	1666809	G	A	rs2076326	1:1666809:G:A	a	g	0.5882	0.0125	0.5599	0.5968	-0.037	0.0207	0.96	0.93	1	0.07391	----	2.8	3.086	3	0.3785	118846123
1	1410870	T	C	rs552417953	1:1410870:T:C	t	c	0.0062	0	0.0062	0.0062	-0.5329	0.2982	0.59	0.33	1.05	0.07395	??-?	0	0	0	1	118898701
1	1406802	C	T	rs571008653	1:1406802:C:T	t	c	0.9938	0	0.9938	0.9938	0.5325	0.298	1.7	0.95	3.05	0.07399	??+?	0	0	0	1	1.18951e+08
1	1562536	G	A	rs11544452	1:1562536:G:A	a	g	0.8664	0.0106	0.8473	0.8747	0.0577	0.0323	1.06	0.99	1.13	0.07418	+-++	0	2.223	3	0.5275	1.19201e+08
1	1881361	C	T	rs4648597	1:1881361:C:T	t	c	0.9537	0.0052	0.9505	0.9651	0.0918	0.0514	1.1	0.99	1.21	0.07428	++++	16.7	3.6	3	0.3081	119332192
1	1119234	T	G	rs568611774	1:1119234:T:G	t	g	0.0087	0.0007	0.0077	0.0093	0.2911	0.1632	1.34	0.97	1.84	0.0744	+++?	56.5	4.602	2	0.1002	1.1949e+08
1	1963070	G	A	rs142351547	1:1963070:G:A	a	g	0.8627	0.0083	0.8516	0.8708	0.0685	0.0384	1.07	0.99	1.15	0.0744	+++?	0	1.021	2	0.6002	1.1949e+08
1	2272890	G	A	rs12745300	1:2272890:G:A	a	g	0.7267	0.0113	0.7123	0.7418	0.0394	0.0221	1.04	1	1.09	0.07457	-+++	1	3.032	3	0.3867	119712731
1	1882480	C	T	rs78814286	1:1882480:C:T	t	c	0.9514	0.0063	0.9467	0.9652	0.0901	0.0505	1.09	0.99	1.21	0.07469	-+++	5.6	3.178	3	0.365	1.1987e+08
1	903245	A	G	rs28690976	1:903245:A:G	a	g	0.5515	0.0123	0.5384	0.5666	-0.0425	0.0239	0.96	0.91	1	0.0747	+---	23.6	3.925	3	0.2696	119883194
1	1960463	G	T	rs74346221	1:1960463:G:T	t	g	0.994	0.0008	0.9931	0.9948	0.4512	0.2533	1.57	0.96	2.58	0.07485	+?+?	51.5	2.061	1	0.1511	1.2008e+08
1	1923436	G	A	rs6684100	1:1923436:G:A	a	g	0.9829	0.003	0.9802	0.989	-0.1789	0.1004	0.84	0.69	1.02	0.07488	---+	3.1	3.096	3	0.3771	1.20119e+08
1	1229373	C	T	rs544372915	1:1229373:C:T	t	c	0.9803	0.0029	0.9777	0.9863	-0.1722	0.0967	0.84	0.7	1.02	0.0749	+---	53.8	6.489	3	0.0901	1.20145e+08
1	1991411	G	C	rs117922571	1:1991411:G:C	c	g	0.992	0	0.9919	0.992	0.2945	0.1654	1.34	0.97	1.86	0.07495	+?+?	53.4	2.148	1	0.1427	1.20211e+08
1	1349278	T	C	rs34872099	1:1349278:T:C	t	c	0.0759	0.0016	0.0741	0.0776	0.0659	0.037	1.07	0.99	1.15	0.07496	++++	0	1.857	3	0.6026	1.20224e+08
1	2271674	T	C	rs12757417	1:2271674:T:C	t	c	0.278	0.0111	0.2627	0.2905	-0.0391	0.022	0.96	0.92	1	0.07545	+---	2.2	3.068	3	0.3812	1.20865e+08
1	1649392	C	T	rs28635530	1:1649392:C:T	t	c	0.5952	0.0109	0.5691	0.6022	-0.0409	0.023	0.96	0.92	1	0.07548	--+-	42.6	5.223	3	0.1562	120904374
1	1531970	GAC	G	rs141844183	1:1531970:GAC:G	g	gac	0.7805	0.019	0.7463	0.7949	0.0486	0.0274	1.05	0.99	1.11	0.0755	+-++	43	5.261	3	0.1537	1.20931e+08
1	1269986	G	A	rs35424002	1:1269986:G:A	a	g	0.9609	0.0012	0.9593	0.9618	-0.0901	0.0507	0.91	0.83	1.01	0.07551	+---	46.7	5.625	3	0.1314	1.20944e+08
1	1671822	G	A	rs187565187	1:1671822:G:A	a	g	0.9905	0.0024	0.9885	0.9935	0.3608	0.2031	1.43	0.96	2.14	0.07565	?+?+	43.5	1.771	1	0.1832	1.21127e+08
1	92926	T	C	rs560926314	1:92926:T:C	t	c	0.0087	0.0015	0.0059	0.0096	0.3717	0.2092	1.45	0.96	2.19	0.07567	-+?+	81.9	11.044	2	0.003998	1.21153e+08
1	1058969	A	G	rs111803029	1:1058969:A:G	a	g	0.0221	0.0035	0.0153	0.026	-0.1312	0.0739	0.88	0.76	1.01	0.07576	---+	80.6	15.434	3	0.001481	1.2127e+08
1	1648815	CTAACACCCG	C	rs3044847	1:1648815:CTAACACCCG:C	ctaacacccg	c	0.4049	0.0109	0.3981	0.4309	0.0409	0.023	1.04	1	1.09	0.07583	++-+	42.9	5.252	3	0.1543	1.21362e+08
1	1060235	G	A	rs7540009	1:1060235:G:A	a	g	0.9742	0.0035	0.97	0.9789	0.115	0.0648	1.12	0.99	1.27	0.07585	-++-	83.6	18.314	3	0.000379	1.21388e+08
1	1647277	C	T	rs4437818	1:1647277:C:T	t	c	0.4854	0.0126	0.4709	0.511	0.0398	0.0224	1.04	1	1.09	0.07589	++-+	32.3	4.434	3	0.2182	1.2144e+08
1	1293343	T	C	rs4970438	1:1293343:T:C	t	c	0.0384	0.0005	0.0378	0.0391	0.0899	0.0507	1.09	0.99	1.21	0.07594	-+++	42.1	5.18	3	0.1591	1.21505e+08
1	813747	G	A	rs4970388	1:813747:G:A	a	g	0.1281	0.01	0.1145	0.1399	0.0584	0.0329	1.06	0.99	1.13	0.07607	++++	0	2.884	3	0.4099	1.21675e+08
1	1674111	C	T	rs72634839	1:1674111:C:T	t	c	0.5684	0.0102	0.5497	0.576	-0.0364	0.0205	0.96	0.93	1	0.07608	----	0	2.006	3	0.5711	1.21688e+08
1	1914124	C	T	rs35662093	1:1914124:C:T	t	c	0.9547	0.0032	0.9501	0.9597	0.095	0.0536	1.1	0.99	1.22	0.07613	-+++	0	2.255	3	0.5212	1.21753e+08
1	1824608	G	A	rs188864898	1:1824608:G:A	a	g	0.9877	0.002	0.9847	0.9896	-0.2054	0.1158	0.81	0.65	1.02	0.07616	+---	0	2.167	3	0.5384	1.21792e+08
1	1345003	T	C	rs1240713	1:1345003:T:C	t	c	0.0769	0.0011	0.0756	0.0786	0.0654	0.0369	1.07	0.99	1.15	0.0762	++++	0	1.308	3	0.7273	1.21845e+08
1	962083	C	T	rs139374940	1:962083:C:T	t	c	0.9913	0.0012	0.9903	0.9933	0.2447	0.138	1.28	0.97	1.67	0.07621	+++?	0	0.499	2	0.779	1.21858e+08
1	1316887	G	A	rs4970443	1:1316887:G:A	a	g	0.9773	0.002	0.9751	0.9807	-0.1148	0.0648	0.89	0.79	1.01	0.07622	----	35.8	4.669	3	0.1977	1.21871e+08
1	813640	A	G	rs4246499	1:813640:A:G	a	g	0.8699	0.015	0.8499	0.8895	-0.0576	0.0325	0.94	0.89	1.01	0.07635	-+--	0	2.383	3	0.4969	1.2204e+08
1	1140271	A	G	rs114946555	1:1140271:A:G	a	g	0.0157	0.0034	0.0118	0.0191	0.1801	0.1017	1.2	0.98	1.46	0.07665	-+++	10	3.335	3	0.3429	1.22431e+08
1	1674677	G	C	rs11486028	1:1674677:G:C	c	g	0.5682	0.0102	0.5493	0.5759	-0.0364	0.0205	0.96	0.93	1	0.07683	----	0	1.777	3	0.62	1.22665e+08
1	1564952	TG	T	rs112177324	1:1564952:TG:T	t	tg	0.6564	0.0219	0.6306	0.6872	-0.0524	0.0296	0.95	0.9	1.01	0.07702	---?	48.2	3.86	2	0.1452	1.22913e+08
1	955170	G	A	rs189343112	1:955170:G:A	a	g	0.9588	0.0038	0.9552	0.9641	-0.1001	0.0566	0.9	0.81	1.01	0.07714	----	0	0.932	3	0.8178	1.23069e+08
1	962036	A	AG	rs145258231	1:962036:A:AG	a	ag	0.0058	0	0.0058	0.0058	0.5239	0.2964	1.69	0.94	3.02	0.07717	+???	0	0	0	1	1.23108e+08
1	1619767	C	T	rs9442411	1:1619767:C:T	t	c	0.8031	0.0075	0.7906	0.8111	-0.0481	0.0272	0.95	0.9	1.01	0.0772	-+--	0	1.038	3	0.792	1.23147e+08
1	934099	G	C	rs2710867	1:934099:G:C	c	g	0.0604	0.0042	0.0571	0.0677	0.0865	0.049	1.09	0.99	1.2	0.07741	-+++	0	1.899	3	0.5936	1.23419e+08
1	1918003	G	A	rs75821626	1:1918003:G:A	a	g	0.943	0.0024	0.9396	0.9471	-0.0982	0.0557	0.91	0.81	1.01	0.07777	+---	0	2.691	3	0.4417	1.23887e+08
1	867663	C	T	rs148132814	1:867663:C:T	t	c	0.9805	0.0045	0.9759	0.9863	0.155	0.0879	1.17	0.98	1.39	0.0778	++-+	0	2.639	3	0.4507	1.23926e+08
1	1665702	T	C	rs2281175	1:1665702:T:C	t	c	0.3876	0.0141	0.3724	0.4065	0.0376	0.0213	1.04	1	1.08	0.07782	+++-	0	1.821	3	0.6103	1.23952e+08
1	1046162	A	G	rs6670941	1:1046162:A:G	a	g	0.0257	0.0033	0.0215	0.0287	-0.1138	0.0645	0.89	0.79	1.01	0.07791	+--+	80.9	15.679	3	0.00132	1.24068e+08
1	2029207	T	C	rs3128328	1:2029207:T:C	t	c	0.4877	0.007	0.4745	0.4947	-0.0342	0.0194	0.97	0.93	1	0.07799	----	0	0.256	3	0.9681	1.24172e+08
1	1519558	G	A	rs141367537	1:1519558:G:A	a	g	0.9752	0.0021	0.9737	0.9799	-0.1546	0.0877	0.86	0.72	1.02	0.078	--+-	61.8	7.847	3	0.04928	1.24185e+08
1	1287011	C	G	rs144305273	1:1287011:C:G	c	g	0.0067	0	0.0067	0.0067	-0.515	0.2923	0.6	0.34	1.06	0.07806	??-?	0	0	0	1	1.24263e+08
1	1103150	G	A	rs61768480	1:1103150:G:A	a	g	0.718	0.0098	0.7064	0.7311	0.0442	0.0251	1.05	1	1.1	0.07826	+-+-	45.6	5.516	3	0.1377	124521978
1	2280686	G	A	rs188674745	1:2280686:G:A	a	g	0.9886	0.0009	0.9875	0.9894	-0.1609	0.0915	0.85	0.71	1.02	0.0787	----	0	0.271	3	0.9654	1.25091e+08
1	1664271	C	CCTATCG	rs201864812	1:1664271:C:CCTATCG	cctatcg	c	0.583	0.0121	0.5583	0.5901	-0.0402	0.0229	0.96	0.92	1	0.07884	---?	32.2	2.948	2	0.229	1.25272e+08
1	1880744	C	T	rs79297580	1:1880744:C:T	t	c	0.9539	0.0052	0.9505	0.9651	0.0905	0.0516	1.09	0.99	1.21	0.07903	++++	19.5	3.727	3	0.2925	1.25518e+08
1	953745	A	G	rs139425842	1:953745:A:G	a	g	0.0081	0.0012	0.0066	0.0091	-0.2499	0.1425	0.78	0.59	1.03	0.07938	---?	0	0.522	2	0.7703	1.2597e+08
1	1521371	A	G	rs28380252	1:1521371:A:G	a	g	0.0273	0.0037	0.0236	0.0314	-0.1405	0.0801	0.87	0.74	1.02	0.07941	---+	13.3	3.458	3	0.3262	126008594
1	790465	G	A	rs61768207	1:790465:G:A	a	g	0.8871	0.0118	0.8773	0.9081	-0.0604	0.0344	0.94	0.88	1.01	0.07949	-+--	44.9	5.443	3	0.1421	1.26112e+08
1	2031342	T	C	rs2376802	1:2031342:T:C	t	c	0.49	0.0086	0.4725	0.4967	-0.0342	0.0195	0.97	0.93	1	0.07953	----	0	0.153	3	0.9848	1.26163e+08
1	1627805	A	<CN0>	1673809	1:1627805:A:<CN0>:1673809	<cn0>	a	0.9645	0	0.9645	0.9645	-0.2066	2.62	3.23	0	138.19	0.07975	??-?	0	0	0		8.00487e+06
1	2008742	C	G	rs187037193	1:2008742:C:G	c	g	0.0068	0	0.0068	0.0068	-0.6962	0.3974	0.5	0.23	1.09	0.07981	?-??	0	0	0	1	1.26524e+08
1	1530375	T	TGAGACA	rs144972405	1:1530375:T:TGAGACA	t	tgagaca	0.6508	0.0141	0.6273	0.6596	0.0455	0.026	1.05	0.99	1.1	0.07984	+-++	33.1	4.481	3	0.214	126562997
1	1853921	T	C	rs28692556	1:1853921:T:C	t	c	0.0473	0.0038	0.0383	0.0492	-0.0812	0.0464	0.92	0.84	1.01	0.0799	---+	53	6.383	3	0.09437	1.2664e+08
1	1882745	C	T	rs79051250	1:1882745:C:T	t	c	0.9536	0.0053	0.9504	0.9651	0.0902	0.0515	1.09	0.99	1.21	0.07994	++++	13.9	3.485	3	0.3228	1.26692e+08
1	1701408	CAAAACAAAAACA	C	rs143674742	1:1701408:CAAAACAAAAACA:C	caaaacaaaaaca	c	0.9326	0.0045	0.93	0.9429	0.0694	0.0397	1.07	0.99	1.16	0.08008	+++-	64.7	8.51	3	0.03656	1.26872e+08
1	1294499	C	T	rs562255684	1:1294499:C:T	t	c	0.9939	0.0004	0.9936	0.9945	0.3928	0.2245	1.48	0.95	2.3	0.08011	++??	3.9	1.04	1	0.3078	1.26911e+08
1	749760	C	G	rs12045157	1:749760:C:G	c	g	0.6768	0.0133	0.6624	0.6978	-0.0513	0.0293	0.95	0.9	1.01	0.0802	----	0	2.08	3	0.5559	1.27027e+08
1	749758	C	T	rs4399101	1:749758:C:T	t	c	0.3232	0.0133	0.3022	0.3376	0.0513	0.0293	1.05	0.99	1.11	0.0802	++++	0	2.08	3	0.5559	1.27027e+08
1	1866692	A	G	rs144739748	1:1866692:A:G	a	g	0.1762	0.014	0.1546	0.1917	0.0576	0.0329	1.06	0.99	1.13	0.08022	++++	0	1.152	3	0.7646	1.27052e+08
1	1635928	G	A	rs2072922	1:1635928:G:A	a	g	0.936	0.0075	0.9282	0.9497	0.0813	0.0465	1.08	0.99	1.19	0.08047	++-+	24.8	3.989	3	0.2626	1.27374e+08
1	693731	A	G	rs12238997	1:693731:A:G	a	g	0.1181	0.0055	0.1061	0.1242	0.0692	0.0396	1.07	0.99	1.16	0.08047	+-++	66.9	9.076	3	0.02829	1.27374e+08
1	1855319	C	T	rs2295362	1:1855319:C:T	t	c	0.9528	0.0029	0.9514	0.9596	0.0812	0.0465	1.08	0.99	1.19	0.08049	+++-	50.6	6.076	3	0.108	1.274e+08
1	1529000	G	C	rs12725297	1:1529000:G:C	c	g	0.7779	0.02	0.7422	0.794	0.0476	0.0273	1.05	0.99	1.11	0.08064	+-++	45.4	5.494	3	0.139	1.27592e+08
1	1651631	T	G	rs12135951	1:1651631:T:G	t	g	0.521	0.0142	0.4928	0.5393	-0.039	0.0224	0.96	0.92	1	0.08082	--+-	17.4	3.632	3	0.304	127823572
1	2194694	G	T	rs534998655	1:2194694:G:T	t	g	0.9705	0.006	0.9624	0.9791	0.1303	0.0747	1.14	0.98	1.32	0.08095	++++	0	1.272	3	0.7359	1.2799e+08
1	1728732	GCTC	G	rs556939010	1:1728732:GCTC:G	g	gctc	0.9929	0	0.9929	0.9929	-0.62	0.3554	0.54	0.27	1.08	0.08105	???-	0	0	0	1	1.28119e+08
1	1623975	A	T	rs116242670	1:1623975:A:T	a	t	0.0096	0.003	0.0057	0.013	-0.276	0.1582	0.76	0.56	1.03	0.08106	---?	0	1.007	2	0.6045	1.28132e+08
1	1623974	G	T	rs115302719	1:1623974:G:T	t	g	0.9904	0.003	0.987	0.9943	0.2759	0.1582	1.32	0.97	1.8	0.08108	+++?	0	1.007	2	0.6045	1.28157e+08
1	802188	C	T	rs542227787	1:802188:C:T	t	c	0.9941	0	0.9941	0.9941	0.6685	0.3834	1.95	0.92	4.14	0.08122	???+	0	0	0	1	128336922
1	91264	A	C	rs550687227	1:91264:A:C	a	c	0.0095	0.0017	0.0062	0.0105	0.3531	0.2026	1.42	0.96	2.12	0.08128	-+?+	89.9	19.76	2	5.12e-05	1.28414e+08
1	812743	C	T	rs6605064	1:812743:C:T	t	c	0.8639	0.0116	0.8478	0.8784	-0.0549	0.0315	0.95	0.89	1.01	0.0814	----	0	0.779	3	0.8545	1.28568e+08
1	1854717	C	T	rs745630	1:1854717:C:T	t	c	0.9528	0.0038	0.951	0.9617	0.0809	0.0464	1.08	0.99	1.19	0.0815	+++-	52.1	6.267	3	0.09933	1.28696e+08
1	2272064	G	A	rs12730391	1:2272064:G:A	a	g	0.7259	0.011	0.7119	0.7407	0.0384	0.0221	1.04	1	1.09	0.08156	-+++	1.6	3.048	3	0.3843	128772739
1	1430616	T	C	rs3851852	1:1430616:T:C	t	c	0.0232	0.0024	0.0209	0.026	-0.1628	0.0935	0.85	0.71	1.02	0.08166	---?	0	0.105	2	0.9491	128900828
1	839900	T	G	rs551089240	1:839900:T:G	t	g	0.0057	0	0.0057	0.0057	0.5899	0.3388	1.8	0.93	3.5	0.08167	+???	0	0	0	1	1.28914e+08
1	1853863	T	C	rs28680721	1:1853863:T:C	t	c	0.0473	0.0038	0.0384	0.0492	-0.0808	0.0464	0.92	0.84	1.01	0.08173	---+	53.1	6.399	3	0.09373	1.2899e+08
1	73490	T	C	rs558384541	1:73490:T:C	t	c	0.0165	0.0003	0.0161	0.0169	0.2057	0.1182	1.23	0.97	1.55	0.08173	-+++	67.9	9.339	3	0.02511	1.2899e+08
1	15777	A	G	rs2691317	1:15777:A:G	a	g	0.017	0.0019	0.0147	0.0191	-0.2286	0.1313	0.8	0.62	1.03	0.08176	-+-+	15.8	3.565	3	0.3125	129028875
1	1469521	CT	C	rs370388351	1:1469521:CT:C	ct	c	0.0196	0.0022	0.0171	0.0232	-0.171	0.0983	0.84	0.7	1.02	0.08179	-+-+	54.9	6.645	3	0.0841	129067281
1	1270453	C	T	rs11488701	1:1270453:C:T	t	c	0.9757	0.0027	0.9734	0.9808	-0.1134	0.0652	0.89	0.79	1.01	0.08197	+---	47.9	5.762	3	0.1238	1.29298e+08
1	1424924	A	G	rs112670578	1:1424924:A:G	a	g	0.009	0.0022	0.0066	0.0135	0.2009	0.1156	1.22	0.97	1.53	0.08228	+++-	0	2.279	3	0.5165	1.29694e+08
1	1266738	G	A	rs76755863	1:1266738:G:A	a	g	0.9333	0.0084	0.9238	0.9486	0.0807	0.0465	1.08	0.99	1.19	0.08233	+-++	23.8	3.938	3	0.2682	1.29758e+08
1	706778	G	A	rs113462541	1:706778:G:A	a	g	0.2794	0.0189	0.2543	0.3033	0.051	0.0293	1.05	0.99	1.11	0.08234	++-+	28.5	4.195	3	0.2411	1.29771e+08
1	1854546	C	T	rs28633659	1:1854546:C:T	t	c	0.9527	0.0038	0.9509	0.9617	0.0805	0.0464	1.08	0.99	1.19	0.08266	+++-	52.8	6.363	3	0.09524	1.30179e+08
1	2296096	A	T	rs7539098	1:2296096:A:T	a	t	0.5136	0.0134	0.4979	0.5315	0.0342	0.0197	1.03	1	1.08	0.08274	--++	56.5	6.895	3	0.07533	1.30282e+08
1	2296097	A	T	rs7539099	1:2296097:A:T	a	t	0.5137	0.0134	0.4979	0.5316	0.0342	0.0197	1.03	1	1.08	0.08282	--++	56.5	6.901	3	0.07511	1.30384e+08
1	1546628	ATC	A	rs36101309	1:1546628:ATC:A	a	atc	0.7851	0.0164	0.7546	0.7972	0.0465	0.0268	1.05	0.99	1.1	0.08282	+-++	40.1	5.011	3	0.171	1.30384e+08
1	1242117	G	A	rs149868793	1:1242117:G:A	a	g	0.9937	0	0.9937	0.9937	0.535	0.3085	1.71	0.93	3.13	0.08289	???+	0	0	0	1	1.30473e+08
1	795988	C	T	rs59380221	1:795988:C:T	t	c	0.8183	0.021	0.7984	0.8563	-0.0521	0.0301	0.95	0.89	1.01	0.08302	-+--	0	2.83	3	0.4186	1.30639e+08
1	1201945	T	C	rs141828946	1:1201945:T:C	t	c	0.0356	0.004	0.0292	0.0402	0.1213	0.07	1.13	0.98	1.29	0.08308	-+-+	67.6	9.259	3	0.02604	1.30715e+08
1	1378102	A	G	rs112270823	1:1378102:A:G	a	g	0.0275	0.0029	0.0208	0.0291	0.1152	0.0665	1.12	0.98	1.28	0.08313	++++	0	0.723	3	0.8677	1.30779e+08
1	793145	A	G	rs2905030	1:793145:A:G	a	g	0.8976	0.0167	0.8759	0.9225	-0.0688	0.0397	0.93	0.86	1.01	0.08324	-+--	15.4	3.544	3	0.3151	1.30919e+08
1	1942414	T	C	rs10436728	1:1942414:T:C	t	c	0.1525	0.0103	0.1435	0.1715	-0.0517	0.0298	0.95	0.9	1.01	0.08332	---+	0	1.878	3	0.5981	1.31021e+08
1	1777869	G	A	rs184977475	1:1777869:G:A	a	g	0.9912	0	0.9912	0.9912	0.4776	0.2758	1.61	0.94	2.77	0.08339	???+	0	0	0	1	1.3111e+08
1	938213	A	G	rs2799058	1:938213:A:G	a	g	0.9608	0.0025	0.9574	0.9645	-0.0924	0.0534	0.91	0.82	1.01	0.08339	+---	29.5	4.258	3	0.2349	1.3111e+08
1	2081684	T	C	rs574963582	1:2081684:T:C	t	c	0.0054	0	0.0054	0.0054	-0.5919	0.342	0.55	0.28	1.08	0.08351	-???	0	0	0	1	1.31263e+08
1	951330	G	A	rs9697717	1:951330:G:A	a	g	0.0414	0.0028	0.0355	0.0441	0.0887	0.0513	1.09	0.99	1.21	0.08355	-+++	0	2.892	3	0.4086	1.31314e+08
1	951322	C	T	rs9697362	1:951322:C:T	t	c	0.0414	0.0028	0.0355	0.0441	0.0887	0.0513	1.09	0.99	1.21	0.08359	-+++	0	2.892	3	0.4086	1.31365e+08
1	1963108	T	C	rs75228171	1:1963108:T:C	t	c	0.1402	0.0091	0.1325	0.1551	-0.0576	0.0333	0.94	0.88	1.01	0.08361	----	0	1.123	3	0.7714	1.3139e+08
1	931057	C	T	rs139578996	1:931057:C:T	t	c	0.9897	0	0.9897	0.9897	0.4034	0.2335	1.5	0.95	2.37	0.08408	??+?	0	0	0	1	1.31988e+08
1	932618	C	G	rs3128112	1:932618:C:G	c	g	0.9631	0.0021	0.9602	0.9651	-0.0939	0.0544	0.91	0.82	1.01	0.08411	+---	13.6	3.471	3	0.3245	1.32026e+08
1	1268159	C	T	rs3813210	1:1268159:C:T	t	c	0.9526	0.0032	0.9492	0.9574	-0.0842	0.0488	0.92	0.84	1.01	0.08419	+---	48.1	5.778	3	0.1229	132127626
1	1597885	C	T	rs139642657	1:1597885:C:T	t	c	0.995	0	0.995	0.995	-0.9577	0.5547	0.38	0.13	1.14	0.08424	?-??	0	0	0	1	1.32191e+08
1	1531909	A	G	rs111203458	1:1531909:A:G	a	g	0.2224	0.0194	0.2071	0.2573	-0.0469	0.0272	0.95	0.9	1.01	0.08428	-+--	41.5	5.126	3	0.1628	1.32242e+08
1	1531829	G	A	rs111063478	1:1531829:G:A	a	g	0.7776	0.0194	0.7427	0.793	0.0469	0.0272	1.05	0.99	1.11	0.08435	+-++	41.5	5.132	3	0.1624	1.32331e+08
1	920692	G	A	rs28878601	1:920692:G:A	a	g	0.9924	0	0.9924	0.9924	-0.4837	0.2805	0.62	0.36	1.07	0.08467	-???	0	0	0	1	1.32737e+08
1	813340	G	A	rs115626508	1:813340:G:A	a	g	0.9948	0	0.9948	0.9948	-0.6643	0.3854	0.51	0.24	1.1	0.08476	-???	0	0	0	1	1.32851e+08
1	2227892	C	T	rs116285475	1:2227892:C:T	t	c	0.9947	0	0.9947	0.9947	0.5492	0.3186	1.73	0.93	3.23	0.08476	???+	0	0	0	1	1.32851e+08
1	1411575	G	C	rs35666103	1:1411575:G:C	c	g	0.9784	0.0014	0.9767	0.9801	0.1673	0.0971	1.18	0.98	1.43	0.08484	+++?	0	0.004	2	0.9981	1.32952e+08
1	13550	G	A	rs554008981	1:13550:G:A	a	g	0.9912	0	0.9912	0.9912	-0.7222	0.4191	0.49	0.21	1.1	0.08486	?-??	0	0	0	1	1.32978e+08
1	1753364	T	C	rs7542340	1:1753364:T:C	t	c	0.9922	0.0011	0.9913	0.9939	-0.1912	0.111	0.83	0.66	1.03	0.08487	----	0	0.836	3	0.8408	1.3299e+08
1	1345227	G	T	rs112160869	1:1345227:G:T	t	g	0.9764	0.0025	0.9738	0.9811	-0.1157	0.0671	0.89	0.78	1.02	0.0849	+---	40.9	5.074	3	0.1665	1.33028e+08
1	2028719	C	T	rs3107136	1:2028719:C:T	t	c	0.5132	0.007	0.5061	0.5265	0.0334	0.0194	1.03	1	1.07	0.08491	++++	0	0.214	3	0.9753	1.33041e+08
1	2258590	A	AACAC	rs149761185	1:2258590:A:AACAC	a	aacac	0.6281	0.0055	0.6218	0.6344	-0.0393	0.0228	0.96	0.92	1.01	0.08497	---?	21.6	2.552	2	0.2791	1.33117e+08
1	1266740	T	A	rs141430443	1:1266740:T:A	a	t	0.9337	0.0083	0.9236	0.9486	0.0805	0.0467	1.08	0.99	1.19	0.08503	+-++	24.7	3.982	3	0.2634	1.33193e+08
1	1302536	A	G	rs201273633	1:1302536:A:G	a	g	0.0851	0.0118	0.0708	0.0965	-0.08	0.0465	0.92	0.84	1.01	0.0852	---?	0	0.798	2	0.671	1.33408e+08
1	60249	C	T	rs547227933	1:60249:C:T	t	c	0.981	0.0048	0.9761	0.988	-0.189	0.1098	0.83	0.67	1.03	0.08524	+---	54.8	6.644	3	0.08415	1.33459e+08
1	1318077	T	C	rs28496529	1:1318077:T:C	t	c	0.4447	0.0045	0.439	0.4492	0.0457	0.0266	1.05	0.99	1.1	0.08539	+++-	18.5	3.682	3	0.2979	1.33649e+08
1	952746	C	T	rs148896243	1:952746:C:T	t	c	0.9919	0.0011	0.9909	0.9934	0.2458	0.1429	1.28	0.97	1.69	0.0854	+++?	0	0.5	2	0.7787	1.33662e+08
1	924448	GTTGA	G	rs148375199	1:924448:GTTGA:G	g	gttga	0.4332	0.0107	0.4203	0.4448	0.0392	0.0228	1.04	0.99	1.09	0.08556	-+++	78.6	14.023	3	0.002874	1.33864e+08
1	1275956	C	T	rs111883533	1:1275956:C:T	t	c	0.9611	0.0009	0.9599	0.9619	-0.0872	0.0507	0.92	0.83	1.01	0.08561	+---	41.2	5.1	3	0.1646	1.33927e+08
1	1102563	G	A	rs72563729	1:1102563:G:A	a	g	0.9856	0.0005	0.985	0.9864	0.1761	0.1025	1.19	0.98	1.46	0.08563	++++	0	1.293	3	0.7309	1.33952e+08
1	1857102	A	G	rs56383717	1:1857102:A:G	a	g	0.0473	0.0038	0.0383	0.0491	-0.0798	0.0464	0.92	0.84	1.01	0.08566	---+	52.3	6.289	3	0.09836	1.3399e+08
1	1666251	G	A	rs77655487	1:1666251:G:A	a	g	0.3064	0	0.3064	0.3064	0.1108	0.0645	1.12	0.98	1.27	0.08581	???+	0	0	0	1	1.3418e+08
1	1353380	T	C	rs11488462	1:1353380:T:C	t	c	0.0768	0.0014	0.075	0.0784	0.0634	0.0369	1.07	0.99	1.15	0.08592	++++	0	1.434	3	0.6975	1.34319e+08
1	2020343	T	C	rs6701689	1:2020343:T:C	t	c	0.2929	0.0089	0.2738	0.2992	-0.0366	0.0213	0.96	0.92	1.01	0.08599	+---	26.1	4.057	3	0.2553	1.34407e+08
1	1645113	T	C	rs201419561	1:1645113:T:C	t	c	0.353	0.0096	0.3441	0.375	0.0423	0.0246	1.04	0.99	1.09	0.08601	++++	10.7	3.358	3	0.3397	1.34433e+08
1	1637238	A	G	rs78107173	1:1637238:A:G	a	g	0.2666	0.0246	0.2416	0.31	-0.0507	0.0295	0.95	0.9	1.01	0.08606	----	23	3.898	3	0.2727	1.34496e+08
1	1860141	C	T	rs28531873	1:1860141:C:T	t	c	0.9526	0.0038	0.9507	0.9617	0.0795	0.0463	1.08	0.99	1.19	0.08611	+++-	51.9	6.241	3	0.1004	1.34559e+08
1	931508	T	A	rs2799061	1:931508:T:A	a	t	0.0415	0.0055	0.0357	0.0504	0.0889	0.0518	1.09	0.99	1.21	0.08615	-+++	0	1.507	3	0.6807	1.34609e+08
1	1616867	A	G	rs534396892	1:1616867:A:G	a	g	0.0065	0	0.0065	0.0065	-0.508	0.2961	0.6	0.34	1.08	0.08623	-???	0	0	0	1	1.3471e+08
1	567726	T	C	rs560688216	1:567726:T:C	t	c	0.0073	0.0008	0.0058	0.0078	0.4701	0.2741	1.6	0.94	2.74	0.08631	++??	0	0.549	1	0.4587	1.34811e+08
1	1044596	A	G	rs140140398	1:1044596:A:G	a	g	0.0115	0.0014	0.0095	0.0136	0.1637	0.0955	1.18	0.98	1.42	0.08632	+++-	18.8	3.694	3	0.2964	1.34824e+08
1	759293	T	A	rs10157329	1:759293:T:A	a	t	0.8829	0.0129	0.8742	0.9062	-0.0577	0.0336	0.94	0.88	1.01	0.08644	-+--	43.6	5.319	3	0.1499	1.34975e+08
1	1356550	A	G	rs12089560	1:1356550:A:G	a	g	0.0741	0.0017	0.0719	0.0759	0.0648	0.0378	1.07	0.99	1.15	0.08651	++++	0	1.463	3	0.6908	1.35064e+08
1	984147	CAAAAAAAAAAA	C	rs569475810	1:984147:CAAAAAAAAAAA:C	caaaaaaaaaaa	c	0.9199	0.051	0.872	0.9758	-0.1084	0.0633	0.9	0.79	1.02	0.08657	----	0	0.853	3	0.8368	1.35139e+08
1	1264463	A	G	rs307353	1:1264463:A:G	a	g	0.966	0.0054	0.9598	0.9738	-0.1072	0.0626	0.9	0.79	1.02	0.08659	----	0	0.562	3	0.905	1.35164e+08
1	1639240	C	G	rs548651368	1:1639240:C:G	c	g	0.0328	0.0052	0.0251	0.0397	-0.1192	0.0696	0.89	0.77	1.02	0.08683	----	18.8	3.695	3	0.2963	1.35467e+08
1	713914	A	G	rs570631764	1:713914:A:G	a	g	0.0369	0	0.0369	0.0369	-0.2539	0.1483	0.78	0.58	1.04	0.08698	???-	0	0	0	1	1.35656e+08
1	1963082	A	G	rs115150958	1:1963082:A:G	a	g	0.1389	0.0087	0.1306	0.1507	-0.0653	0.0382	0.94	0.87	1.01	0.08704	---?	0	1.119	2	0.5714	1.35731e+08
1	2054486	C	T	rs543792916	1:2054486:C:T	t	c	0.9926	0	0.9926	0.9926	-0.5502	0.3216	0.58	0.31	1.08	0.08716	???-	0	0	0	1	1.35882e+08
1	1858161	C	T	rs78807865	1:1858161:C:T	t	c	0.9527	0.0038	0.9509	0.9617	0.0794	0.0464	1.08	0.99	1.19	0.0872	+++-	52.1	6.269	3	0.09922	1.35933e+08
1	1858071	G	T	rs41315326	1:1858071:G:T	t	g	0.9527	0.0038	0.9509	0.9617	0.0794	0.0464	1.08	0.99	1.19	0.08731	+++-	52.2	6.276	3	0.09894	1.36071e+08
1	1353603	A	G	rs4970448	1:1353603:A:G	a	g	0.0768	0.0014	0.075	0.0785	0.0631	0.0369	1.07	0.99	1.15	0.08734	++++	0	1.41	3	0.7032	1.36109e+08
1	1425411	C	A	rs61777878	1:1425411:C:A	a	c	0.9514	0.0099	0.9386	0.962	0.1008	0.059	1.11	0.99	1.24	0.08738	+++-	2.9	3.088	3	0.3782	136158913
1	1353632	A	G	rs4970449	1:1353632:A:G	a	g	0.0768	0.0014	0.075	0.0785	0.0631	0.0369	1.07	0.99	1.15	0.08745	++++	0	1.409	3	0.7035	1.36247e+08
1	1310769	C	T	rs146403839	1:1310769:C:T	t	c	0.9848	0.0018	0.9826	0.9865	-0.1348	0.0789	0.87	0.75	1.02	0.08746	----	0	0.526	3	0.9132	1.36259e+08
1	831489	C	T	rs4970385	1:831489:C:T	t	c	0.2942	0.0085	0.2794	0.3047	0.0416	0.0244	1.04	0.99	1.09	0.08749	-+++	0	1.807	3	0.6135	1.36297e+08
1	1859176	T	C	rs45489198	1:1859176:T:C	t	c	0.0473	0.0038	0.0383	0.0491	-0.0793	0.0464	0.92	0.84	1.01	0.08762	---+	52	6.25	3	0.1	1.36461e+08
1	1639440	A	T	rs538357680	1:1639440:A:T	a	t	0.0598	0.0064	0.0481	0.0664	-0.0804	0.0471	0.92	0.84	1.01	0.08782	----	0	2.29	3	0.5144	1.36712e+08
1	1397682	A	G	rs111356400	1:1397682:A:G	a	g	0.0605	0.0084	0.0534	0.0742	-0.0975	0.0571	0.91	0.81	1.01	0.08782	-++-	18.8	3.694	3	0.2965	1.36712e+08
1	1636994	A	G	rs185282174	1:1636994:A:G	a	g	0.0679	0.0051	0.0603	0.0755	-0.0949	0.0556	0.91	0.82	1.01	0.0879	----	0	0.114	3	0.9901	1.36812e+08
1	736736	A	G	rs10454457	1:736736:A:G	a	g	0.0396	0	0.0396	0.0396	-0.2253	0.132	0.8	0.62	1.03	0.08791	???-	0	0	0	1	1.36825e+08
1	2270098	A	G	rs2843142	1:2270098:A:G	a	g	0.5352	0.0113	0.5194	0.5462	-0.0327	0.0192	0.97	0.93	1	0.08793	+---	49.6	5.948	3	0.1142	136849842
1	568322	A	G	rs9699599	1:568322:A:G	a	g	0.0057	0	0.0057	0.0057	0.6205	0.3637	1.86	0.91	3.79	0.08799	+???	0	0	0	1	1.36925e+08
1	863689	A	G	rs7417994	1:863689:A:G	a	g	0.98	0.0087	0.9675	0.9922	-0.1537	0.0901	0.86	0.72	1.02	0.08813	--+-	69.2	9.748	3	0.02083	1.37101e+08
1	2151908	G	A	rs184356901	1:2151908:G:A	a	g	0.9932	0.0007	0.9924	0.9939	0.2639	0.1548	1.3	0.96	1.76	0.08819	?+++	0	1.281	2	0.527	1.37176e+08
1	1281833	C	T	rs113231348	1:1281833:C:T	t	c	0.9612	0.0007	0.9603	0.9619	-0.0864	0.0507	0.92	0.83	1.01	0.08827	+---	42.3	5.197	3	0.1579	1.37276e+08
1	807994	C	T	rs192742681	1:807994:C:T	t	c	0.9835	0.0005	0.9829	0.984	-0.1634	0.0959	0.85	0.7	1.02	0.08827	---+	47.7	5.732	3	0.1254	1.37276e+08
1	2240074	A	G	rs79907870	1:2240074:A:G	a	g	0.0142	0.0005	0.0131	0.0147	-0.1556	0.0914	0.86	0.72	1.02	0.08855	----	0	1.633	3	0.652	1.37627e+08
1	2242249	CAG	C	rs74911766	1:2242249:CAG:C	cag	c	0.2141	0.0035	0.2084	0.2183	-0.0421	0.0247	0.96	0.91	1.01	0.08858	-+--	32.1	4.415	3	0.22	137664853
1	1479105	C	CCA	rs369983123	1:1479105:C:CCA	cca	c	0.9801	0.0016	0.9783	0.9819	-0.1474	0.0866	0.86	0.73	1.02	0.08861	-+-?	0	1.411	2	0.4938	1.37702e+08
1	831909	C	T	rs9697642	1:831909:C:T	t	c	0.2946	0.0085	0.2804	0.3055	0.0415	0.0244	1.04	0.99	1.09	0.0887	-+++	0	2.079	3	0.5562	1.37815e+08
1	739117	G	A	rs140206562	1:739117:G:A	a	g	0.9828	0.0023	0.9798	0.9861	-0.198	0.1163	0.82	0.65	1.03	0.08871	+---	6.6	3.213	3	0.36	1.37828e+08
1	2191983	T	TTTT	rs748495193	1:2191983:T:TTTT	t	tttt	0.994	0	0.994	0.994	0.6611	0.3885	1.94	0.9	4.15	0.08877	???+	0	0	0	1	137902773
1	832112	T	C	rs9697725	1:832112:T:C	t	c	0.7067	0.0086	0.6963	0.7207	-0.0415	0.0244	0.96	0.91	1.01	0.08888	+---	0	2.025	3	0.5673	1.3804e+08
1	832178	A	G	rs13302934	1:832178:A:G	a	g	0.7067	0.0086	0.6963	0.7207	-0.0415	0.0244	0.96	0.91	1.01	0.08894	+---	0	2.025	3	0.5672	1.38116e+08
1	1004047	C	T	rs562783577	1:1004047:C:T	t	c	0.9924	0.0012	0.9906	0.9938	-0.2013	0.1183	0.82	0.65	1.03	0.08895	----	0	0.895	3	0.8266	1.38128e+08
1	1861376	C	T	rs58976884	1:1861376:C:T	t	c	0.9527	0.0038	0.9509	0.9617	0.0789	0.0464	1.08	0.99	1.19	0.08901	+++-	51.5	6.19	3	0.1027	138203101
1	1963175	A	G	rs13302932	1:1963175:A:G	a	g	0.5949	0.0095	0.5808	0.6035	0.0391	0.023	1.04	0.99	1.09	0.08901	+-++	0	2.336	3	0.5056	138203101
1	832918	T	C	rs28765502	1:832918:T:C	t	c	0.2941	0.0085	0.2794	0.3045	0.0415	0.0244	1.04	0.99	1.09	0.08903	-+++	0	1.784	3	0.6183	1.38228e+08
1	2017297	T	C	rs2803310	1:2017297:T:C	t	c	0.3149	0.0102	0.2942	0.3209	-0.0374	0.022	0.96	0.92	1.01	0.08913	----	0	1.348	3	0.7177	1.38353e+08
1	758412	C	T	rs138415478	1:758412:C:T	t	c	0.993	0.0005	0.9924	0.9935	-0.3605	0.2121	0.7	0.46	1.06	0.08918	--?-	0	0.442	2	0.8016	1.38416e+08
1	921716	C	A	rs13303278	1:921716:C:A	a	c	0.4404	0.0106	0.4315	0.4572	0.0365	0.0215	1.04	0.99	1.08	0.08924	-+++	73.9	11.483	3	0.009383	1.38491e+08
1	1208026	C	T	rs149905664	1:1208026:C:T	t	c	0.9861	0.0036	0.9817	0.9916	-0.1847	0.1087	0.83	0.67	1.03	0.08928	-+--	0	1.052	3	0.7888	1.38541e+08
1	1897749	C	T	rs576740187	1:1897749:C:T	t	c	0.9921	0.002	0.9896	0.9944	-0.2513	0.148	0.78	0.58	1.04	0.08948	-?--	0	0.953	2	0.6208	1.38791e+08
1	931730	A	G	rs2005437	1:931730:A:G	a	g	0.9631	0.0021	0.9602	0.9651	-0.0923	0.0543	0.91	0.82	1.01	0.08951	+---	14.3	3.501	3	0.3206	1.38828e+08
1	1350601	G	T	rs34817085	1:1350601:G:T	t	g	0.9185	0.0017	0.9157	0.9203	-0.062	0.0365	0.94	0.87	1.01	0.08957	----	0	1.815	3	0.6116	1.38903e+08
1	1583243	G	A	rs184794094	1:1583243:G:A	a	g	0.9715	0.0019	0.9689	0.9735	-0.1366	0.0805	0.87	0.74	1.02	0.0896	--+-	48.3	5.804	3	0.1216	1.3894e+08
1	952538	G	A	rs147627659	1:952538:G:A	a	g	0.992	0.0012	0.991	0.9934	0.2443	0.1439	1.28	0.96	1.69	0.08966	+++?	0	0.82	2	0.6635	1.39015e+08
1	1856514	G	A	rs2092920	1:1856514:G:A	a	g	0.9527	0.0038	0.9508	0.9617	0.0787	0.0464	1.08	0.99	1.18	0.08969	+++-	52.9	6.372	3	0.09485	1.39053e+08
1	1637466	G	A	rs112328991	1:1637466:G:A	a	g	0.939	0.0061	0.9318	0.9497	0.0805	0.0475	1.08	0.99	1.19	0.0899	++-+	36	4.689	3	0.1961	1.39315e+08
1	1280492	C	T	rs113543280	1:1280492:C:T	t	c	0.9611	0.0007	0.9602	0.9618	-0.0859	0.0507	0.92	0.83	1.01	0.09018	+---	41.6	5.137	3	0.162	1.39664e+08
1	931014	A	G	rs2710881	1:931014:A:G	a	g	0.9632	0.0022	0.9602	0.9651	-0.092	0.0543	0.91	0.82	1.01	0.09026	+---	13.7	3.476	3	0.3238	139763675
1	1268195	G	A	rs3813211	1:1268195:G:A	a	g	0.9747	0.0026	0.9725	0.9796	-0.1081	0.0638	0.9	0.79	1.02	0.09041	+---	48.5	5.829	3	0.1202	1.39951e+08
1	2285541	C	T	rs563614964	1:2285541:C:T	t	c	0.9889	0.0013	0.9875	0.991	-0.1574	0.093	0.85	0.71	1.03	0.09051	----	0	0.313	3	0.9576	1.40075e+08
1	1445312	A	T	rs532363184	1:1445312:A:T	a	t	0.0087	0.001	0.0073	0.0098	-0.2011	0.1188	0.82	0.65	1.03	0.09052	--+-	0	2.953	3	0.3989	1.40088e+08
1	1818747	T	C	rs78543268	1:1818747:T:C	t	c	0.0091	0.0012	0.0078	0.0106	-0.2169	0.1282	0.81	0.63	1.03	0.09054	+---	0	1.959	3	0.5811	140112412
1	1520579	A	G	rs148998622	1:1520579:A:G	a	g	0.0053	0	0.0053	0.0053	-0.7201	0.4255	0.49	0.21	1.12	0.09059	???-	0	0	0	1	1.40175e+08
1	2277550	G	C	rs61762093	1:2277550:G:C	c	g	0.463	0.0107	0.4485	0.4738	-0.0329	0.0194	0.97	0.93	1.01	0.09069	++--	64.9	8.539	3	0.03609	1.40299e+08
1	1979064	C	T	rs3128315	1:1979064:C:T	t	c	0.782	0.0172	0.7564	0.8025	0.0468	0.0277	1.05	0.99	1.11	0.09069	-+++	52.9	6.364	3	0.0952	1.40299e+08
1	839912	GGCC	G	rs369394889	1:839912:GGCC:G	g	ggcc	0.8824	0	0.8824	0.8824	-0.1433	0.0847	0.87	0.73	1.02	0.09073	???-	0	0	0	1	1.40349e+08
1	1524871	A	G	rs9442403	1:1524871:A:G	a	g	0.3702	0.0187	0.3403	0.3893	0.0438	0.0259	1.04	0.99	1.1	0.09084	+--+	60.6	7.609	3	0.05483	1.40486e+08
1	1353561	A	G	rs4970447	1:1353561:A:G	a	g	0.0765	0.0016	0.0743	0.0783	0.0625	0.037	1.06	0.99	1.14	0.09096	++++	0	1.66	3	0.6458	1.40635e+08
1	777793	C	G	rs566070269	1:777793:C:G	c	g	0.0086	0	0.0086	0.0086	-0.6445	0.3813	0.52	0.25	1.11	0.09103	???-	0	0	0	1	1.40722e+08
1	833659	T	A	rs28522102	1:833659:T:A	a	t	0.7591	0.0107	0.7383	0.7674	-0.0432	0.0255	0.96	0.91	1.01	0.09116	+--+	4.2	3.132	3	0.3717	1.40884e+08
1	833663	A	G	rs28416910	1:833663:A:G	a	g	0.2409	0.0107	0.2326	0.2617	0.0432	0.0255	1.04	0.99	1.1	0.09116	-++-	4.2	3.132	3	0.3717	1.40884e+08
1	938116	T	G	rs2710869	1:938116:T:G	t	g	0.9607	0.0025	0.9573	0.9645	-0.09	0.0533	0.91	0.82	1.01	0.09121	+---	28.6	4.203	3	0.2404	1.40946e+08
1	832297	CTG	C	rs34017275	1:832297:CTG:C	ctg	c	0.7064	0.0085	0.6963	0.7207	-0.0412	0.0244	0.96	0.91	1.01	0.09124	+---	0	2.044	3	0.5634	1.40983e+08
1	1640209	C	T	rs377204166	1:1640209:C:T	t	c	0.9494	0.0032	0.9447	0.9526	0.0924	0.0547	1.1	0.99	1.22	0.09128	+++-	0	2.75	3	0.4318	1.41033e+08
1	1939334	G	A	rs149352443	1:1939334:G:A	a	g	0.9128	0.0062	0.9073	0.9219	-0.0743	0.044	0.93	0.85	1.01	0.0913	---+	0	1.182	3	0.7573	1.41057e+08
1	798959	G	A	rs11240777	1:798959:G:A	a	g	0.7787	0.0126	0.758	0.7916	-0.0416	0.0246	0.96	0.91	1.01	0.09145	--+-	0	2.974	3	0.3957	1.41244e+08
1	1299571	G	A	rs144026922	1:1299571:G:A	a	g	0.9573	0.0043	0.9536	0.9672	0.0963	0.0571	1.1	0.98	1.23	0.09145	+-++	0	2.913	3	0.4053	1.41244e+08
1	1523521	CA	C	rs576026843	1:1523521:CA:C	ca	c	0.3773	0.0176	0.3498	0.3973	0.0436	0.0259	1.04	0.99	1.1	0.09155	+--+	64.9	8.553	3	0.03586	1.41368e+08
1	1657593	C	T	rs183924301	1:1657593:C:T	t	c	0.9925	0.0012	0.9915	0.9945	0.293	0.1737	1.34	0.95	1.88	0.09164	+-++	29.1	4.232	3	0.2375	1.4148e+08
1	1354594	A	G	rs3766165	1:1354594:A:G	a	g	0.0766	0.0015	0.0747	0.0783	0.0622	0.0369	1.06	0.99	1.14	0.09182	++++	0	1.603	3	0.6587	1.41703e+08
1	1229538	C	T	rs148138514	1:1229538:C:T	t	c	0.9846	0.0016	0.9837	0.9883	-0.1581	0.0938	0.85	0.71	1.03	0.09187	-+--	2.5	3.076	3	0.3801	1.41765e+08
1	1292386	CA	C	rs202220998	1:1292386:CA:C	ca	c	0.0238	0.002	0.02	0.0253	0.1089	0.0647	1.12	0.98	1.27	0.09213	-+++	37.5	4.796	3	0.1873	1.42087e+08
1	1879084	C	T	rs2490543	1:1879084:C:T	t	c	0.5034	0.0119	0.4785	0.5101	-0.0336	0.0199	0.97	0.93	1.01	0.09217	----	0	0.392	3	0.9419	1.42137e+08
1	1523600	CT	C	rs558786936	1:1523600:CT:C	ct	c	0.3754	0.0179	0.3465	0.3939	0.0437	0.0259	1.04	0.99	1.1	0.09239	+--+	56.6	6.92	3	0.07451	1.42409e+08
1	1276742	GAC	G	rs200805477	1:1276742:GAC:G	g	gac	0.961	0.0008	0.96	0.9618	-0.0853	0.0507	0.92	0.83	1.01	0.09244	+---	38.2	4.857	3	0.1826	1.42471e+08
1	1291085	C	T	rs181929025	1:1291085:C:T	t	c	0.983	0.001	0.982	0.985	-0.1269	0.0755	0.88	0.76	1.02	0.09255	----	0	0.024	3	0.999	1.42607e+08
1	1347868	C	CAG	rs113466973	1:1347868:C:CAG	cag	c	0.9236	0.0013	0.9221	0.9255	-0.0623	0.0371	0.94	0.87	1.01	0.09275	----	0	1.568	3	0.6666	1.42854e+08
1	832398	T	C	rs4553118	1:832398:T:C	t	c	0.7336	0.0073	0.726	0.7482	-0.042	0.025	0.96	0.91	1.01	0.09282	+---	32.7	4.461	3	0.2158	1.42941e+08
1	1351172	A	T	rs143096394	1:1351172:A:T	a	t	0.0213	0.0017	0.0195	0.0234	0.1155	0.0687	1.12	0.98	1.28	0.09286	++++	0	2.998	3	0.392	1.4299e+08
1	1045606	A	C	rs12080505	1:1045606:A:C	a	c	0.0144	0.0021	0.0113	0.0159	0.1626	0.0968	1.18	0.97	1.42	0.09291	+-++	0	0.676	3	0.8789	1.43052e+08
1	1520725	C	T	rs28788874	1:1520725:C:T	t	c	0.604	0.0163	0.5864	0.6296	-0.0428	0.0254	0.96	0.91	1.01	0.09292	-+--	56	6.817	3	0.07797	1.43065e+08
1	759970	A	G	rs145098582	1:759970:A:G	a	g	0.0391	0.0049	0.0326	0.0447	-0.1123	0.0668	0.89	0.78	1.02	0.09296	-+--	0	2.349	3	0.5032	1.43114e+08
1	865435	C	G	rs543921925	1:865435:C:G	c	g	0.0078	0.0019	0.0057	0.0095	0.3289	0.1958	1.39	0.95	2.04	0.09303	+?+?	0	0.006	1	0.9368	143200450
1	1936415	C	A	rs577977480	1:1936415:C:A	a	c	0.9943	0	0.9943	0.9943	0.6877	0.4097	1.99	0.89	4.44	0.09327	???+	0	0	0	1	1.43497e+08
1	2272003	G	A	rs12730276	1:2272003:G:A	a	g	0.7293	0.0127	0.712	0.746	0.0372	0.0222	1.04	0.99	1.08	0.09327	-+++	7.1	3.228	3	0.3578	1.43497e+08
1	1350765	T	C	rs146584313	1:1350765:T:C	t	c	0.0769	0.0017	0.0747	0.0787	0.062	0.0369	1.06	0.99	1.14	0.09336	++++	0	1.723	3	0.6318	143607939
1	1006172	G	A	rs112797925	1:1006172:G:A	a	g	0.9756	0.0007	0.9747	0.9765	-0.1198	0.0714	0.89	0.77	1.02	0.09342	----	0	1.083	3	0.7812	1.43682e+08
1	796375	T	C	rs12083781	1:796375:T:C	t	c	0.1428	0.0139	0.1232	0.1591	0.0517	0.0308	1.05	0.99	1.12	0.09357	+-++	0	0.991	3	0.8035	1.43867e+08
1	832756	T	G	rs28833197	1:832756:T:G	t	g	0.2761	0.0086	0.2631	0.2872	0.0483	0.0288	1.05	0.99	1.11	0.09387	-++?	18.7	2.46	2	0.2923	1.44237e+08
1	1530200	C	T	rs4648790	1:1530200:C:T	t	c	0.7795	0.0186	0.7463	0.7948	0.0457	0.0273	1.05	0.99	1.1	0.09394	+-++	48.3	5.803	3	0.1216	1.44323e+08
1	704957	G	A	rs576399048	1:704957:G:A	a	g	0.9935	0.0004	0.993	0.9938	0.4367	0.2608	1.55	0.93	2.58	0.09406	+-??	62	2.632	1	0.1048	144470953
1	704959	C	T	rs541797407	1:704959:C:T	t	c	0.9935	0.0004	0.993	0.9938	0.4367	0.2608	1.55	0.93	2.58	0.09406	+-??	62	2.632	1	0.1048	144470953
1	1811383	T	G	rs187013429	1:1811383:T:G	t	g	0.006	0.0007	0.0051	0.0066	-0.3768	0.2251	0.69	0.44	1.07	0.09418	-??-	40.3	1.674	1	0.1958	1.44619e+08
1	1635943	A	C	rs1534950	1:1635943:A:C	a	c	0.0644	0.0077	0.0506	0.0724	-0.0776	0.0464	0.93	0.84	1.01	0.09422	--+-	18.7	3.692	3	0.2967	1.44668e+08
1	2073828	A	C	rs497750	1:2073828:A:C	a	c	0.0167	0.0077	0.0096	0.0254	-0.1873	0.112	0.83	0.67	1.03	0.09432	----	0	0.624	3	0.8908	1.44791e+08
1	2007359	C	T	rs189965077	1:2007359:C:T	t	c	0.9798	0.0014	0.9783	0.9821	0.1333	0.0797	1.14	0.98	1.34	0.09435	+-++	58.8	7.278	3	0.06354	1.44828e+08
1	2228277	T	C	rs79198340	1:2228277:T:C	t	c	0.0053	0	0.0053	0.0053	-0.5379	0.3216	0.58	0.31	1.1	0.09441	???-	0	0	0	1	1.44902e+08
1	929964	T	G	rs189588451	1:929964:T:G	t	g	0.0135	0	0.0135	0.0135	0.4057	0.2426	1.5	0.93	2.41	0.09451	??+?	0	0	0	1	145024778
1	832060	G	A	rs9697378	1:832060:G:A	a	g	0.2941	0.0096	0.277	0.3013	0.0466	0.0279	1.05	0.99	1.11	0.09488	-++?	2.1	2.043	2	0.3601	1.4548e+08
1	2264697	C	T	rs1809821	1:2264697:C:T	t	c	0.7634	0.0074	0.7542	0.7736	0.0384	0.023	1.04	0.99	1.09	0.0953	++++	0	0.971	3	0.8083	1.45995e+08
1	1242348	T	C	rs187307697	1:1242348:T:C	t	c	0.0059	0	0.0059	0.0059	-0.5275	0.3163	0.59	0.32	1.1	0.09541	???-	0	0	0	1	1.4613e+08
1	1481159	G	T	rs189034965	1:1481159:G:T	t	g	0.995	0	0.995	0.995	0.9105	0.5461	2.49	0.85	7.25	0.09544	?+??	0	0	0	1	1.46167e+08
1	1889969	C	T	rs74328313	1:1889969:C:T	t	c	0.9933	0.0007	0.9928	0.9944	-0.2565	0.1539	0.77	0.57	1.05	0.09565	----	0	1.381	3	0.7099	146424427
1	1161112	G	A	rs775590041	1:1161112:G:A	a	g	0.9866	0	0.9866	0.9866	0.4437	0.2663	1.56	0.92	2.63	0.09577	???+	0	0	0	1	1.46571e+08
1	15585	G	A	rs533630043	1:15585:G:A	a	g	0.9918	0	0.9918	0.9918	-0.7136	0.4285	0.49	0.21	1.13	0.09587	???-	0	0	0	1	1.46694e+08
1	1360393	C	T	rs2801380	1:1360393:C:T	t	c	0.9168	0.0031	0.9123	0.9215	-0.0694	0.0417	0.93	0.86	1.01	0.09587	--+-	25.4	4.021	3	0.2592	1.46694e+08
1	1420633	C	T	rs377303084	1:1420633:C:T	t	c	0.9873	0.0033	0.9844	0.9928	0.18	0.1082	1.2	0.97	1.48	0.09598	--++	23.2	3.908	3	0.2715	1.46829e+08
1	798400	A	G	rs10900604	1:798400:A:G	a	g	0.2224	0.0126	0.2085	0.2423	0.0411	0.0247	1.04	0.99	1.09	0.09602	++++	0	2.803	3	0.4229	1.46878e+08
1	1657492	G	C	rs9439501	1:1657492:G:C	c	g	0.0944	0.0103	0.0712	0.1016	-0.0648	0.0389	0.94	0.87	1.01	0.09607	----	0	0.328	3	0.9547	1.46939e+08
1	893194	G	C	rs144137219	1:893194:G:C	c	g	0.9948	0	0.9948	0.9948	-0.3771	0.2267	0.69	0.44	1.07	0.09627	-??+	78.6	4.672	1	0.03066	1.47184e+08
1	945931	CCTT	C	rs368803422	1:945931:CCTT:C	cctt	c	0.0058	0	0.0058	0.0058	0.559	0.3362	1.75	0.9	3.38	0.09638	???+	0	0	0	1	1.47318e+08
1	832318	C	A	rs4500250	1:832318:C:A	a	c	0.2938	0.0083	0.2792	0.3037	0.0405	0.0244	1.04	0.99	1.09	0.09649	-+++	0	2.105	3	0.5509	1.47453e+08
1	2256735	C	CTT	rs749456750	1:2256735:C:CTT	ctt	c	0.773	0	0.773	0.773	0.1024	0.0616	1.11	0.98	1.25	0.0965	???+	0	0	0	1	1.47465e+08
1	1354515	C	G	rs904589	1:1354515:C:G	c	g	0.0786	0.0014	0.0771	0.0804	0.0608	0.0366	1.06	0.99	1.14	0.09651	++-+	0	1.761	3	0.6235	1.47477e+08
1	1671435	G	T	rs202170127	1:1671435:G:T	t	g	0.9909	0.0033	0.9864	0.9947	0.2219	0.1335	1.25	0.96	1.62	0.09651	-+++	0	2.342	3	0.5045	1.47477e+08
1	1271942	C	T	rs111315662	1:1271942:C:T	t	c	0.961	0.0011	0.9595	0.962	-0.0844	0.0508	0.92	0.83	1.02	0.09669	+---	43.4	5.297	3	0.1513	1.47697e+08
1	1011841	G	GCC	rs572748709	1:1011841:G:GCC	g	gcc	0.006	0.0004	0.0054	0.0063	-0.3145	0.1894	0.73	0.5	1.06	0.09695	-?--	17.6	2.428	2	0.297	1.48015e+08
1	1011844	GC	G	rs533694465	1:1011844:GC:G	g	gc	0.994	0.0004	0.9937	0.9946	0.3144	0.1894	1.37	0.94	1.99	0.09697	+?++	17.6	2.428	2	0.297	1.48039e+08
1	1999680	G	A	rs28479788	1:1999680:G:A	a	g	0.7748	0.0104	0.756	0.7845	-0.043	0.0259	0.96	0.91	1.01	0.09705	-+--	0	2.013	3	0.5696	1.48137e+08
1	832066	G	C	rs9697380	1:832066:G:C	c	g	0.2938	0.0083	0.2793	0.3037	0.0405	0.0244	1.04	0.99	1.09	0.09706	-+++	0	2.093	3	0.5533	148148934
1	2230799	T	C	rs10797419	1:2230799:T:C	t	c	0.3911	0.0134	0.3686	0.4073	-0.0337	0.0203	0.97	0.93	1.01	0.09724	----	0	1.096	3	0.7779	1.48369e+08
1	968060	T	C	rs542517392	1:968060:T:C	t	c	0.0088	0	0.0088	0.0088	-0.4694	0.283	0.63	0.36	1.09	0.09725	-???	0	0	0	1	1.48381e+08
1	2274884	C	T	rs1496554	1:2274884:C:T	t	c	0.7428	0.0087	0.7319	0.7542	0.0373	0.0225	1.04	0.99	1.08	0.09738	-+++	0	2.485	3	0.478	1.48539e+08
1	919501	G	T	rs4970414	1:919501:G:T	t	g	0.4103	0.0089	0.3946	0.4188	0.0372	0.0225	1.04	0.99	1.08	0.09741	-+++	59	7.323	3	0.06228	1.48576e+08
1	1638925	C	T	rs200982240	1:1638925:C:T	t	c	0.937	0.008	0.929	0.9513	0.0757	0.0457	1.08	0.99	1.18	0.09743	++-+	25.6	4.031	3	0.2581	1.486e+08
1	2157825	G	T	rs116544568	1:2157825:G:T	t	g	0.9867	0.0018	0.9847	0.9889	0.1661	0.1002	1.18	0.97	1.44	0.09746	+-+-	53.1	6.398	3	0.09377	1.48637e+08
1	1255403	TG	T	rs5772041	1:1255403:TG:T	t	tg	0.0656	0	0.0656	0.0656	0.1541	0.093	1.17	0.97	1.4	0.09752	???+	0	0	0	1	1.4871e+08
1	1065296	T	C	rs4072537	1:1065296:T:C	t	c	0.6828	0.0059	0.6755	0.6904	-0.0388	0.0234	0.96	0.92	1.01	0.09757	----	0	1.128	3	0.7702	1.48771e+08
1	1269888	C	A	rs139522421	1:1269888:C:A	a	c	0.962	0.0042	0.9582	0.9715	0.1008	0.0609	1.11	0.98	1.25	0.09759	--++	28	4.164	3	0.2443	148795271
1	99687	C	T	rs139153227	1:99687:C:T	t	c	0.9402	0.0009	0.9389	0.9412	-0.1087	0.0657	0.9	0.79	1.02	0.0978	----	0	2.028	3	0.5666	149051084
1	1057926	C	A	rs114783599	1:1057926:C:A	a	c	0.9881	0.0017	0.986	0.99	-0.1565	0.0946	0.86	0.71	1.03	0.09785	---+	0	1.626	3	0.6535	1.49112e+08
1	923076	A	G	rs6605060	1:923076:A:G	a	g	0.9622	0.0031	0.9573	0.9648	-0.0896	0.0542	0.91	0.82	1.02	0.09791	+---	14.7	3.517	3	0.3186	1.49185e+08
1	913612	C	A	rs543878803	1:913612:C:A	a	c	0.9945	0	0.9945	0.9945	-0.6071	0.3669	0.54	0.27	1.12	0.09796	???-	0	0	0	1	1.49246e+08
1	724883	G	A	rs200283906	1:724883:G:A	a	g	0.5355	0.0139	0.516	0.5509	-0.0491	0.0297	0.95	0.9	1.01	0.09796	+---	33.1	4.483	3	0.2138	1.49246e+08
1	724882	T	C	rs62653102	1:724882:T:C	t	c	0.4645	0.0139	0.4491	0.484	0.0491	0.0297	1.05	0.99	1.11	0.09796	-+++	33.1	4.483	3	0.2138	1.49246e+08
1	1340696	T	C	rs4970446	1:1340696:T:C	t	c	0.0663	0.0023	0.0639	0.0692	0.0647	0.0391	1.07	0.99	1.15	0.09802	++++	0	2.458	3	0.4829	1.49319e+08
1	1276446	T	G	rs575990596	1:1276446:T:G	t	g	0.0121	0.0034	0.0076	0.0171	0.2195	0.1327	1.25	0.96	1.62	0.09803	+-++	2.2	3.067	3	0.3814	1.49331e+08
1	1665015	G	A	rs79125954	1:1665015:G:A	a	g	0.5904	0.0124	0.562	0.5972	-0.0343	0.0207	0.97	0.93	1.01	0.09829	---+	24.7	3.983	3	0.2633	149647359
1	1951903	G	A	rs139475937	1:1951903:G:A	a	g	0.9947	0	0.9947	0.9947	-0.5462	0.3307	0.58	0.3	1.11	0.09862	-???	0	0	0	1	1.50048e+08
1	1979724	C	A	rs3128317	1:1979724:C:A	a	c	0.778	0.0144	0.7558	0.7944	0.0451	0.0273	1.05	0.99	1.1	0.09866	-+++	47.9	5.762	3	0.1238	150097032
1	970546	C	G	rs530277061	1:970546:C:G	c	g	0.0096	0.0013	0.0066	0.0103	-0.216	0.1308	0.81	0.62	1.04	0.09874	---?	0	0.02	2	0.9902	1.50194e+08
1	1198510	G	A	rs115272858	1:1198510:G:A	a	g	0.9766	0.0035	0.9739	0.9833	-0.1432	0.0868	0.87	0.73	1.03	0.09881	+-+-	77.5	13.346	3	0.003945	1.50279e+08
1	959026	G	A	rs4452985	1:959026:G:A	a	g	0.9927	0.0006	0.9924	0.9936	0.3017	0.183	1.35	0.94	1.94	0.09918	?++?	0	0.031	1	0.8595	1.50728e+08
1	2265070	T	C	rs80107522	1:2265070:T:C	t	c	0.2366	0.0075	0.2264	0.2459	-0.0379	0.023	0.96	0.92	1.01	0.09926	----	0	0.99	3	0.8036	1.50825e+08
1	1275716	T	A	rs112871502	1:1275716:T:A	a	t	0.9759	0.0025	0.9741	0.9809	-0.1076	0.0653	0.9	0.79	1.02	0.09927	+---	38.6	4.889	3	0.1801	1.50837e+08
1	761881	A	C	rs374493323	1:761881:A:C	a	c	0.0387	0.0052	0.0326	0.0447	-0.1112	0.0675	0.89	0.78	1.02	0.09954	-+--	0	2.327	3	0.5074	151164545
1	851147	T	A	rs116389146	1:851147:T:A	a	t	0.9874	0.0028	0.985	0.9924	0.2375	0.1442	1.27	0.96	1.68	0.09957	+++?	0	1.698	2	0.4279	1.51201e+08
1	1962633	A	G	rs16824627	1:1962633:A:G	a	g	0.1437	0.0115	0.1352	0.163	-0.054	0.0328	0.95	0.89	1.01	0.09966	---+	0	2.96	3	0.3978	1.5131e+08
1	1959978	C	T	rs28409373	1:1959978:C:T	t	c	0.405	0.0108	0.3953	0.4204	-0.0379	0.023	0.96	0.92	1.01	0.09968	-+--	0	2.396	3	0.4944	1.51334e+08
1	1119796	C	T	rs74989427	1:1119796:C:T	t	c	0.9728	0.0027	0.9713	0.9793	-0.1026	0.0624	0.9	0.8	1.02	0.1	----	0	0.426	3	0.9349	1.51721e+08
1	1344482	A	G	rs145326937	1:1344482:A:G	a	g	0.0225	0.0024	0.0181	0.0249	0.1092	0.0664	1.12	0.98	1.27	0.1002	-+++	47.7	5.732	3	0.1254	1.51963e+08
1	1355583	C	A	rs1781133	1:1355583:C:A	a	c	0.9239	0.0009	0.9228	0.9251	-0.0611	0.0372	0.94	0.87	1.01	0.1003	----	0	1.325	3	0.7231	1.52084e+08
1	1039098	C	A	rs11260595	1:1039098:C:A	a	c	0.9747	0.0033	0.9718	0.9792	0.1071	0.0652	1.11	0.98	1.26	0.1003	-++-	80.5	15.39	3	0.001512	1.52084e+08
1	2257886	G	C	rs72642149	1:2257886:G:C	c	g	0.7621	0.0069	0.7556	0.7717	0.0381	0.0232	1.04	0.99	1.09	0.1003	++++	0	0.76	3	0.8591	1.52084e+08
1	1286786	A	T	rs113488343	1:1286786:A:T	a	t	0.0389	0.0006	0.0382	0.0395	0.0834	0.0507	1.09	0.98	1.2	0.1004	-+++	35.4	4.645	3	0.1997	1.52205e+08
1	1301642	A	G	rs146482883	1:1301642:A:G	a	g	0.0432	0.0042	0.033	0.0468	-0.0932	0.0567	0.91	0.82	1.02	0.1005	-+--	0	2.728	3	0.4355	1.52326e+08
1	1344067	T	C	rs1240712	1:1344067:T:C	t	c	0.0763	0.001	0.0752	0.0772	0.0605	0.0369	1.06	0.99	1.14	0.1006	++++	0	1.561	3	0.6683	1.52447e+08
1	909326	C	T	rs61573829	1:909326:C:T	t	c	0.9936	0	0.9936	0.9936	0.5498	0.335	1.73	0.9	3.34	0.1008	+???	0	0	0	1	152688209
1	693823	G	C	rs61769351	1:693823:G:C	c	g	0.8828	0.0068	0.8752	0.8936	-0.0661	0.0403	0.94	0.86	1.01	0.1009	-+--	66.8	9.039	3	0.02878	152808893
1	1154083	C	G	rs148403132	1:1154083:C:G	c	g	0.0145	0.0028	0.0084	0.0178	-0.1784	0.1088	0.84	0.68	1.04	0.1009	---+	0	2.191	3	0.5337	152808893
1	1974130	G	A	rs568264788	1:1974130:G:A	a	g	0.9858	0.0015	0.9838	0.9879	-0.1723	0.1051	0.84	0.69	1.03	0.1009	---+	0	1.891	3	0.5953	152808893
1	1529457	T	C	rs28566709	1:1529457:T:C	t	c	0.2214	0.0198	0.2053	0.2568	-0.0447	0.0273	0.96	0.91	1.01	0.101	-+--	46.2	5.573	3	0.1343	1.5293e+08
1	1851188	A	G	rs113934974	1:1851188:A:G	a	g	0.0478	0.0042	0.0379	0.0506	-0.0759	0.0463	0.93	0.85	1.01	0.101	---+	50.7	6.081	3	0.1077	1.5293e+08
1	1270132	G	A	rs72634803	1:1270132:G:A	a	g	0.9619	0.0042	0.9581	0.9713	0.0997	0.0608	1.1	0.98	1.24	0.1011	--++	24.4	3.966	3	0.2651	1.5305e+08
1	1655982	G	C	rs58292287	1:1655982:G:C	c	g	0.9936	0	0.9936	0.9936	-0.4467	0.2726	0.64	0.37	1.09	0.1013	-???	0	0	0	1	1.53291e+08
1	2160661	C	T	rs149898447	1:2160661:C:T	t	c	0.9865	0.0019	0.9844	0.9889	0.163	0.0995	1.18	0.97	1.43	0.1013	+-++	41.6	5.141	3	0.1618	1.53291e+08
1	757394	C	T	rs115707978	1:757394:C:T	t	c	0.9932	0.0004	0.9927	0.9935	-0.3507	0.2141	0.7	0.46	1.07	0.1014	--?-	0	0.413	2	0.8136	1.53412e+08
1	1595212	A	G	rs370771686	1:1595212:A:G	a	g	0.0058	0	0.0058	0.0059	-0.4614	0.2817	0.63	0.36	1.09	0.1014	--??	35.9	1.561	1	0.2115	1.53412e+08
1	930888	ATTTTT	A	rs55952878	1:930888:ATTTTT:A	a	attttt	0.4227	0.0063	0.4128	0.4282	0.0376	0.023	1.04	0.99	1.09	0.1015	-+++	49.1	5.897	3	0.1167	1.53532e+08
1	1585466	GCAA	G	rs140962435	1:1585466:GCAA:G	g	gcaa	0.9786	0	0.9786	0.9786	0.3824	0.2336	1.47	0.93	2.32	0.1016	???+	0	0	0	1	1.53653e+08
1	1056151	G	A	rs113477232	1:1056151:G:A	a	g	0.9731	0.0031	0.9701	0.9766	0.1036	0.0633	1.11	0.98	1.26	0.1016	-++-	81.9	16.571	3	0.0008659	1.53653e+08
1	1056201	T	G	rs141947323	1:1056201:T:G	t	g	0.0269	0.0031	0.0234	0.0299	-0.1035	0.0633	0.9	0.8	1.02	0.1018	+--+	81.9	16.567	3	0.0008673	1.53893e+08
1	1635979	G	C	rs1534951	1:1635979:G:C	c	g	0.9358	0.0076	0.9277	0.9494	0.0759	0.0464	1.08	0.99	1.18	0.1018	++-+	21.4	3.815	3	0.2821	1.53893e+08
1	1294518	C	T	rs34782209	1:1294518:C:T	t	c	0.0707	0.0031	0.0677	0.0751	0.0621	0.038	1.06	0.99	1.15	0.1018	++++	0	2.264	3	0.5194	1.53893e+08
1	1866613	C	G	rs35531706	1:1866613:C:G	c	g	0.429	0.0512	0.4036	0.5431	0.0364	0.0223	1.04	0.99	1.08	0.1019	++++	0	0.558	3	0.906	1.54014e+08
1	1416158	T	C	rs113814750	1:1416158:T:C	t	c	0.0091	0.0022	0.0072	0.0135	0.1872	0.1145	1.21	0.96	1.51	0.102	+++-	0	1.342	3	0.7192	1.54134e+08
1	1851185	G	T	rs113425481	1:1851185:G:T	t	g	0.9523	0.0042	0.9494	0.9621	0.0757	0.0463	1.08	0.99	1.18	0.102	+++-	50.9	6.11	3	0.1064	1.54134e+08
1	815421	T	C	rs72888853	1:815421:T:C	t	c	0.0269	0.0052	0.015	0.0318	0.1501	0.0918	1.16	0.97	1.39	0.1021	++--	81.1	15.843	3	0.001221	1.54254e+08
1	815422	A	G	rs535862693	1:815422:A:G	a	g	0.0269	0.0052	0.015	0.0318	0.1501	0.0918	1.16	0.97	1.39	0.1021	++--	81.1	15.843	3	0.001221	1.54254e+08
1	1226231	G	A	rs13306638	1:1226231:G:A	a	g	0.9921	0.0025	0.9886	0.9947	-0.1954	0.1196	0.82	0.65	1.04	0.1022	+---	46.4	5.597	3	0.133	1.54375e+08
1	1635193	T	C	rs11486026	1:1635193:T:C	t	c	0.0643	0.0078	0.0502	0.0725	-0.0759	0.0464	0.93	0.85	1.02	0.1022	--+-	22.7	3.879	3	0.2748	1.54375e+08
1	2257018	T	G	rs72642145	1:2257018:T:G	t	g	0.238	0.0068	0.2283	0.2442	-0.0379	0.0232	0.96	0.92	1.01	0.1023	----	0	0.772	3	0.8561	1.54495e+08
1	714310	C	G	rs141232927	1:714310:C:G	c	g	0.0275	0	0.0275	0.0275	-0.2957	0.181	0.74	0.52	1.06	0.1024	???-	0	0	0	1	1.54615e+08
1	1328971	C	T	rs11485864	1:1328971:C:T	t	c	0.9759	0.0029	0.9732	0.9824	-0.1057	0.0648	0.9	0.79	1.02	0.1026	----	36.2	4.705	3	0.1947	1.54855e+08
1	2025351	T	C	rs3128324	1:2025351:T:C	t	c	0.4698	0.0086	0.453	0.4777	-0.0316	0.0193	0.97	0.93	1.01	0.1026	----	0	0.235	3	0.9718	1.54855e+08
1	1361002	G	A	rs141184576	1:1361002:G:A	a	g	0.9946	0	0.9946	0.9946	-0.4444	0.2725	0.64	0.38	1.09	0.1029	-???	0	0	0	1	1.55215e+08
1	1311059	A	T	rs545726722	1:1311059:A:T	a	t	0.007	0	0.007	0.007	-0.4527	0.2777	0.64	0.37	1.1	0.103	??-?	0	0	0	1	1.55335e+08
1	1311052	TG	T	rs540813109	1:1311052:TG:T	t	tg	0.993	0	0.993	0.993	0.4527	0.2777	1.57	0.91	2.71	0.103	??+?	0	0	0	1	1.55335e+08
1	1635108	G	A	rs11488590	1:1635108:G:A	a	g	0.9367	0.009	0.928	0.9538	0.0756	0.0464	1.08	0.98	1.18	0.103	++-+	23	3.897	3	0.2728	1.55335e+08
1	1303427	ACT	A	rs34703950	1:1303427:ACT:A	a	act	0.0663	0.0024	0.064	0.0696	0.0637	0.039	1.07	0.99	1.15	0.103	-+++	0	2.807	3	0.4223	1.55335e+08
1	1904767	G	A	rs3795286	1:1904767:G:A	a	g	0.9914	0.0021	0.9891	0.9935	-0.2769	0.1699	0.76	0.54	1.06	0.1031	---?	35.4	3.095	2	0.2128	1.55455e+08
1	2295945	G	A	rs2840539	1:2295945:G:A	a	g	0.2345	0.0068	0.2268	0.2413	-0.0377	0.0231	0.96	0.92	1.01	0.1031	++--	57.3	7.02	3	0.07127	1.55455e+08
1	1963069	T	C	rs373973219	1:1963069:T:C	t	c	0.1357	0.008	0.1292	0.1484	-0.0553	0.0339	0.95	0.89	1.01	0.1032	----	0	1.561	3	0.6682	1.55575e+08
1	2295924	A	G	rs2260955	1:2295924:A:G	a	g	0.7659	0.0068	0.7592	0.7735	0.0377	0.0232	1.04	0.99	1.09	0.1032	--++	55.2	6.7	3	0.08211	1.55575e+08
1	1923974	G	A	rs34136289	1:1923974:G:A	a	g	0.9868	0.0005	0.9857	0.9874	-0.1775	0.109	0.84	0.68	1.04	0.1033	---+	27.1	4.115	3	0.2493	1.55695e+08
1	1318265	A	G	rs368836064	1:1318265:A:G	a	g	0.0231	0.002	0.0193	0.0253	0.1053	0.0647	1.11	0.98	1.26	0.1033	++++	31.6	4.386	3	0.2227	1.55695e+08
1	1137414	C	A	rs565660039	1:1137414:C:A	a	c	0.9943	0.0004	0.9939	0.9947	0.3967	0.2436	1.49	0.92	2.4	0.1034	?+?+	0	0.023	1	0.8792	1.55815e+08
1	1149746	G	A	rs369542957	1:1149746:G:A	a	g	0.9945	0.0005	0.9938	0.9949	0.4492	0.276	1.57	0.91	2.69	0.1036	++??	9.9	1.11	1	0.2921	156054069
1	1302878	T	C	rs149550876	1:1302878:T:C	t	c	0.0227	0.0019	0.0193	0.0246	0.1066	0.0655	1.11	0.98	1.26	0.1037	-+++	36.2	4.702	3	0.195	1.56174e+08
1	1295403	T	C	rs34876581	1:1295403:T:C	t	c	0.9327	0.0027	0.9293	0.9352	-0.0631	0.0388	0.94	0.87	1.01	0.1038	+---	0	2.604	3	0.4568	1.56293e+08
1	1926087	T	C	rs6661597	1:1926087:T:C	t	c	0.428	0.0095	0.4223	0.4478	-0.0349	0.0214	0.97	0.93	1.01	0.1038	+---	0	1.672	3	0.6431	1.56293e+08
1	2261983	C	A	rs75379543	1:2261983:C:A	a	c	0.7625	0.007	0.7548	0.7722	0.0374	0.023	1.04	0.99	1.09	0.1038	++++	0	0.835	3	0.841	1.56293e+08
1	1036601	C	T	rs72910156	1:1036601:C:T	t	c	0.975	0.0032	0.972	0.9792	0.1067	0.0656	1.11	0.98	1.27	0.1039	-++-	81	15.816	3	0.001237	1.56413e+08
1	929316	C	T	rs9777893	1:929316:C:T	t	c	0.0395	0.0012	0.0372	0.0408	0.0916	0.0564	1.1	0.98	1.22	0.104	++++	0	0.119	3	0.9894	1.56533e+08
1	1866721	T	C	rs541217857	1:1866721:T:C	t	c	0.1873	0.0166	0.1635	0.2101	0.0522	0.0321	1.05	0.99	1.12	0.1041	-+++	0	2.324	3	0.5079	1.56652e+08
1	534583	C	G	rs6683466	1:534583:C:G	c	g	0.0063	0	0.0063	0.0063	0.94	0.5785	2.56	0.82	7.96	0.1042	???+	0	0	0	1	1.56772e+08
1	939215	C	T	rs79589496	1:939215:C:T	t	c	0.983	0.007	0.9764	0.9923	0.1963	0.1208	1.22	0.96	1.54	0.1042	++++	0	1.325	3	0.7231	1.56772e+08
1	937688	T	C	rs2489000	1:937688:T:C	t	c	0.9606	0.0026	0.9569	0.9645	-0.0865	0.0533	0.92	0.83	1.02	0.1045	+---	34.9	4.607	3	0.2029	1.5713e+08
1	1663452	G	A	rs35158882	1:1663452:G:A	a	g	0.5904	0.0125	0.5617	0.5976	-0.0336	0.0207	0.97	0.93	1.01	0.1046	---+	22.2	3.856	3	0.2775	157249544
1	2275695	A	T	rs34901910	1:2275695:A:T	a	t	0.257	0.0086	0.2457	0.2678	-0.0365	0.0225	0.96	0.92	1.01	0.1047	+---	0	2.379	3	0.4976	1.57369e+08
1	985855	C	T	rs147990356	1:985855:C:T	t	c	0.9925	0.0011	0.9908	0.9937	-0.1926	0.1188	0.82	0.65	1.04	0.1048	----	0	0.816	3	0.8457	1.57488e+08
1	1054212	C	T	rs59525363	1:1054212:C:T	t	c	0.9729	0.0031	0.9698	0.9761	0.1018	0.0628	1.11	0.98	1.25	0.1048	-++-	81.1	15.909	3	0.001184	1.57488e+08
1	740285	G	A	rs193160839	1:740285:G:A	a	g	0.9715	0.0029	0.9676	0.9755	0.1313	0.081	1.14	0.97	1.34	0.1049	+-++	0	2.15	3	0.5419	1.57608e+08
1	1338280	A	G	rs112491004	1:1338280:A:G	a	g	0.0663	0.0024	0.0639	0.0693	0.0634	0.0391	1.07	0.99	1.15	0.1049	++++	0	2.506	3	0.4742	1.57608e+08
1	676118	C	T	rs146067153	1:676118:C:T	t	c	0.9252	0.0076	0.9119	0.9302	0.0911	0.0562	1.1	0.98	1.22	0.1051	++-+	0	2.731	3	0.4351	1.57846e+08
1	2026403	T	C	rs3128326	1:2026403:T:C	t	c	0.4714	0.0094	0.4527	0.48	-0.0312	0.0193	0.97	0.93	1.01	0.1052	----	0	0.328	3	0.9547	1.57965e+08
1	1135826	A	T	rs372949868	1:1135826:A:T	a	t	0.0056	0.0002	0.0054	0.0059	-0.4375	0.2701	0.65	0.38	1.1	0.1053	--??	0	0.76	1	0.3832	1.58084e+08
1	2227055	C	T	rs537154003	1:2227055:C:T	t	c	0.9933	0	0.9933	0.9933	-0.4166	0.2572	0.66	0.4	1.09	0.1053	-???	0	0	0	1	1.58084e+08
1	1859690	T	G	rs2803350	1:1859690:T:G	t	g	0.1567	0.0139	0.1345	0.1702	0.0546	0.0337	1.06	0.99	1.13	0.1055	+-++	20.9	3.795	3	0.2845	158322529
1	88177	G	C	rs143215837	1:88177:G:C	c	g	0.9349	0.0022	0.9309	0.9371	-0.1021	0.0631	0.9	0.8	1.02	0.1058	---+	0	2.159	3	0.54	1.5868e+08
1	1295323	G	A	rs34389364	1:1295323:G:A	a	g	0.0677	0.003	0.0648	0.0716	0.0626	0.0387	1.06	0.99	1.15	0.1058	-+++	0	2.833	3	0.4181	1.5868e+08
1	2273286	T	C	rs2843138	1:2273286:T:C	t	c	0.8587	0.0014	0.8568	0.86	-0.0457	0.0282	0.96	0.9	1.01	0.106	----	0	2.341	3	0.5048	1.58917e+08
1	1627841	A	T	rs141061186	1:1627841:A:T	a	t	0.0087	0	0.0087	0.0087	-0.4678	0.2895	0.63	0.36	1.1	0.1061	???-	0	0	0	1	1.59036e+08
1	1276363	T	C	rs140964625	1:1276363:T:C	t	c	0.0242	0.0022	0.0201	0.0259	0.1049	0.0649	1.11	0.98	1.26	0.1061	-+++	34.9	4.606	3	0.203	1.59036e+08
1	1266425	G	A	rs138272841	1:1266425:G:A	a	g	0.9758	0.0028	0.9732	0.9812	-0.1056	0.0654	0.9	0.79	1.02	0.1063	+---	47.3	5.688	3	0.1278	1.59274e+08
1	1276126	G	GCA	rs200395615	1:1276126:G:GCA	g	gca	0.0242	0.0022	0.0201	0.0259	0.1048	0.0649	1.11	0.98	1.26	0.1066	-+++	34.6	4.587	3	0.2046	1.5963e+08
1	756268	G	A	rs12567639	1:756268:G:A	a	g	0.2319	0.0138	0.2009	0.2433	0.047	0.0291	1.05	0.99	1.11	0.1066	++++	35.9	4.684	3	0.1965	1.5963e+08
1	1051063	C	A	rs575055657	1:1051063:C:A	a	c	0.9729	0.0031	0.97	0.9762	0.1011	0.0627	1.11	0.98	1.25	0.1068	-++-	80.7	15.552	3	0.001401	1.59868e+08
1	2263666	G	A	rs75273719	1:2263666:G:A	a	g	0.7626	0.0072	0.7542	0.7725	0.037	0.0229	1.04	0.99	1.09	0.1068	++++	0	0.866	3	0.8337	1.59868e+08
1	1098132	G	A	rs144950849	1:1098132:G:A	a	g	0.9856	0.0004	0.9852	0.9865	0.164	0.1017	1.18	0.97	1.44	0.1069	++++	0	1.236	3	0.7444	1.59986e+08
1	2258526	GACACAGAAAC	G	rs534557344	1:2258526:GACACAGAAAC:G	g	gacacagaaac	0.9727	0.0026	0.9696	0.9765	-0.1016	0.0631	0.9	0.8	1.02	0.107	---+	0	1.784	3	0.6184	1.60105e+08
1	2100730	C	G	rs552517359	1:2100730:C:G	c	g	0.0062	0.0007	0.0052	0.0067	-0.3008	0.1867	0.74	0.51	1.07	0.1071	?--?	0	0.664	1	0.4153	1.60223e+08
1	1518907	C	CC		1:1518907:C:CC	cc	c	0.988	0	0.988	0.988	0.4975	0.3087	1.64	0.9	3.01	0.1071	???+	0	0	0	1	1.60223e+08
1	1530197	A	C	rs4648789	1:1530197:A:C	a	c	0.2207	0.0197	0.2061	0.2559	-0.0442	0.0274	0.96	0.91	1.01	0.1071	-+--	49.3	5.915	3	0.1158	1.60223e+08
1	1421002	T	G	rs111376501	1:1421002:T:G	t	g	0.0083	0.0019	0.0066	0.0122	0.1903	0.1181	1.21	0.96	1.52	0.1071	+++-	0	1.631	3	0.6523	1.60223e+08
1	1532279	A	C	rs35051391	1:1532279:A:C	a	c	0.7707	0.0279	0.7245	0.7915	0.0448	0.0278	1.05	0.99	1.1	0.1071	+-++	38.7	4.894	3	0.1798	1.60223e+08
1	1351142	ATCCGCT	A	rs201508233	1:1351142:ATCCGCT:A	a	atccgct	0.9242	0.0023	0.9217	0.9271	-0.0599	0.0372	0.94	0.88	1.01	0.1074	----	0	1.697	3	0.6376	1.60579e+08
1	1902818	A	G	rs77372164	1:1902818:A:G	a	g	0.0079	0	0.0079	0.0079	-0.4414	0.2742	0.64	0.38	1.1	0.1074	???-	0	0	0	1	1.60579e+08
1	1299603	G	A	rs4970440	1:1299603:G:A	a	g	0.9773	0.0019	0.9755	0.9807	-0.1055	0.0655	0.9	0.79	1.02	0.1074	+---	30.4	4.31	3	0.2298	1.60579e+08
1	833641	T	C	rs28594623	1:833641:T:C	t	c	0.2409	0.0107	0.2326	0.2617	0.0411	0.0255	1.04	0.99	1.1	0.1074	-++-	13.4	3.466	3	0.3252	1.60579e+08
1	255923	G	GTC	rs201519762	1:255923:G:GTC	g	gtc	0.1185	0.0087	0.1048	0.1249	-0.0779	0.0484	0.93	0.84	1.02	0.1075	-++-	54.7	6.621	3	0.08501	1.60697e+08
1	1638337	T	C	rs9439491	1:1638337:T:C	t	c	0.0632	0.0082	0.0486	0.0718	-0.0737	0.0458	0.93	0.85	1.02	0.1076	--+-	31.2	4.359	3	0.2252	1.60815e+08
1	1762698	T	C	rs6603796	1:1762698:T:C	t	c	0.9546	0.0043	0.9508	0.9611	0.0765	0.0475	1.08	0.98	1.18	0.1077	++++	41.2	5.098	3	0.1648	1.60934e+08
1	874260	C	T	rs527838939	1:874260:C:T	t	c	0.988	0	0.988	0.988	-0.2985	0.1856	0.74	0.52	1.07	0.1078	??-?	0	0	0	1	1.61052e+08
1	1524437	T	C	rs9442423	1:1524437:T:C	t	c	0.3682	0.02	0.3364	0.3871	0.0415	0.0258	1.04	0.99	1.1	0.1078	+--+	58.6	7.252	3	0.06428	1.61052e+08
1	1624339	G	GT	rs3044699	1:1624339:G:GT	g	gt	0.1726	0.0096	0.1569	0.1847	-0.0555	0.0346	0.95	0.88	1.01	0.108	----	0	1.149	3	0.7652	1.61289e+08
1	2221222	A	C	rs2643885	1:2221222:A:C	a	c	0.2325	0.0049	0.2257	0.2364	0.0364	0.0227	1.04	0.99	1.08	0.1083	+-++	3.3	3.102	3	0.3762	1.61643e+08
1	2026749	A	G	rs884080	1:2026749:A:G	a	g	0.4715	0.0092	0.4526	0.4791	-0.0309	0.0193	0.97	0.93	1.01	0.1084	----	0	0.347	3	0.951	1.61761e+08
1	1004331	C	T	rs113592356	1:1004331:C:T	t	c	0.9519	0.0064	0.946	0.963	0.0804	0.05	1.08	0.98	1.2	0.1084	++++	0	0.62	3	0.8918	1.61761e+08
1	645710	A	<INS		1:645710:A:<INS:ME:ALU>	<ins:me:alu>	a	0.9887	0.0011	0.9868	0.9894	2.68	1	7.22	2.05	103.54	0.1085	--??	0	0.669			1.61879e+08
1	1669143	C	T	rs201524780	1:1669143:C:T	t	c	0.5937	0.0115	0.5678	0.6024	-0.0335	0.0209	0.97	0.93	1.01	0.1085	---+	29.5	4.256	3	0.2351	1.61879e+08
1	791328	G	A	rs74877941	1:791328:G:A	a	g	0.9899	0	0.9899	0.9899	-0.7044	0.4389	0.49	0.21	1.17	0.1086	?-??	0	0	0	1	1.61997e+08
1	1127257	G	A	rs192599180	1:1127257:G:A	a	g	0.9946	0	0.9946	0.9946	0.5714	0.3562	1.77	0.88	3.56	0.1086	???+	0	0	0	1	1.61997e+08
1	1053871	T	C	rs6683091	1:1053871:T:C	t	c	0.0271	0.003	0.0239	0.0299	-0.1008	0.0628	0.9	0.8	1.02	0.1086	+--+	80.9	15.701	3	0.001306	1.61997e+08
1	2216954	C	CA	rs200993485	1:2216954:C:CA	ca	c	0.9898	0.0021	0.9879	0.9924	0.2685	0.1674	1.31	0.94	1.82	0.1086	+++?	0	0.375	2	0.8289	1.61997e+08
1	2027170	A	T	rs6603814	1:2027170:A:T	a	t	0.4711	0.0098	0.451	0.4789	-0.031	0.0193	0.97	0.93	1.01	0.1088	----	0	0.391	3	0.9422	1.62233e+08
1	1637927	C	G	rs113642628	1:1637927:C:G	c	g	0.0641	0.0075	0.0507	0.0721	-0.0741	0.0462	0.93	0.85	1.02	0.1089	--+-	25.1	4.008	3	0.2606	1.62351e+08
1	1270412	C	T	rs558401268	1:1270412:C:T	t	c	0.9936	0.0005	0.9931	0.9942	0.3369	0.2101	1.4	0.93	2.11	0.1089	+??+	0	0.022	1	0.8812	1.62351e+08
1	2276996	C	T	rs2843135	1:2276996:C:T	t	c	0.8307	0.0042	0.8252	0.8349	-0.0414	0.0259	0.96	0.91	1.01	0.109	----	0	0.883	3	0.8296	1.62469e+08
1	1054894	G	A	rs58537573	1:1054894:G:A	a	g	0.973	0.003	0.9701	0.9762	0.1008	0.0629	1.11	0.98	1.25	0.1091	-++-	81	15.777	3	0.00126	1.62587e+08
1	1352941	A	G	rs4970372	1:1352941:A:G	a	g	0.0771	0.0012	0.0757	0.0785	0.0591	0.0369	1.06	0.99	1.14	0.1091	++++	0	1.385	3	0.709	1.62587e+08
1	2286127	G	C	rs4648832	1:2286127:G:C	c	g	0.8307	0.0159	0.8048	0.8442	0.048	0.03	1.05	0.99	1.11	0.1093	++-+	10.8	3.363	3	0.3389	1.62823e+08
1	924368	C	T	rs35562283	1:924368:C:T	t	c	0.0378	0.003	0.0354	0.0425	0.0859	0.0536	1.09	0.98	1.21	0.1093	-+++	11.3	3.382	3	0.3363	1.62823e+08
1	2296659	A	G	rs201284055	1:2296659:A:G	a	g	0.1525	0.007	0.1399	0.1602	0.0447	0.0279	1.05	0.99	1.1	0.1093	-+++	71.1	10.391	3	0.01552	1.62823e+08
1	916549	A	G	rs6660139	1:916549:A:G	a	g	0.7364	0.0157	0.7154	0.7497	-0.0393	0.0246	0.96	0.92	1.01	0.1095	+---	77.8	13.499	3	0.003673	163058118
1	1668113	C	G	rs142626751	1:1668113:C:G	c	g	0.0098	0.0019	0.0066	0.0121	0.1999	0.1249	1.22	0.96	1.56	0.1095	++++	0	1.837	3	0.6069	163058118
1	2155350	A	C	rs140720310	1:2155350:A:C	a	c	0.0155	0.0031	0.0118	0.0193	-0.1498	0.0936	0.86	0.72	1.03	0.1096	----	0	2.226	3	0.5268	163175821
1	773797	T	C	rs531271127	1:773797:T:C	t	c	0.0077	0	0.0077	0.0077	-0.6841	0.4276	0.5	0.22	1.17	0.1096	???-	0	0	0	1	163175821
1	1360653	T	C	rs142709207	1:1360653:T:C	t	c	0.0077	0.0008	0.0064	0.0084	-0.2548	0.1593	0.78	0.57	1.06	0.1097	?---	0	0.312	2	0.8554	1.63293e+08
1	1635407	A	G	rs74045976	1:1635407:A:G	a	g	0.0072	0	0.0072	0.0072	0.4327	0.2706	1.54	0.91	2.62	0.1098	+???	0	0	0	1	1.63411e+08
1	1088996	G	A	rs149332237	1:1088996:G:A	a	g	0.9846	0.0035	0.9824	0.991	0.1638	0.1024	1.18	0.96	1.44	0.1098	+-++	47	5.657	3	0.1295	1.63411e+08
1	1866708	T	C	rs572113622	1:1866708:T:C	t	c	0.1876	0.0165	0.164	0.2105	0.0513	0.0321	1.05	0.99	1.12	0.1098	-+++	0	2.387	3	0.4961	1.63411e+08
1	1104951	C	T	rs140514401	1:1104951:C:T	t	c	0.986	0.0005	0.9855	0.9869	0.1643	0.1027	1.18	0.96	1.44	0.1098	++++	0	1.191	3	0.7553	1.63411e+08
1	785340	A	G	rs138919996	1:785340:A:G	a	g	0.0103	0	0.0103	0.0103	0.7024	0.4395	2.02	0.85	4.78	0.11	?+??	0	0	0	1	1.63646e+08
1	1688192	A	G	rs2281173	1:1688192:A:G	a	g	0.9124	0.0087	0.9011	0.9268	0.0583	0.0365	1.06	0.99	1.14	0.1102	+++-	55.9	6.8	3	0.07854	1.63881e+08
1	842057	A	AAACTCAGCTGCCTCTCCCCTTC	rs149865693	1:842057:A:AAACTCAGCTGCCTCTCCCCTTC	a	aaactcagctgcctctccccttc	0.2665	0.0478	0.1213	0.3081	0.0415	0.026	1.04	0.99	1.1	0.1106	-+++	0	1.769	3	0.6218	1.64351e+08
1	1926102	G	C	rs6675751	1:1926102:G:C	c	g	0.5722	0.01	0.5514	0.5778	0.0342	0.0215	1.03	0.99	1.08	0.1106	-+++	0	1.521	3	0.6774	1.64351e+08
1	931939	G	A	rs13303155	1:931939:G:A	a	g	0.6049	0.0216	0.5907	0.6463	0.0469	0.0294	1.05	0.99	1.11	0.1108	+-+-	81.5	16.214	3	0.001025	1.64586e+08
1	1048640	C	A	rs111483565	1:1048640:C:A	a	c	0.9729	0.0031	0.9699	0.9762	0.0998	0.0626	1.1	0.98	1.25	0.1108	-++-	80.7	15.563	3	0.001394	1.64586e+08
1	1267325	G	GC	rs200330269	1:1267325:G:GC	g	gc	0.0475	0.0032	0.0421	0.0509	0.0779	0.0488	1.08	0.98	1.19	0.1108	-+++	34.1	4.55	3	0.2079	1.64586e+08
1	1048724	A	C	rs72892214	1:1048724:A:C	a	c	0.0271	0.0031	0.0238	0.0301	-0.0998	0.0626	0.91	0.8	1.02	0.1109	+--+	80.7	15.563	3	0.001394	164702952
1	1335302	C	T	rs1240707	1:1335302:C:T	t	c	0.9338	0.0024	0.9307	0.9361	-0.0622	0.039	0.94	0.87	1.01	0.111	----	0	2.536	3	0.4689	164820193
1	756264	C	T	rs528746615	1:756264:C:T	t	c	0.702	0.0093	0.6914	0.7152	0.0511	0.0321	1.05	0.99	1.12	0.1111	+--+	60.2	7.529	3	0.05681	1.64937e+08
1	1337220	G	A	rs139295104	1:1337220:G:A	a	g	0.9775	0.0021	0.9753	0.981	-0.1052	0.0661	0.9	0.79	1.02	0.1113	+---	44.1	5.365	3	0.147	1.65172e+08
1	1301981	C	T	rs148814621	1:1301981:C:T	t	c	0.9842	0.0018	0.9823	0.9862	-0.124	0.0779	0.88	0.76	1.03	0.1114	----	0	0.481	3	0.9231	1.65289e+08
1	1050149	G	A	rs57323758	1:1050149:G:A	a	g	0.9729	0.0031	0.97	0.9761	0.0996	0.0626	1.1	0.98	1.25	0.1116	-++-	80.8	15.623	3	0.001355	1.65523e+08
1	774386	CAG	C	rs552621725	1:774386:CAG:C	cag	c	0.0068	0.001	0.0053	0.0075	-0.4154	0.2613	0.66	0.4	1.1	0.1119	??--	0	0.159	1	0.6902	1.65874e+08
1	1674445	C	A	rs139182921	1:1674445:C:A	a	c	0.9863	0.0024	0.983	0.9886	-0.1839	0.1157	0.83	0.66	1.04	0.112	+---	0	1.607	3	0.6578	1.65991e+08
1	1154583	A	AC	rs573538759	1:1154583:A:AC	a	ac	0.0126	0.0022	0.007	0.0144	0.1605	0.101	1.17	0.96	1.43	0.1121	++++	33.7	4.524	3	0.2102	1.66108e+08
1	1902311	C	T	rs77152626	1:1902311:C:T	t	c	0.9949	0	0.9949	0.9949	-0.5781	0.3639	0.56	0.27	1.14	0.1122	-???	0	0	0	1	1.66225e+08
1	950716	A	T	rs2799069	1:950716:A:T	a	t	0.9593	0.0025	0.9575	0.9649	-0.082	0.0516	0.92	0.83	1.02	0.1122	+---	15.4	3.546	3	0.3149	1.66225e+08
1	1339727	G	T	rs148311129	1:1339727:G:T	t	g	0.9775	0.0022	0.9752	0.9811	-0.1051	0.0662	0.9	0.79	1.02	0.1122	+---	41.2	5.104	3	0.1643	1.66225e+08
1	566371	A	G	rs1832731	1:566371:A:G	a	g	0.0066	0	0.0066	0.0066	-0.5672	0.3572	0.57	0.28	1.14	0.1123	-???	0	0	0	1	1.66341e+08
1	1902356	G	C	rs76235226	1:1902356:G:C	c	g	0.9949	0	0.9949	0.9949	-0.578	0.364	0.56	0.27	1.15	0.1123	-???	0	0	0	1	1.66341e+08
1	999528	C	A	rs572095210	1:999528:C:A	a	c	0.9932	0	0.9932	0.9932	0.5186	0.3268	1.68	0.89	3.19	0.1125	???+	0	0	0	1	1.66575e+08
1	1052108	A	G	rs6673257	1:1052108:A:G	a	g	0.0271	0.003	0.0238	0.03	-0.0995	0.0627	0.91	0.8	1.02	0.1125	+--+	80.9	15.7	3	0.001306	1.66575e+08
1	1711402	C	G	rs41315680	1:1711402:C:G	c	g	0.0385	0.004	0.0348	0.0465	0.1003	0.0632	1.11	0.98	1.25	0.1125	++++	0	0.862	3	0.8345	1.66575e+08
1	1548749	G	A	rs182061593	1:1548749:G:A	a	g	0.9909	0.0021	0.9876	0.993	-0.2154	0.1359	0.81	0.62	1.05	0.1128	--+-	10.9	3.367	3	0.3385	1.66925e+08
1	1469596	T	TG	rs200445422	1:1469596:T:TG	t	tg	0.0082	0.0013	0.0059	0.0095	-0.2859	0.1804	0.75	0.53	1.07	0.113	?+--	24.9	2.664	2	0.2639	1.67158e+08
1	1440046	AAGAG	A	rs200508636	1:1440046:AAGAG:A	a	aagag	0.9879	0.0023	0.9856	0.9905	0.1915	0.1208	1.21	0.96	1.53	0.113	+++?	0	1.722	2	0.4228	1.67158e+08
1	1087995	A	G	rs116537379	1:1087995:A:G	a	g	0.0577	0.0095	0.0384	0.0649	0.0834	0.0526	1.09	0.98	1.21	0.113	++++	0	0.791	3	0.8516	1.67158e+08
1	2223866	C	T	rs884940	1:2223866:C:T	t	c	0.563	0.0047	0.5592	0.5729	0.0306	0.0193	1.03	0.99	1.07	0.1131	++++	0	1.123	3	0.7715	1.67275e+08
1	1332992	A	G	rs140750677	1:1332992:A:G	a	g	0.011	0.003	0.0066	0.0136	-0.2002	0.1264	0.82	0.64	1.05	0.1132	+---	17.5	3.636	3	0.3036	1.67391e+08
1	1657545	AT	A	rs57481478	1:1657545:AT:A	a	at	0.1447	0.0102	0.1239	0.1527	-0.0553	0.0349	0.95	0.88	1.01	0.1133	+---	0	2.439	3	0.4864	1.67508e+08
1	1278647	C	A	rs574483420	1:1278647:C:A	a	c	0.9759	0.0022	0.9743	0.9799	-0.1029	0.065	0.9	0.79	1.02	0.1135	+---	36.2	4.702	3	0.195	1.67741e+08
1	1914389	GGAA	AGAA		1:1914389:GGAA:AGAA	agaa	ggaa	0.9726	0.0018	0.9695	0.9744	-0.1442	0.0911	0.87	0.72	1.03	0.1135	+--?	68.1	6.275	2	0.04338	1.67741e+08
1	2273905	T	C	rs1472319	1:2273905:T:C	t	c	0.3853	0.0111	0.3629	0.3934	0.0331	0.0209	1.03	0.99	1.08	0.1136	++++	0	0.607	3	0.8948	1.67857e+08
1	1913737	C	T	rs533069096	1:1913737:C:T	t	c	0.9892	0.001	0.9875	0.9904	0.1924	0.1216	1.21	0.96	1.54	0.1137	++++	0	0.518	3	0.915	1.67973e+08
1	760998	C	A	rs148828841	1:760998:C:A	a	c	0.9608	0.0048	0.9553	0.9674	0.1051	0.0665	1.11	0.98	1.27	0.114	+-++	0	2.187	3	0.5346	1.68322e+08
1	759036	G	A	rs114525117	1:759036:G:A	a	g	0.9611	0.0053	0.9558	0.969	0.1049	0.0664	1.11	0.98	1.26	0.1143	+-++	0	2.465	3	0.4816	1.68671e+08
1	984860	C	T	rs146377446	1:984860:C:T	t	c	0.992	0.0006	0.9916	0.9929	0.271	0.1717	1.31	0.94	1.84	0.1144	+?+?	0	0.692	1	0.4056	1.68787e+08
1	567696	C	T	rs367588992	1:567696:C:T	t	c	0.9641	0.002	0.9611	0.966	-0.1617	0.1024	0.85	0.7	1.04	0.1145	--?-	0	1.439	2	0.4871	1.68903e+08
1	1458859	A	G	rs566127262	1:1458859:A:G	a	g	0.0336	0.002	0.0311	0.0357	0.116	0.0735	1.12	0.97	1.3	0.1145	+++-	3.2	3.1	3	0.3764	1.68903e+08
1	1617483	GC	G	rs199884634	1:1617483:GC:G	g	gc	0.9587	0.0029	0.9557	0.9633	0.1055	0.0668	1.11	0.97	1.27	0.1146	++++	0	0.017	3	0.9994	1.69019e+08
1	1312132	T	C	rs2765031	1:1312132:T:C	t	c	0.9322	0.0023	0.9295	0.9345	-0.0602	0.0381	0.94	0.87	1.01	0.1147	----	11.9	3.404	3	0.3335	1.69135e+08
1	1112982	C	T	rs6671609	1:1112982:C:T	t	c	0.871	0.0034	0.8678	0.8761	0.0514	0.0326	1.05	0.99	1.12	0.1148	+-++	30.7	4.329	3	0.2281	1.69251e+08
1	737263	G	A	rs369986014	1:737263:G:A	a	g	0.9947	0	0.9947	0.9947	-0.9396	0.596	0.39	0.12	1.26	0.1149	?-??	0	0	0	1	169367216
1	1359081	G	A	rs190065657	1:1359081:G:A	a	g	0.9949	0	0.9949	0.9949	-0.4742	0.3007	0.62	0.35	1.12	0.1149	-???	0	0	0	1	169367216
1	1638529	A	G	rs377149120	1:1638529:A:G	a	g	0.0635	0.0083	0.0488	0.0721	-0.072	0.0457	0.93	0.85	1.02	0.1149	--+-	25.8	4.043	3	0.2569	169367216
1	970545	G	C	rs567725793	1:970545:G:C	c	g	0.9902	0.0012	0.9896	0.9929	0.2047	0.1299	1.23	0.95	1.58	0.115	+++?	0	0.183	2	0.9125	1.69483e+08
1	1921242	A	G	rs13303156	1:1921242:A:G	a	g	0.2582	0.011	0.2441	0.2718	-0.0411	0.0261	0.96	0.91	1.01	0.1152	--+-	37.5	4.803	3	0.1868	1.69715e+08
1	2216718	G	A	rs185787887	1:2216718:G:A	a	g	0.9931	0.0005	0.9925	0.9935	0.2482	0.1575	1.28	0.94	1.75	0.1152	+++?	0	0.188	2	0.9103	1.69715e+08
1	1343666	G	A	rs28418680	1:1343666:G:A	a	g	0.926	0.002	0.9242	0.9288	-0.0589	0.0374	0.94	0.88	1.01	0.1153	----	0	1.559	3	0.6686	1.69831e+08
1	1397026	G	A	rs138115213	1:1397026:G:A	a	g	0.9667	0.0061	0.9639	0.9829	-0.1059	0.0672	0.9	0.79	1.03	0.1153	----	0	2.134	3	0.5451	1.69831e+08
1	1397028	C	T	rs372396535	1:1397028:C:T	t	c	0.9667	0.0061	0.9639	0.9829	-0.1059	0.0672	0.9	0.79	1.03	0.1153	----	0	2.134	3	0.5451	1.69831e+08
1	1397030	G	C	rs375822550	1:1397030:G:C	c	g	0.9667	0.0061	0.9639	0.9829	-0.1059	0.0672	0.9	0.79	1.03	0.1153	----	0	2.134	3	0.5451	1.69831e+08
1	1397033	G	A	rs113562564	1:1397033:G:A	a	g	0.9667	0.0061	0.9639	0.9829	-0.1059	0.0672	0.9	0.79	1.03	0.1153	----	0	2.134	3	0.5451	1.69831e+08
1	742990	C	T	rs202009397	1:742990:C:T	t	c	0.9138	0.0113	0.9063	0.9339	-0.075	0.0476	0.93	0.85	1.02	0.1153	-+--	58.1	7.155	3	0.06713	1.69831e+08
1	1301807	AGTGTGATTGAATGAGT	A	rs150215528	1:1301807:AGTGTGATTGAATGAGT:A	a	agtgtgattgaatgagt	0.1195	0.0306	0.0953	0.1691	0.052	0.033	1.05	0.99	1.12	0.1153	+-++	0	2.302	3	0.5122	1.69831e+08
1	1344686	A	G	rs112301494	1:1344686:A:G	a	g	0.0747	0.0016	0.0726	0.0762	0.0586	0.0372	1.06	0.99	1.14	0.1153	++++	0	1.442	3	0.6957	1.69831e+08
1	1397023	A	C	rs147067488	1:1397023:A:C	a	c	0.0333	0.0061	0.0171	0.0361	0.1059	0.0672	1.11	0.97	1.27	0.1153	++++	0	2.133	3	0.5453	1.69831e+08
1	2014346	G	A	rs76704642	1:2014346:G:A	a	g	0.9808	0.0031	0.9768	0.9836	0.133	0.0845	1.14	0.97	1.35	0.1155	++-+	0	1.573	3	0.6656	1.70062e+08
1	754105	C	T	rs12184325	1:754105:C:T	t	c	0.9632	0.0045	0.9588	0.9705	0.1064	0.0676	1.11	0.97	1.27	0.1155	+-++	0	1.898	3	0.5938	1.70062e+08
1	1542721	CTT	C	rs547024637	1:1542721:CTT:C	ctt	c	0.8491	0.017	0.8223	0.8654	0.0534	0.0339	1.05	0.99	1.13	0.1156	+-++	0.7	3.022	3	0.3882	1.70178e+08
1	1411112	C	T	rs570590046	1:1411112:C:T	t	c	0.9947	0	0.9947	0.9947	0.6612	0.4203	1.94	0.85	4.41	0.1157	+???	0	0	0	1	170293890
1	1962819	T	A	rs16824628	1:1962819:T:A	a	t	0.8584	0.0098	0.8422	0.8661	0.0518	0.0329	1.05	0.99	1.12	0.1157	+++-	0	2.437	3	0.4867	170293890
1	1106473	G	A	rs4970420	1:1106473:G:A	a	g	0.806	0.0125	0.7902	0.826	-0.0439	0.0279	0.96	0.91	1.01	0.116	---+	0	2.696	3	0.4409	170640868
1	1311378	T	A	rs2477776	1:1311378:T:A	a	t	0.0692	0.0024	0.0664	0.0721	0.0597	0.038	1.06	0.99	1.14	0.116	++++	25.1	4.008	3	0.2606	170640868
1	1314714	A	G	rs2260424	1:1314714:A:G	a	g	0.9321	0.0024	0.9292	0.9345	-0.0598	0.0381	0.94	0.87	1.01	0.1161	----	13.2	3.456	3	0.3265	1.70756e+08
1	1010259	G	A	rs75511034	1:1010259:G:A	a	g	0.9517	0.0063	0.9459	0.9628	0.0786	0.05	1.08	0.98	1.19	0.1161	+++-	0	0.853	3	0.8368	1.70756e+08
1	1879468	T	C	rs146327267	1:1879468:T:C	t	c	0.027	0.0032	0.0223	0.0311	0.1228	0.0781	1.13	0.97	1.32	0.1161	++++	1.5	3.044	3	0.3848	1.70756e+08
1	1050701	G	C	rs72892220	1:1050701:G:C	c	g	0.9734	0.0032	0.9704	0.9772	0.0995	0.0633	1.1	0.98	1.25	0.1162	-++-	80.7	15.53	3	0.001415	170872028
1	1796616	G	A	rs6698147	1:1796616:G:A	a	g	0.7027	0.0027	0.6986	0.7055	-0.0331	0.0211	0.97	0.93	1.01	0.1163	----	11.3	3.381	3	0.3365	1.70988e+08
1	88172	G	A	rs940551	1:88172:G:A	a	g	0.9339	0.0026	0.9291	0.936	-0.0985	0.0627	0.91	0.8	1.02	0.1163	---+	0	2.267	3	0.5189	1.70988e+08
1	1309942	C	T	rs11548463	1:1309942:C:T	t	c	0.9656	0.0031	0.9636	0.9721	-0.1122	0.0715	0.89	0.78	1.03	0.1164	+---	44.2	5.381	3	0.146	1.71103e+08
1	1899455	A	G	rs781732283	1:1899455:A:G	a	g	0.0676	0	0.0676	0.0676	-0.1945	0.1239	0.82	0.65	1.05	0.1165	???-	0	0	0	1	1.71219e+08
1	1639490	G	C	rs533440831	1:1639490:G:C	c	g	0.9372	0.0081	0.9286	0.9515	0.0721	0.046	1.07	0.98	1.18	0.1167	++-+	7.6	3.246	3	0.3553	1.71449e+08
1	1314245	C	T	rs2454653	1:1314245:C:T	t	c	0.0679	0.0024	0.0655	0.0708	0.0597	0.0381	1.06	0.99	1.14	0.1168	++++	12.5	3.428	3	0.3302	171564749
1	773124	T	C	rs142049927	1:773124:T:C	t	c	0.025	0.0041	0.0127	0.0264	-0.158	0.1008	0.85	0.7	1.04	0.1169	----	0	0.199	3	0.9778	171680092
1	1314172	C	T	rs2477777	1:1314172:C:T	t	c	0.0679	0.0024	0.0655	0.0708	0.0597	0.0381	1.06	0.99	1.14	0.1169	++++	12.5	3.428	3	0.3302	171680092
1	669590	G	T	rs78732431	1:669590:G:T	t	g	0.9498	0.0102	0.9365	0.9577	0.1384	0.0883	1.15	0.97	1.37	0.117	++?+	0	0.677	2	0.7128	1.71795e+08
1	2193178	G	A	rs148434258	1:2193178:G:A	a	g	0.9887	0.0007	0.9882	0.9903	-0.1534	0.0979	0.86	0.71	1.04	0.1171	----	0	0.093	3	0.9927	1.71911e+08
1	1051869	G	C	rs6658634	1:1051869:G:C	c	g	0.9734	0.0032	0.9704	0.9772	0.0993	0.0634	1.1	0.98	1.25	0.1171	-++-	80.7	15.571	3	0.001388	1.71911e+08
1	1866845	G	A	rs528610367	1:1866845:G:A	a	g	0.8257	0.0116	0.8102	0.8424	-0.0518	0.0331	0.95	0.89	1.01	0.1172	+---	0	2.153	3	0.5413	1.72026e+08
1	1010118	C	A	rs80254000	1:1010118:C:A	a	c	0.9517	0.0063	0.9459	0.9628	0.0784	0.05	1.08	0.98	1.19	0.1172	+++-	0	0.865	3	0.8338	1.72026e+08
1	971120	G	A	rs138713971	1:971120:G:A	a	g	0.9902	0.0012	0.9896	0.9929	0.2036	0.13	1.23	0.95	1.58	0.1172	+++?	0	0.184	2	0.9122	1.72026e+08
1	1934116	C	A	rs2376806	1:1934116:C:A	a	c	0.5512	0.0118	0.5291	0.5608	0.0339	0.0217	1.03	0.99	1.08	0.1172	++++	0	0.73	3	0.8661	1.72026e+08
1	1663540	A	G	rs570820398	1:1663540:A:G	a	g	0.0066	0.0005	0.0062	0.0073	0.3535	0.2258	1.42	0.91	2.22	0.1174	?++?	0	0.012	1	0.9133	1.72256e+08
1	797440	T	C	rs58013264	1:797440:T:C	t	c	0.1374	0.0131	0.1184	0.1526	0.0484	0.0309	1.05	0.99	1.12	0.1175	+-++	0	0.907	3	0.8237	172371489
1	954066	T	C	rs144574777	1:954066:T:C	t	c	0.0083	0.0012	0.0067	0.0093	-0.2204	0.141	0.8	0.61	1.06	0.1178	---?	0	0.722	2	0.6969	1.72717e+08
1	2030007	CCT	C	rs58602729	1:2030007:CCT:C	cct	c	0.3554	0.0057	0.344	0.3607	-0.0316	0.0202	0.97	0.93	1.01	0.1178	-+--	0	1.863	3	0.6013	1.72717e+08
1	921570	T	C	rs6662128	1:921570:T:C	t	c	0.9613	0.0042	0.9544	0.9647	-0.0849	0.0543	0.92	0.83	1.02	0.118	+---	6.3	3.203	3	0.3614	1.72947e+08
1	806995	G	A	rs532412783	1:806995:G:A	a	g	0.9883	0	0.9883	0.9883	-0.2965	0.1897	0.74	0.51	1.08	0.1181	??-?	0	0	0	1	1.73062e+08
1	766007	A	C	rs61768174	1:766007:A:C	a	c	0.1177	0.0111	0.0946	0.1261	0.0522	0.0334	1.05	0.99	1.12	0.1181	++++	15.6	3.553	3	0.3139	1.73062e+08
1	2263888	C	T	rs903904	1:2263888:C:T	t	c	0.7626	0.0072	0.7541	0.7724	0.0358	0.0229	1.04	0.99	1.08	0.1181	++++	0	0.924	3	0.8196	1.73062e+08
1	1549438	CAAAAG	C	rs139492556	1:1549438:CAAAAG:C	caaaag	c	0.0212	0.0022	0.0165	0.0237	-0.1287	0.0824	0.88	0.75	1.03	0.1185	----	0	0.287	3	0.9625	1.73521e+08
1	1338324	C	T	rs146480127	1:1338324:C:T	t	c	0.9775	0.0026	0.9752	0.9827	-0.1036	0.0664	0.9	0.79	1.03	0.1185	+---	49.4	5.927	3	0.1152	1.73521e+08
1	2297751	C	T	rs12028733	1:2297751:C:T	t	c	0.8387	0.0064	0.8305	0.8455	-0.0424	0.0272	0.96	0.91	1.01	0.1186	-+--	0	2.309	3	0.5108	1.73636e+08
1	779310	TGA	T	rs80302052	1:779310:TGA:T	t	tga	0.9898	0	0.9898	0.9898	-0.6854	0.4393	0.5	0.21	1.19	0.1187	?-??	0	0	0	1	1.73751e+08
1	791315	A	G	rs77384149	1:791315:A:G	a	g	0.0101	0	0.0101	0.0101	0.6823	0.4374	1.98	0.84	4.66	0.1188	?+??	0	0	0	1	1.73866e+08
1	1696433	G	A	rs61774979	1:1696433:G:A	a	g	0.9901	0.0026	0.9871	0.9947	0.2118	0.1358	1.24	0.95	1.61	0.1188	++++	0	0.824	3	0.8437	1.73866e+08
1	810492	G	A	rs535104282	1:810492:G:A	a	g	0.9881	0	0.9881	0.9881	-0.2896	0.1857	0.75	0.52	1.08	0.1189	??-?	0	0	0	1	1.7398e+08
1	864582	C	T	rs569391057	1:864582:C:T	t	c	0.9881	0	0.9881	0.9881	-0.2896	0.1857	0.75	0.52	1.08	0.1189	??-?	0	0	0	1	1.7398e+08
1	866528	C	T	rs184422231	1:866528:C:T	t	c	0.9881	0	0.9881	0.9881	-0.2896	0.1857	0.75	0.52	1.08	0.1189	??-?	0	0	0	1	1.7398e+08
1	2038043	A	G	rs79733586	1:2038043:A:G	a	g	0.3751	0.006	0.3675	0.3832	-0.0349	0.0224	0.97	0.92	1.01	0.119	----	0	2.156	3	0.5407	1.74095e+08
1	1720938	C	T	rs190221568	1:1720938:C:T	t	c	0.9867	0.0011	0.9851	0.9878	-0.1727	0.1108	0.84	0.68	1.05	0.1192	+---	32.5	4.447	3	0.217	1.74324e+08
1	1958085	C	T	rs528522949	1:1958085:C:T	t	c	0.9947	0	0.9947	0.9947	-0.4517	0.2899	0.64	0.36	1.12	0.1193	-???	0	0	0	1	1.74439e+08
1	1336678	G	A	rs17139966	1:1336678:G:A	a	g	0.9765	0.0027	0.9743	0.9825	-0.1025	0.0658	0.9	0.79	1.03	0.1195	----	42.3	5.201	3	0.1576	1.74668e+08
1	567747	C	A	rs532762852	1:567747:C:A	a	c	0.9945	0	0.9945	0.9945	0.5638	0.3622	1.76	0.86	3.57	0.1196	+???	0	0	0	1	1.74783e+08
1	922305	G	GC	rs34505725	1:922305:G:GC	g	gc	0.9613	0.0043	0.9544	0.9649	-0.0843	0.0542	0.92	0.83	1.02	0.1198	+---	3.7	3.116	3	0.3741	1.75011e+08
1	1022154	A	G	rs115057577	1:1022154:A:G	a	g	0.049	0.0059	0.0387	0.054	-0.0786	0.0505	0.92	0.84	1.02	0.1198	---+	0	2.788	3	0.4254	1.75011e+08
1	1117486	A	G	rs13376670	1:1117486:A:G	a	g	0.1333	0.005	0.1257	0.1391	-0.0497	0.032	0.95	0.89	1.01	0.1203	-+--	0	2.059	3	0.5603	1.75583e+08
1	1295682	A	G	rs35705386	1:1295682:A:G	a	g	0.9346	0.0022	0.932	0.9371	-0.061	0.0393	0.94	0.87	1.02	0.1204	+---	0	2.124	3	0.5472	1.75697e+08
1	863511	T	C	rs28626846	1:863511:T:C	t	c	0.1905	0.0189	0.1639	0.212	0.0517	0.0333	1.05	0.99	1.12	0.1205	++++	0	0.682	3	0.8774	1.75812e+08
1	2279434	C	T	rs2643911	1:2279434:C:T	t	c	0.8411	0.0041	0.8359	0.8452	-0.0409	0.0264	0.96	0.91	1.01	0.1206	-+--	0	1.682	3	0.6409	1.75926e+08
1	782470	G	A	rs76135949	1:782470:G:A	a	g	0.9897	0	0.9897	0.9897	-0.6791	0.4378	0.51	0.21	1.2	0.1208	?-??	0	0	0	1	1.76154e+08
1	782528	T	C	rs77016203	1:782528:T:C	t	c	0.0103	0	0.0103	0.0103	0.6791	0.4378	1.97	0.84	4.65	0.1208	?+??	0	0	0	1	1.76154e+08
1	780559	T	C	rs143527977	1:780559:T:C	t	c	0.0103	0	0.0103	0.0103	0.6791	0.4378	1.97	0.84	4.65	0.1209	?+??	0	0	0	1	1.76268e+08
1	748279	A	T	rs12184331	1:748279:A:T	a	t	0.0183	0.0054	0.0062	0.023	0.1936	0.1249	1.21	0.95	1.55	0.1211	++-+	0	2.895	3	0.4082	1.76496e+08
1	87021	T	C	rs188486692	1:87021:T:C	t	c	0.0078	0.0028	0.0059	0.0118	0.2607	0.1681	1.3	0.93	1.8	0.1211	++++	0	0.153	3	0.9848	1.76496e+08
1	1799996	T	G	rs377371621	1:1799996:T:G	t	g	0.0065	0	0.0064	0.0065	0.2886	0.1862	1.33	0.93	1.92	0.1212	+++?	0	0.618	2	0.7341	176610305
1	1703008	C	T	rs61774981	1:1703008:C:T	t	c	0.994	0	0.994	0.994	0.3782	0.2441	1.46	0.9	2.36	0.1214	??+?	0	0	0	1	1.76838e+08
1	1320105	T	C	rs138128469	1:1320105:T:C	t	c	0.042	0.0044	0.0315	0.0453	-0.0888	0.0573	0.92	0.82	1.02	0.1214	-+--	7.6	3.246	3	0.3553	1.76838e+08
1	1225507	C	T	rs200366196	1:1225507:C:T	t	c	0.9742	0.005	0.9695	0.986	-0.1252	0.0808	0.88	0.75	1.03	0.1214	---+	21.9	3.839	3	0.2793	1.76838e+08
1	2066109	T	C	rs565865294	1:2066109:T:C	t	c	0.0052	0	0.0052	0.0052	-0.4882	0.3153	0.61	0.33	1.14	0.1215	-???	0	0	0	1	1.76952e+08
1	1320764	G	A	rs4970444	1:1320764:G:A	a	g	0.0661	0.0018	0.0641	0.0685	0.0602	0.0389	1.06	0.98	1.15	0.1215	++++	0	2.519	3	0.4719	1.76952e+08
1	2038042	C	T	rs78515586	1:2038042:C:T	t	c	0.6249	0.0059	0.6168	0.6321	0.0347	0.0224	1.04	0.99	1.08	0.1215	++++	0	2.128	3	0.5463	1.76952e+08
1	1659713	G	C	rs3795292	1:1659713:G:C	c	g	0.9907	0.0034	0.9861	0.9948	0.2067	0.1335	1.23	0.95	1.6	0.1216	-+++	0	1.589	3	0.662	1.77066e+08
1	2218777	A	AT	rs112900405	1:2218777:A:AT	a	at	0.5219	0.0073	0.5106	0.5329	-0.036	0.0233	0.96	0.92	1.01	0.1219	-++-	17.4	3.634	3	0.3038	1.77407e+08
1	1311078	G	T	rs2649592	1:1311078:G:T	t	g	0.0677	0.0021	0.0655	0.0701	0.0591	0.0382	1.06	0.98	1.14	0.1219	++++	2.8	3.086	3	0.3786	1.77407e+08
1	1470295	T	C	rs4994703	1:1470295:T:C	t	c	0.0233	0.0021	0.0191	0.0251	-0.1212	0.0784	0.89	0.76	1.03	0.122	---?	0	1.405	2	0.4952	1.77521e+08
1	979922	C	T	rs34403405	1:979922:C:T	t	c	0.9946	0	0.9946	0.9946	0.4959	0.3207	1.64	0.88	3.08	0.1221	???+	0	0	0	1	1.77635e+08
1	1637282	T	C	rs376274247	1:1637282:T:C	t	c	0.0196	0.0023	0.0161	0.0219	-0.1479	0.0957	0.86	0.72	1.04	0.1222	----	0	0.24	3	0.9708	1.77749e+08
1	1421734	G	C	rs77085485	1:1421734:G:C	c	g	0.9783	0.0021	0.9758	0.9802	0.1479	0.0957	1.16	0.96	1.4	0.1223	+++?	0	0.113	2	0.9451	1.77862e+08
1	1233719	T	C	rs199587616	1:1233719:T:C	t	c	0.0062	0	0.0062	0.0062	-0.4726	0.3059	0.62	0.34	1.14	0.1224	???-	0	0	0	1	1.77976e+08
1	838387	T	C	rs4970384	1:838387:T:C	t	c	0.2124	0.0113	0.2029	0.2347	0.0403	0.0261	1.04	0.99	1.1	0.1224	-++-	35.9	4.683	3	0.1966	1.77976e+08
1	1960674	C	T	rs28408173	1:1960674:C:T	t	c	0.859	0.0104	0.8414	0.8668	0.0507	0.0328	1.05	0.99	1.12	0.1224	+++-	0	2.253	3	0.5216	1.77976e+08
1	1430707	C	T	rs819984	1:1430707:C:T	t	c	0.968	0.0007	0.9674	0.9694	0.1301	0.0842	1.14	0.97	1.34	0.1224	+++?	0	0.62	2	0.7334	1.77976e+08
1	1661538	A	G	rs199960177	1:1661538:A:G	a	g	0.0094	0.0035	0.0053	0.0142	-0.2038	0.132	0.82	0.63	1.06	0.1226	+---	0	1.463	3	0.6908	178203190
1	1392326	C	T	rs143023277	1:1392326:C:T	t	c	0.993	0.002	0.9889	0.9941	-0.1929	0.125	0.82	0.65	1.05	0.1227	---+	13.9	3.483	3	0.323	1.78317e+08
1	752307	AT	A	rs201062411	1:752307:AT:A	a	at	0.9639	0.0041	0.9596	0.9703	0.1062	0.0688	1.11	0.97	1.27	0.1227	+-++	0	1.433	3	0.6978	1.78317e+08
1	2142731	C	G	rs577407112	1:2142731:C:G	c	g	0.0062	0.0006	0.0053	0.0066	-0.2872	0.1861	0.75	0.52	1.08	0.1228	?--?	0	0.253	1	0.6149	178430258
1	1011531	T	C	rs568866840	1:1011531:T:C	t	c	0.01	0	0.01	0.01	0.341	0.221	1.41	0.91	2.17	0.1228	??+?	0	0	0	1	178430258
1	1934647	C	G	rs6682175	1:1934647:C:G	c	g	0.4496	0.012	0.4399	0.4721	-0.0334	0.0217	0.97	0.93	1.01	0.123	----	0	0.856	3	0.8361	1.78657e+08
1	1530062	A	C	rs143532244	1:1530062:A:C	a	c	0.0234	0.0061	0.0145	0.0308	0.1311	0.085	1.14	0.97	1.35	0.123	++-+	66.1	8.856	3	0.03127	1.78657e+08
1	1336482	T	C	rs140894412	1:1336482:T:C	t	c	0.0223	0.0026	0.017	0.0247	0.1027	0.0666	1.11	0.97	1.26	0.1232	-+++	44	5.359	3	0.1473	1.78884e+08
1	1638780	C	T	rs374384253	1:1638780:C:T	t	c	0.937	0.0081	0.9288	0.9514	0.0705	0.0458	1.07	0.98	1.17	0.1234	++-+	23.2	3.909	3	0.2715	1.79111e+08
1	1963073	T	C	rs557236449	1:1963073:T:C	t	c	0.1153	0.0076	0.1084	0.1269	-0.0577	0.0374	0.94	0.88	1.02	0.1235	----	0	1.073	3	0.7836	1.79224e+08
1	14933	G	A	rs199856693	1:14933:G:A	a	g	0.9574	0.0026	0.9535	0.9604	-0.1164	0.0756	0.89	0.77	1.03	0.1235	-+-+	0	2.766	3	0.4291	1.79224e+08
1	1322268	G	A	rs143567956	1:1322268:G:A	a	g	0.9579	0.0042	0.9545	0.9674	0.0882	0.0572	1.09	0.98	1.22	0.1235	+-++	0	2.92	3	0.4042	1.79224e+08
1	1344539	A	G	rs149195720	1:1344539:A:G	a	g	0.0225	0.0026	0.0172	0.0249	0.1029	0.0668	1.11	0.97	1.26	0.1235	-+++	45.6	5.511	3	0.138	1.79224e+08
1	1963074	G	A	rs538615260	1:1963074:G:A	a	g	0.8847	0.0076	0.8731	0.8916	0.0577	0.0374	1.06	0.98	1.14	0.1235	++++	0	1.073	3	0.7835	1.79224e+08
1	754121	T	G	rs12184335	1:754121:T:G	t	g	0.0359	0.0044	0.0295	0.0412	-0.1063	0.0691	0.9	0.79	1.03	0.1236	-+--	0	1.927	3	0.5877	1.79337e+08
1	937796	T	A	rs9777993	1:937796:T:A	a	t	0.3657	0.0191	0.3292	0.3802	0.0426	0.0277	1.04	0.99	1.1	0.1236	--++	0	2.709	3	0.4386	1.79337e+08
1	802026	G	A	rs7553096	1:802026:G:A	a	g	0.7651	0.0084	0.7514	0.7721	-0.0394	0.0256	0.96	0.91	1.01	0.1237	----	0	1.432	3	0.698	1.79451e+08
1	920648	T	C	rs6677020	1:920648:T:C	t	c	0.9626	0.0033	0.9571	0.9652	-0.0852	0.0554	0.92	0.82	1.02	0.1237	+---	19.7	3.735	3	0.2916	1.79451e+08
1	1027888	C	T	rs77334480	1:1027888:C:T	t	c	0.9773	0.0049	0.9704	0.9855	0.1338	0.0869	1.14	0.96	1.36	0.1238	++++	0	1.139	3	0.7676	1.79564e+08
1	2156825	T	C	rs181748839	1:2156825:T:C	t	c	0.0079	0.0017	0.0061	0.0107	-0.2178	0.1416	0.8	0.61	1.06	0.1239	+---	0	2.721	3	0.4367	1.79677e+08
1	1603594	G	A	rs4648779	1:1603594:G:A	a	g	0.7749	0.0138	0.7523	0.7916	0.0435	0.0283	1.04	0.99	1.1	0.1239	+-++	0	2.445	3	0.4853	1.79677e+08
1	884101	A	C	rs4970455	1:884101:A:C	a	c	0.1961	0	0.1961	0.1961	0.1431	0.093	1.15	0.96	1.38	0.1241	???+	0	0	0	1	1.79903e+08
1	1635565	C	T	rs11488591	1:1635565:C:T	t	c	0.9361	0.0083	0.9277	0.9522	0.0718	0.0467	1.07	0.98	1.18	0.1241	++-+	19.4	3.721	3	0.2932	1.79903e+08
1	2299651	T	C	rs2840538	1:2299651:T:C	t	c	0.7786	0.0074	0.7712	0.7876	0.0358	0.0232	1.04	0.99	1.08	0.1241	-+++	54	6.526	3	0.08864	1.79903e+08
1	1315893	C	T	rs2454652	1:1315893:C:T	t	c	0.0659	0.0017	0.064	0.0683	0.0595	0.0387	1.06	0.98	1.14	0.1243	++++	0	2.569	3	0.463	1.80129e+08
1	1315044	G	A	rs2368566	1:1315044:G:A	a	g	0.0691	0.0028	0.0663	0.0727	0.0582	0.0379	1.06	0.98	1.14	0.1244	++++	21.2	3.808	3	0.2829	1.80242e+08
1	1818696	C	T	rs139734673	1:1818696:C:T	t	c	0.989	0.0014	0.9873	0.9911	0.1809	0.1177	1.2	0.95	1.51	0.1245	++++	0	0.596	3	0.8972	1.80355e+08
1	1646113	G	C	rs3820000	1:1646113:G:C	c	g	0.1821	0.0081	0.1682	0.1923	0.0496	0.0323	1.05	0.99	1.12	0.1246	+-++	0	1.077	3	0.7826	1.80468e+08
1	1250438	G	A	rs141502981	1:1250438:G:A	a	g	0.9912	0	0.9912	0.9912	0.4109	0.2679	1.51	0.89	2.55	0.1251	???+	0	0	0	1	181032861
1	929327	A	G	rs13302924	1:929327:A:G	a	g	0.961	0.0042	0.9544	0.9645	-0.0812	0.053	0.92	0.83	1.02	0.1252	+---	0	2.847	3	0.4157	1.81146e+08
1	752617	C	A	rs149886465	1:752617:C:A	a	c	0.9636	0.0043	0.9596	0.9703	0.1046	0.0682	1.11	0.97	1.27	0.1252	+-++	0	1.383	3	0.7096	1.81146e+08
1	907993	A	C	rs78806832	1:907993:A:C	a	c	0.0066	0	0.0066	0.0066	0.5256	0.3429	1.69	0.86	3.31	0.1253	+???	0	0	0	1	1.81258e+08
1	1272045	G	A	rs142868903	1:1272045:G:A	a	g	0.9618	0.0042	0.9581	0.9714	0.0934	0.0609	1.1	0.97	1.24	0.1253	--++	27.5	4.136	3	0.2471	1.81258e+08
1	757843	C	A	rs11240773	1:757843:C:A	a	c	0.2336	0.0141	0.2085	0.2495	0.0411	0.0268	1.04	0.99	1.1	0.1254	++++	0	1.945	3	0.5838	1.81371e+08
1	863538	C	T	rs570731716	1:863538:C:T	t	c	0.9939	0.0005	0.9932	0.9944	-0.2926	0.191	0.75	0.51	1.09	0.1256	?+--	63.3	5.443	2	0.06579	1.81597e+08
1	862388	GA	G	rs534606253	1:862388:GA:G	g	ga	0.9879	0.0006	0.9871	0.9884	-0.2853	0.1863	0.75	0.52	1.08	0.1258	--??	0	0.018	1	0.8924	1.81822e+08
1	1439671	C	G	rs12021879	1:1439671:C:G	c	g	0.0121	0.0023	0.0095	0.0144	-0.1848	0.1207	0.83	0.66	1.05	0.126	---?	0	1.695	2	0.4286	1.82047e+08
1	1325493	CA	C	rs546221507	1:1325493:CA:C	ca	c	0.33	0.0111	0.3235	0.3521	-0.0434	0.0284	0.96	0.91	1.01	0.126	-+--	62.1	7.922	3	0.04764	1.82047e+08
1	1400170	G	A	rs111938039	1:1400170:G:A	a	g	0.9736	0.0025	0.9699	0.9761	-0.1069	0.0699	0.9	0.78	1.03	0.126	-+--	0	0.888	3	0.8283	1.82047e+08
1	1684063	C	T	rs2235534	1:1684063:C:T	t	c	0.9887	0.0042	0.9838	0.9932	0.2067	0.1351	1.23	0.94	1.6	0.126	+++?	0	1.102	2	0.5764	1.82047e+08
1	1311472	G	A	rs2649591	1:1311472:G:A	a	g	0.0688	0.0026	0.0662	0.072	0.0582	0.038	1.06	0.98	1.14	0.126	++++	11.5	3.388	3	0.3355	1.82047e+08
1	1444058	A	C	rs537421274	1:1444058:A:C	a	c	0.0059	0	0.0059	0.0059	-0.6083	0.3976	0.54	0.25	1.19	0.1261	???-	0	0	0	1	182159483
1	2095173	CA	C	rs375062799	1:2095173:CA:C	ca	c	0.4115	0.0059	0.4062	0.4197	-0.0309	0.0202	0.97	0.93	1.01	0.1261	-+--	0	0.889	3	0.8281	182159483
1	1606571	A	G	rs61776787	1:1606571:A:G	a	g	0.7199	0.021	0.6851	0.7423	0.0407	0.0266	1.04	0.99	1.1	0.1262	+-++	0	1.439	3	0.6963	1.82272e+08
1	1938823	C	T	rs6704236	1:1938823:C:T	t	c	0.9902	0.0028	0.9865	0.9928	0.1894	0.1239	1.21	0.95	1.54	0.1262	+-++	0	2.762	3	0.4298	1.82272e+08
1	1332112	A	G	rs11488469	1:1332112:A:G	a	g	0.0228	0.0026	0.0171	0.0251	0.1012	0.0662	1.11	0.97	1.26	0.1262	++++	37.8	4.823	3	0.1852	1.82272e+08
1	2277827	G	A	rs2843134	1:2277827:G:A	a	g	0.2237	0.0076	0.2149	0.2315	-0.0358	0.0234	0.96	0.92	1.01	0.1263	+---	51.3	6.155	3	0.1043	1.82384e+08
1	1662532	G	C	rs2281172	1:1662532:G:C	c	g	0.9906	0.0036	0.9857	0.9949	0.2023	0.1323	1.22	0.94	1.59	0.1263	-+++	0	1.312	3	0.7263	1.82384e+08
1	1314015	C	T	rs2649588	1:1314015:C:T	t	c	0.0682	0.0027	0.0655	0.0714	0.0581	0.038	1.06	0.98	1.14	0.1263	++++	14.4	3.504	3	0.3203	1.82384e+08
1	1311716	G	A	rs2649589	1:1311716:G:A	a	g	0.0689	0.0026	0.0664	0.0722	0.0581	0.038	1.06	0.98	1.14	0.1264	++++	11.6	3.395	3	0.3346	1.82497e+08
1	1351134	CCGCT	C	rs200282760	1:1351134:CCGCT:C	ccgct	c	0.0755	0.002	0.0729	0.0776	0.0568	0.0372	1.06	0.98	1.14	0.1269	++++	0	1.491	3	0.6843	1.83059e+08
1	1058949	C	T	rs534834785	1:1058949:C:T	t	c	0.9838	0.0027	0.981	0.9869	0.1352	0.0886	1.14	0.96	1.36	0.127	-++-	65.6	8.71	3	0.0334	1.83171e+08
1	1058952	C	A	rs557828959	1:1058952:C:A	a	c	0.9838	0.0027	0.981	0.9869	0.1352	0.0886	1.14	0.96	1.36	0.127	-++-	65.6	8.71	3	0.03341	1.83171e+08
1	1933008	G	A	rs2376808	1:1933008:G:A	a	g	0.551	0.0122	0.5278	0.5609	0.033	0.0216	1.03	0.99	1.08	0.127	++++	0	0.809	3	0.8473	1.83171e+08
1	1455438	G	A	rs182976081	1:1455438:G:A	a	g	0.9937	0	0.9937	0.9937	0.4963	0.3253	1.64	0.87	3.11	0.1271	+???	0	0	0	1	1.83283e+08
1	1669142	A	C	rs200672606	1:1669142:A:C	a	c	0.4172	0.0111	0.4103	0.4422	0.0318	0.0209	1.03	0.99	1.08	0.1272	+++-	23.1	3.903	3	0.2722	1.83395e+08
1	1316670	C	G	rs2765029	1:1316670:C:G	c	g	0.9344	0.0017	0.9323	0.9363	-0.0592	0.0388	0.94	0.87	1.02	0.1273	----	0	2.63	3	0.4523	1.83508e+08
1	1888682	T	C	rs28499066	1:1888682:T:C	t	c	0.0488	0.0055	0.0365	0.0523	-0.0767	0.0503	0.93	0.84	1.02	0.1274	+---	30	4.286	3	0.2322	183619654
1	1592630	A	C	rs4648771	1:1592630:A:C	a	c	0.2374	0.0175	0.2182	0.2675	-0.0417	0.0273	0.96	0.91	1.01	0.1274	-+--	0	2.803	3	0.423	183619654
1	2140687	C	T	rs148570545	1:2140687:C:T	t	c	0.9852	0.0028	0.9817	0.9883	0.1456	0.0955	1.16	0.96	1.39	0.1274	++++	0	1.078	3	0.7823	183619654
1	1534171	G	A	rs549207649	1:1534171:G:A	a	g	0.9945	0	0.9945	0.9945	0.558	0.3661	1.75	0.85	3.58	0.1275	???+	0	0	0	1	1.83732e+08
1	929190	A	G	rs9777939	1:929190:A:G	a	g	0.9626	0.0025	0.9587	0.965	-0.0821	0.0538	0.92	0.83	1.02	0.1275	+---	23.1	3.902	3	0.2722	1.83732e+08
1	773136	G	T	rs146709693	1:773136:G:T	t	g	0.975	0.0041	0.9736	0.987	0.1533	0.1006	1.17	0.96	1.42	0.1275	++++	0	0.165	3	0.9831	1.83732e+08
1	2263469	C	T	rs531508009	1:2263469:C:T	t	c	0.9946	0	0.9946	0.9946	0.6105	0.4007	1.84	0.84	4.04	0.1276	?+??	0	0	0	1	1.83844e+08
1	923459	A	G	rs9442609	1:923459:A:G	a	g	0.9612	0.0042	0.9544	0.9646	-0.0817	0.0536	0.92	0.83	1.02	0.1276	+---	1.2	3.036	3	0.3861	1.83844e+08
1	883091	G	A	rs61769752	1:883091:G:A	a	g	0.9603	0.0049	0.9558	0.9673	0.1309	0.086	1.14	0.96	1.35	0.1278	-+?+	57.8	4.741	2	0.09345	1.84068e+08
1	1482982	C	T	rs140984136	1:1482982:C:T	t	c	0.9909	0.0014	0.9896	0.9927	0.2192	0.1441	1.25	0.94	1.65	0.1281	++-?	50.2	4.014	2	0.1344	1.84404e+08
1	1310975	C	T	rs2649594	1:1310975:C:T	t	c	0.0688	0.0025	0.0663	0.072	0.0578	0.038	1.06	0.98	1.14	0.1285	++++	11.2	3.378	3	0.3369	1.84851e+08
1	1190061	A	G	rs41307035	1:1190061:A:G	a	g	0.0477	0.002	0.0459	0.0514	0.0701	0.0461	1.07	0.98	1.17	0.1287	++++	0	1.39	3	0.7079	1.85075e+08
1	1171100	T	G	rs12096608	1:1171100:T:G	t	g	0.0298	0.0006	0.0289	0.0304	0.0859	0.0566	1.09	0.98	1.22	0.1288	-+++	0	2.475	3	0.4799	1.85187e+08
1	923749	T	C	rs9442610	1:923749:T:C	t	c	0.9612	0.0042	0.9544	0.9646	-0.0812	0.0535	0.92	0.83	1.02	0.129	+---	0	3.001	3	0.3915	1.8541e+08
1	924603	T	C	rs28422907	1:924603:T:C	t	c	0.9593	0.0046	0.9522	0.9646	-0.0798	0.0526	0.92	0.83	1.02	0.1291	+---	0	1.706	3	0.6356	185521601
1	1115994	G	A	rs13376597	1:1115994:G:A	a	g	0.8581	0.0045	0.852	0.8624	0.0477	0.0314	1.05	0.99	1.12	0.1291	+-++	37	4.762	3	0.19	185521601
1	760811	CTCTT	C	rs200712425	1:760811:CTCTT:C	ctctt	c	0.0387	0.0053	0.0309	0.0442	-0.1015	0.0669	0.9	0.79	1.03	0.1292	-+--	0	2.408	3	0.4922	1.85633e+08
1	924898	C	A	rs6665000	1:924898:C:A	a	c	0.0389	0.0042	0.0354	0.0456	0.0803	0.0529	1.08	0.98	1.2	0.1292	-+++	0	2.936	3	0.4016	1.85633e+08
1	1244807	T	C	rs551871667	1:1244807:T:C	t	c	0.0085	0	0.0085	0.0085	-0.4408	0.2906	0.64	0.36	1.14	0.1293	???-	0	0	0	1	1.85745e+08
1	2003158	C	T	rs76952259	1:2003158:C:T	t	c	0.9921	0.0016	0.9902	0.9938	0.2311	0.1523	1.26	0.93	1.7	0.1293	+?++	0	0.085	2	0.9585	1.85745e+08
1	834832	G	C	rs4411087	1:834832:G:C	c	g	0.7618	0.0107	0.7411	0.7707	-0.0389	0.0256	0.96	0.91	1.01	0.1293	+--+	10.3	3.344	3	0.3415	1.85745e+08
1	1923507	C	T	rs6662278	1:1923507:C:T	t	c	0.9823	0.0032	0.979	0.9879	-0.1466	0.0966	0.86	0.71	1.04	0.1294	---+	45.1	5.465	3	0.1408	1.85856e+08
1	928836	C	T	rs9777703	1:928836:C:T	t	c	0.0389	0.0042	0.0354	0.0457	0.0803	0.0529	1.08	0.98	1.2	0.1294	-+++	0	2.902	3	0.4069	1.85856e+08
1	1314474	G	T	rs2313134	1:1314474:G:T	t	g	0.933	0.0143	0.9226	0.9777	0.0783	0.0517	1.08	0.98	1.2	0.1295	-+++	54.7	6.623	3	0.08494	1.85968e+08
1	1933035	G	A	rs2376807	1:1933035:G:A	a	g	0.551	0.0122	0.5279	0.5609	0.0328	0.0216	1.03	0.99	1.08	0.1297	++++	0	0.818	3	0.8452	1.86191e+08
1	834198	T	C	rs28385272	1:834198:T:C	t	c	0.2097	0.0106	0.2017	0.2306	0.0398	0.0263	1.04	0.99	1.1	0.1298	-++-	51.7	6.206	3	0.102	186302301
1	1115789	G	A	rs146653370	1:1115789:G:A	a	g	0.9898	0.0008	0.9887	0.9908	0.1772	0.117	1.19	0.95	1.5	0.13	++-+	0	2.128	3	0.5463	1.86525e+08
1	1885769	G	A	rs28624830	1:1885769:G:A	a	g	0.9517	0.0055	0.9489	0.9639	0.0765	0.0505	1.08	0.98	1.19	0.1302	++++	23	3.898	3	0.2727	1.86748e+08
1	2280388	CCT	C	rs138445597	1:2280388:CCT:C	cct	c	0.1607	0.0044	0.1566	0.1667	0.0395	0.0261	1.04	0.99	1.09	0.1303	+-++	0	1.713	3	0.634	1.86859e+08
1	2291680	T	C	rs2840542	1:2291680:T:C	t	c	0.7783	0.0079	0.7708	0.7879	0.0351	0.0232	1.04	0.99	1.08	0.1304	-+++	55.2	6.692	3	0.08241	1.8697e+08
1	1171153	C	T	rs12093363	1:1171153:C:T	t	c	0.9725	0.0007	0.9718	0.9733	-0.0883	0.0584	0.92	0.82	1.03	0.1305	+---	0	2.101	3	0.5516	1.87082e+08
1	2064429	A	C	rs34415348	1:2064429:A:C	a	c	0.1082	0.0062	0.0971	0.1124	-0.049	0.0324	0.95	0.89	1.01	0.1306	+---	0	2.667	3	0.4459	1.87193e+08
1	1636112	G	A	rs4288535	1:1636112:G:A	a	g	0.9367	0.0076	0.9284	0.9497	0.0709	0.0469	1.07	0.98	1.18	0.1306	++-+	21.1	3.802	3	0.2836	1.87193e+08
1	738965	G	A	rs2905050	1:738965:G:A	a	g	0.9628	0	0.9628	0.9628	0.2062	0.1365	1.23	0.94	1.61	0.1307	???+	0	0	0	1	1.87304e+08
1	1884880	G	A	rs57642219	1:1884880:G:A	a	g	0.9517	0.0055	0.949	0.9639	0.0764	0.0505	1.08	0.98	1.19	0.1307	++++	23.5	3.921	3	0.2701	1.87304e+08
1	1646371	G	T	rs61776850	1:1646371:G:T	t	g	0.4749	0.0134	0.4589	0.504	0.034	0.0225	1.03	0.99	1.08	0.1308	++++	0	2.842	3	0.4167	1.87415e+08
1	1800049	G	A	rs187919076	1:1800049:G:A	a	g	0.9929	0.0007	0.9918	0.9933	0.2459	0.163	1.28	0.93	1.76	0.1315	?+++	0	1.052	2	0.5911	1.88192e+08
1	1515400	A	AAT	rs772419857	1:1515400:A:AAT	a	aat	0.0171	0	0.0171	0.0171	0.2916	0.1935	1.34	0.92	1.96	0.1318	???+	0	0	0	1	1.88525e+08
1	2258946	C	CA	rs59142249	1:2258946:C:CA	ca	c	0.882	0	0.882	0.882	0.1079	0.0716	1.11	0.97	1.28	0.1318	???+	0	0	0	1	1.88525e+08
1	1931529	T	G	rs6679335	1:1931529:T:G	t	g	0.4446	0.009	0.4366	0.4609	-0.0326	0.0216	0.97	0.93	1.01	0.1318	+---	0	0.939	3	0.816	1.88525e+08
1	2217011	G	GT	rs202029239	1:2217011:G:GT	g	gt	0.0267	0.0051	0.0193	0.0326	-0.1289	0.0856	0.88	0.74	1.04	0.1319	----	0	0.726	3	0.867	188635887
1	1797438	C	T	rs139341196	1:1797438:C:T	t	c	0.9948	0	0.9948	0.9948	0.6439	0.4274	1.9	0.82	4.4	0.1319	?+??	0	0	0	1	188635887
1	1298533	T	G	rs4596826	1:1298533:T:G	t	g	0.9335	0.0027	0.9298	0.936	-0.0587	0.039	0.94	0.87	1.02	0.1319	+---	0	2.556	3	0.4652	188635887
1	1931496	A	G	rs6685055	1:1931496:A:G	a	g	0.4452	0.0093	0.4368	0.4615	-0.0326	0.0216	0.97	0.93	1.01	0.1319	+---	0	0.928	3	0.8187	188635887
1	2222368	G	A	rs12731820	1:2222368:G:A	a	g	0.5676	0.0048	0.5638	0.578	0.0291	0.0193	1.03	0.99	1.07	0.1319	++++	0	1.163	3	0.762	188635887
1	1429933	G	A	rs113541864	1:1429933:G:A	a	g	0.9926	0.0019	0.9888	0.9936	-0.1849	0.1227	0.83	0.65	1.06	0.132	---+	0	2.027	3	0.5667	1.88747e+08
1	1316170	G	A	rs2649587	1:1316170:G:A	a	g	0.067	0.002	0.0648	0.0691	0.058	0.0385	1.06	0.98	1.14	0.132	++++	0	2.813	3	0.4214	1.88747e+08
1	2165621	C	T	rs12403265	1:2165621:C:T	t	c	0.9934	0.0001	0.9932	0.9936	0.2126	0.1412	1.24	0.94	1.63	0.1321	+++?	0	0.297	2	0.8619	1.88857e+08
1	835499	A	G	rs4422948	1:835499:A:G	a	g	0.2405	0.0099	0.2306	0.2595	0.0384	0.0255	1.04	0.99	1.09	0.1322	-++-	3.8	3.119	3	0.3737	1.88968e+08
1	752593	T	G	rs372531941	1:752593:T:G	t	g	0.0363	0.0042	0.0297	0.0404	-0.103	0.0684	0.9	0.79	1.03	0.1323	-+--	0	1.348	3	0.7177	1.89079e+08
1	1056006	G	A	rs72892233	1:1056006:G:A	a	g	0.9731	0.0031	0.9701	0.9766	0.095	0.0631	1.1	0.97	1.24	0.1323	-++-	81.2	15.978	3	0.001146	1.89079e+08
1	1965427	G	A	rs55833012	1:1965427:G:A	a	g	0.8585	0.01	0.8422	0.8665	0.0497	0.033	1.05	0.99	1.12	0.1323	+++-	0	2.396	3	0.4945	1.89079e+08
1	1054215	A	G	rs58087574	1:1054215:A:G	a	g	0.0276	0.0028	0.0241	0.0304	-0.0933	0.062	0.91	0.81	1.03	0.1324	---+	79.7	14.772	3	0.002023	1.8919e+08
1	761278	G	C	rs551857018	1:761278:G:C	c	g	0.9665	0	0.9665	0.9665	0.2091	0.139	1.23	0.94	1.62	0.1325	???+	0	0	0	1	1.893e+08
1	1940074	G	A	rs150960449	1:1940074:G:A	a	g	0.9215	0.0074	0.9146	0.9307	-0.0695	0.0462	0.93	0.85	1.02	0.1327	---+	0	2.248	3	0.5226	1.89522e+08
1	963338	G	A	rs72900404	1:963338:G:A	a	g	0.9566	0.003	0.9535	0.9616	0.0802	0.0533	1.08	0.98	1.2	0.1327	+++-	0	1.198	3	0.7534	1.89522e+08
1	1429485	G	A	rs79607068	1:1429485:G:A	a	g	0.9774	0.0017	0.9754	0.9789	0.1419	0.0944	1.15	0.96	1.39	0.1327	+++?	0	0.339	2	0.8442	1.89522e+08
1	2222497	G	A	rs36043745	1:2222497:G:A	a	g	0.5675	0.0048	0.5637	0.578	0.0291	0.0193	1.03	0.99	1.07	0.1328	++++	0	1.172	3	0.7596	1.89632e+08
1	928520	A	G	rs35002855	1:928520:A:G	a	g	0.9626	0.0025	0.9587	0.9649	-0.0808	0.0538	0.92	0.83	1.02	0.133	+---	23.4	3.919	3	0.2704	1.89853e+08
1	1088777	T	C	rs113722022	1:1088777:T:C	t	c	0.0258	0.0013	0.025	0.0282	0.1014	0.0675	1.11	0.97	1.26	0.133	++-+	0	1.404	3	0.7047	1.89853e+08
1	1452468	C	T	rs192639249	1:1452468:C:T	t	c	0.9943	0	0.9943	0.9943	0.6624	0.4412	1.94	0.82	4.61	0.1333	?+??	0	0	0	1	1.90185e+08
1	1905306	C	A	rs56313717	1:1905306:C:A	a	c	0.9143	0.0028	0.9094	0.9168	-0.0623	0.0415	0.94	0.87	1.02	0.1333	---+	0	2.958	3	0.3981	1.90185e+08
1	1235200	C	T	rs7535337	1:1235200:C:T	t	c	0.9947	0	0.9947	0.9947	-0.487	0.3244	0.61	0.33	1.16	0.1334	-???	0	0	0	1	190294981
1	881070	G	A	rs41285794	1:881070:G:A	a	g	0.989	0.0016	0.9875	0.9916	-0.1906	0.1271	0.83	0.64	1.06	0.1337	--+-	0	1.141	3	0.7672	1.90626e+08
1	1347161	G	A	rs142740361	1:1347161:G:A	a	g	0.9705	0.0065	0.9643	0.9791	0.1053	0.0702	1.11	0.97	1.27	0.1338	--++	32	4.41	3	0.2204	1.90736e+08
1	2274306	A	T	rs369567545	1:2274306:A:T	a	t	0.0765	0.004	0.0721	0.0814	0.0622	0.0415	1.06	0.98	1.15	0.134	--++	18.8	3.694	3	0.2964	1.90957e+08
1	1926939	GA	G	rs34447221	1:1926939:GA:G	g	ga	0.5674	0.0121	0.5424	0.5749	0.0326	0.0217	1.03	0.99	1.08	0.134	-+++	0	1.341	3	0.7193	1.90957e+08
1	786790	C	T	rs76633414	1:786790:C:T	t	c	0.9896	0	0.9896	0.9896	-0.6458	0.431	0.52	0.23	1.22	0.1341	?-??	0	0	0	1	1.91067e+08
1	1935075	G	C	rs56233006	1:1935075:G:C	c	g	0.8421	0.0138	0.8175	0.8537	0.0448	0.0299	1.05	0.99	1.11	0.1341	++++	0	0.278	3	0.964	1.91067e+08
1	2280423	A	C	rs2645072	1:2280423:A:C	a	c	0.7766	0.0078	0.7689	0.7857	0.0348	0.0233	1.04	0.99	1.08	0.1342	-+++	53.2	6.411	3	0.09325	1.91177e+08
1	1672613	TTCA	T	rs111806741	1:1672613:TTCA:T	t	ttca	0.9904	0.0038	0.9853	0.9948	0.1946	0.1299	1.21	0.94	1.57	0.1342	++++	0	0.954	3	0.8125	1.91177e+08
1	566130	C	T	rs1832730	1:566130:C:T	t	c	0.7912	0.0094	0.7809	0.8053	-0.0561	0.0374	0.95	0.88	1.02	0.1343	-+--	0	1.973	3	0.5781	1.91287e+08
1	1671322	C	T	rs554892416	1:1671322:C:T	t	c	0.5885	0.0111	0.5635	0.5971	-0.031	0.0207	0.97	0.93	1.01	0.1343	---+	30.2	4.296	3	0.2313	1.91287e+08
1	1240237	C	G	rs12409587	1:1240237:C:G	c	g	0.0081	0.0025	0.006	0.0112	0.1942	0.1297	1.21	0.94	1.57	0.1343	-++?	67.4	6.13	2	0.04665	1.91287e+08
1	1054159	C	T	rs58753449	1:1054159:C:T	t	c	0.9724	0.0028	0.9696	0.976	0.0928	0.062	1.1	0.97	1.24	0.1343	+++-	79.9	14.897	3	0.001907	1.91287e+08
1	1528271	A	G	rs192512328	1:1528271:A:G	a	g	0.0434	0.0043	0.0375	0.0481	0.1033	0.069	1.11	0.97	1.27	0.1344	+++-	0	2.591	3	0.4591	1.91397e+08
1	1744614	G	C	rs113790259	1:1744614:G:C	c	g	0.9866	0.003	0.9842	0.9925	0.1726	0.1153	1.19	0.95	1.49	0.1344	++-+	0	1.971	3	0.5785	1.91397e+08
1	1660842	C	T	rs28533560	1:1660842:C:T	t	c	0.9872	0.0014	0.9853	0.9891	0.1959	0.1309	1.22	0.94	1.57	0.1345	+++?	0	1.147	2	0.5636	1.91508e+08
1	1683286	C	T	rs375630351	1:1683286:C:T	t	c	0.9889	0.0041	0.9841	0.9933	0.2041	0.1364	1.23	0.94	1.6	0.1346	+++?	0	1.188	2	0.5521	1.91618e+08
1	1108277	G	A	rs12136529	1:1108277:G:A	a	g	0.8283	0.0067	0.8234	0.8385	0.0441	0.0295	1.05	0.99	1.11	0.1347	+-++	0	2.838	3	0.4172	191727686
1	1900454	A	G	rs6681749	1:1900454:A:G	a	g	0.4966	0.0071	0.4836	0.5056	-0.0312	0.0209	0.97	0.93	1.01	0.1349	----	0	0.054	3	0.9968	1.91948e+08
1	1598201	G	A	rs4648778	1:1598201:G:A	a	g	0.9834	0.0013	0.9815	0.9859	0.1518	0.1016	1.16	0.95	1.42	0.1349	+-++	0	2.34	3	0.5049	1.91948e+08
1	925684	T	C	rs6605061	1:925684:T:C	t	c	0.9611	0.0042	0.9544	0.9646	-0.0791	0.053	0.92	0.83	1.03	0.1352	+---	0	2.879	3	0.4107	1.92277e+08
1	926351	C	T	rs6671243	1:926351:C:T	t	c	0.0389	0.0042	0.0354	0.0456	0.0791	0.053	1.08	0.98	1.2	0.1353	-+++	0	2.88	3	0.4105	1.92387e+08
1	2278648	A	G	rs2843133	1:2278648:A:G	a	g	0.7793	0.0059	0.7736	0.7867	0.0351	0.0235	1.04	0.99	1.08	0.1353	-+++	49.5	5.945	3	0.1143	1.92387e+08
1	1567089	T	C	rs28451771	1:1567089:T:C	t	c	0.8848	0.0173	0.8584	0.9058	0.0528	0.0354	1.05	0.98	1.13	0.1354	+-++	0	2.288	3	0.5149	1.92497e+08
1	781845	A	G	rs61768199	1:781845:A:G	a	g	0.1123	0.0101	0.0899	0.1188	0.0514	0.0344	1.05	0.98	1.13	0.1355	+-++	17.1	3.619	3	0.3056	1.92607e+08
1	1939238	A	C	rs150646000	1:1939238:A:C	a	c	0.0127	0.0021	0.0095	0.0154	-0.1761	0.118	0.84	0.67	1.06	0.1356	-+--	15.6	3.553	3	0.314	1.92717e+08
1	773600	G	C	rs542124845	1:773600:G:C	c	g	0.9759	0	0.9759	0.9759	0.3881	0.2601	1.47	0.89	2.45	0.1357	???+	0	0	0	1	1.92827e+08
1	1963158	C	T	rs34893555	1:1963158:C:T	t	c	0.8588	0.0099	0.8424	0.8663	0.0492	0.033	1.05	0.98	1.12	0.1357	+++-	0	2.416	3	0.4907	1.92827e+08
1	1261347	C	T	rs182701918	1:1261347:C:T	t	c	0.9838	0.0016	0.982	0.986	-0.1163	0.078	0.89	0.76	1.04	0.1358	----	0	0.048	3	0.9973	1.92936e+08
1	1881085	A	G	rs72894725	1:1881085:A:G	a	g	0.0482	0.0055	0.036	0.051	-0.0752	0.0504	0.93	0.84	1.02	0.1358	----	26.2	4.067	3	0.2543	1.92936e+08
1	1309405	T	C	rs150194697	1:1309405:T:C	t	c	0.0162	0.0019	0.0138	0.0182	0.1139	0.0764	1.12	0.96	1.3	0.1358	++++	0	0.424	3	0.9352	1.92936e+08
1	2290660	T	C	rs2645088	1:2290660:T:C	t	c	0.7777	0.0079	0.77	0.7873	0.0346	0.0232	1.04	0.99	1.08	0.136	-+++	53.1	6.399	3	0.09372	193155622
1	2171274	G	A	rs188223456	1:2171274:G:A	a	g	0.9885	0.0004	0.9881	0.9892	-0.1444	0.0969	0.87	0.72	1.05	0.1361	----	0	0.203	3	0.9772	1.93265e+08
1	2290890	C	T	rs2840543	1:2290890:C:T	t	c	0.2223	0.0079	0.2127	0.23	-0.0346	0.0232	0.97	0.92	1.01	0.1362	+---	52.9	6.372	3	0.09485	1.93375e+08
1	754163	T	C	rs12184336	1:754163:T:C	t	c	0.0355	0.0045	0.0295	0.0412	-0.1038	0.0697	0.9	0.79	1.03	0.1362	-+--	0	1.877	3	0.5983	1.93375e+08
1	1316674	C	T	rs2649585	1:1316674:C:T	t	c	0.0671	0.0022	0.0646	0.0696	0.0575	0.0386	1.06	0.98	1.14	0.1365	++++	0	2.741	3	0.4333	1.93704e+08
1	1637649	G	A	rs145714822	1:1637649:G:A	a	g	0.9371	0.0087	0.9279	0.9531	0.0687	0.0462	1.07	0.98	1.17	0.1366	++-+	13.9	3.485	3	0.3227	1.93813e+08
1	2293166	G	A	rs2250799	1:2293166:G:A	a	g	0.2224	0.0079	0.2128	0.2302	-0.0345	0.0232	0.97	0.92	1.01	0.1368	+---	51.9	6.238	3	0.1006	1.94032e+08
1	1262966	C	T	rs307349	1:1262966:C:T	t	c	0.0725	0.0029	0.0667	0.0745	0.0572	0.0384	1.06	0.98	1.14	0.1368	++++	0	2.024	3	0.5675	1.94032e+08
1	705882	G	A	rs72631875	1:705882:G:A	a	g	0.9285	0.0035	0.9244	0.9343	0.0832	0.0559	1.09	0.97	1.21	0.1369	+++-	0	2.785	3	0.426	194141418
1	1881019	T	G	rs4648737	1:1881019:T:G	t	g	0.0482	0.0055	0.0359	0.051	-0.075	0.0504	0.93	0.84	1.02	0.137	----	26.4	4.074	3	0.2536	1.94251e+08
1	2052954	C	G	rs115933137	1:2052954:C:G	c	g	0.3233	0.0075	0.3094	0.33	0.0358	0.0241	1.04	0.99	1.09	0.137	+++-	0	2.125	3	0.5468	1.94251e+08
1	2052958	A	G	rs74046934	1:2052958:A:G	a	g	0.3233	0.0075	0.3094	0.33	0.0358	0.0241	1.04	0.99	1.09	0.137	+++-	0	2.125	3	0.5468	1.94251e+08
1	1090557	A	C	rs7553429	1:1090557:A:C	a	c	0.0261	0.0012	0.0245	0.028	0.0989	0.0665	1.1	0.97	1.26	0.137	++-+	0	1.435	3	0.6973	1.94251e+08
1	952642	G	A	rs150130275	1:952642:G:A	a	g	0.9918	0.0012	0.9908	0.9933	0.2116	0.1424	1.24	0.93	1.63	0.1373	-++?	0	1.029	2	0.5978	1.94579e+08
1	2221634	G	C	rs903923	1:2221634:G:C	c	g	0.5896	0.003	0.5859	0.5942	-0.0291	0.0196	0.97	0.93	1.01	0.1374	----	0	0.227	3	0.9731	1.94688e+08
1	1193476	G	C	rs12066047	1:1193476:G:C	c	g	0.9729	0.0007	0.9716	0.9738	-0.0893	0.0601	0.91	0.81	1.03	0.1375	----	0	1.658	3	0.6463	1.94797e+08
1	1881070	G	A	rs4648596	1:1881070:G:A	a	g	0.9518	0.0055	0.949	0.9641	0.0749	0.0504	1.08	0.98	1.19	0.1376	++++	26.4	4.078	3	0.2532	1.94907e+08
1	928578	G	A	rs28394749	1:928578:G:A	a	g	0.0389	0.0042	0.0354	0.0456	0.0786	0.053	1.08	0.98	1.2	0.1377	-+++	1.3	3.04	3	0.3856	1.95016e+08
1	1455448	C	T	rs563993041	1:1455448:C:T	t	c	0.991	0.0015	0.9896	0.9928	0.2115	0.1426	1.24	0.93	1.63	0.1379	++-?	35	3.075	2	0.2149	195234100
1	1417337	T	C	rs192245001	1:1417337:T:C	t	c	0.008	0.0016	0.007	0.0111	0.2058	0.1387	1.23	0.94	1.61	0.1379	+++?	0	0.226	2	0.893	195234100
1	1956015	C	G	rs61775361	1:1956015:C:G	c	g	0.0136	0.0034	0.0083	0.0168	0.1632	0.11	1.18	0.95	1.46	0.138	++++	0	1.792	3	0.6166	1.95343e+08
1	1935488	G	C	rs56300813	1:1935488:G:C	c	g	0.8412	0.0137	0.8164	0.8526	0.0442	0.0298	1.05	0.99	1.11	0.1381	++++	0	0.155	3	0.9845	1.95452e+08
1	569204	T	C	rs112660509	1:569204:T:C	t	c	0.3434	0.0045	0.3393	0.3492	-0.0498	0.0336	0.95	0.89	1.02	0.1383	---?	21.3	2.542	2	0.2806	195670396
1	2221636	A	T	rs903922	1:2221636:A:T	a	t	0.4103	0.0032	0.4053	0.4141	0.0291	0.0196	1.03	0.99	1.07	0.1384	++++	0	0.229	3	0.9728	1.95779e+08
1	1051684	A	C	rs72892222	1:1051684:A:C	a	c	0.0276	0.0028	0.0242	0.0302	-0.0917	0.0619	0.91	0.81	1.03	0.1385	---+	79.5	14.63	3	0.002161	195888378
1	1330430	G	A	rs113548627	1:1330430:G:A	a	g	0.9345	0.0017	0.9324	0.9362	-0.0579	0.0391	0.94	0.87	1.02	0.1386	----	0	2.804	3	0.4229	1.95997e+08
1	1319178	AG	A	rs34500387	1:1319178:AG:A	a	ag	0.0668	0.0019	0.0649	0.0697	0.0572	0.0387	1.06	0.98	1.14	0.1387	++++	0	2.441	3	0.4861	1.96106e+08
1	1246648	C	T	rs372019132	1:1246648:C:T	t	c	0.9923	0.0011	0.9918	0.9948	-0.3397	0.2295	0.71	0.45	1.12	0.1388	?+-?	81.8	5.507	1	0.01894	196215144
1	759177	G	A	rs147648542	1:759177:G:A	a	g	0.963	0.0066	0.9558	0.9696	0.1032	0.0697	1.11	0.97	1.27	0.1388	+-++	0	2.481	3	0.4787	196215144
1	1300303	C	G	rs148192735	1:1300303:C:G	c	g	0.0152	0.0019	0.013	0.0171	0.1165	0.0787	1.12	0.96	1.31	0.1388	++++	0	0.273	3	0.965	196215144
1	1300347	G	T	rs140119160	1:1300347:G:T	t	g	0.9848	0.0019	0.9829	0.987	-0.1164	0.0787	0.89	0.76	1.04	0.1391	----	0	0.274	3	0.9649	1.96542e+08
1	1419392	C	T	rs35275877	1:1419392:C:T	t	c	0.9786	0.0016	0.9767	0.9799	0.1436	0.0971	1.15	0.95	1.4	0.1391	+++?	0	0.082	2	0.96	1.96542e+08
1	1693571	T	A	rs189064763	1:1693571:T:A	a	t	0.9942	0	0.9942	0.9942	-0.5606	0.3798	0.57	0.27	1.2	0.1399	???-	0	0	0	1	1.97411e+08
1	1052372	A	G	rs112308346	1:1052372:A:G	a	g	0.0277	0.0026	0.0248	0.0303	-0.0911	0.0617	0.91	0.81	1.03	0.14	---+	79.7	14.765	3	0.002029	1.9752e+08
1	1430737	G	A	rs28394081	1:1430737:G:A	a	g	0.9788	0.0017	0.9768	0.9803	0.1425	0.0966	1.15	0.95	1.39	0.1403	+++?	0	0.054	2	0.9733	1.97845e+08
1	1155034	C	T	rs1756271	1:1155034:C:T	t	c	0.9865	0.0024	0.9844	0.9945	0.1705	0.1157	1.19	0.95	1.49	0.1404	+++-	0	0.706	3	0.8717	1.97954e+08
1	926621	A	C	rs4970351	1:926621:A:C	a	c	0.9611	0.0042	0.9544	0.9646	-0.0781	0.053	0.92	0.83	1.03	0.1405	+---	0	2.988	3	0.3936	1.98062e+08
1	972914	G	A	rs145583928	1:972914:G:A	a	g	0.9926	0	0.9926	0.9926	0.3214	0.2181	1.38	0.9	2.11	0.1406	??+?	0	0	0	1	1.98171e+08
1	1284490	G	A	rs150789461	1:1284490:G:A	a	g	0.0739	0.0026	0.0706	0.0786	0.056	0.038	1.06	0.98	1.14	0.1407	++++	0	1.352	3	0.7169	1.98279e+08
1	1935509	T	C	rs56351829	1:1935509:T:C	t	c	0.1578	0.0138	0.1462	0.1826	-0.0441	0.0299	0.96	0.9	1.01	0.1408	----	0	0.235	3	0.9718	1.98387e+08
1	1050546	G	GT	rs573248991	1:1050546:G:GT	g	gt	0.0277	0.0026	0.0248	0.0303	-0.0908	0.0617	0.91	0.81	1.03	0.1409	---+	79.7	14.752	3	0.002041	1.98496e+08
1	1407043	A	C	rs1240735	1:1407043:A:C	a	c	0.0085	0.0019	0.0068	0.0123	0.1727	0.1174	1.19	0.94	1.5	0.1411	+++-	0	2.711	3	0.4384	1.98712e+08
1	1673558	CA	C	rs564427952	1:1673558:CA:C	ca	c	0.4247	0.0098	0.415	0.4456	0.031	0.021	1.03	0.99	1.07	0.1411	+++-	18.8	3.697	3	0.2961	1.98712e+08
1	927309	T	C	rs2341362	1:927309:T:C	t	c	0.9611	0.0042	0.9544	0.9646	-0.0779	0.053	0.93	0.83	1.03	0.1412	+---	0	2.99	3	0.3932	1.9882e+08
1	926431	A	T	rs4970403	1:926431:A:T	a	t	0.9611	0.0042	0.9544	0.9646	-0.0779	0.053	0.93	0.83	1.03	0.1414	+---	0.2	3.006	3	0.3907	1.99037e+08
1	955016	A	G	rs34927559	1:955016:A:G	a	g	0.9084	0.0029	0.9058	0.9138	-0.0546	0.0371	0.95	0.88	1.02	0.1414	+---	11.6	3.395	3	0.3346	1.99037e+08
1	1368438	A	G	rs146375553	1:1368438:A:G	a	g	0.0115	0.0031	0.0051	0.0147	-0.2027	0.1379	0.82	0.62	1.07	0.1416	---+	54.6	6.609	3	0.08545	1.99253e+08
1	1931299	A	T	rs56316921	1:1931299:A:T	a	t	0.1579	0.014	0.1462	0.183	-0.0441	0.03	0.96	0.9	1.01	0.1417	----	0	0.469	3	0.9257	1.99361e+08
1	1292426	C	G	rs35694341	1:1292426:C:G	c	g	0.9322	0.0028	0.9287	0.9349	-0.057	0.0388	0.94	0.88	1.02	0.1417	+---	0	2.7	3	0.4403	1.99361e+08
1	2000592	C	A	rs2678939	1:2000592:C:A	a	c	0.8138	0.0059	0.8054	0.8204	0.0385	0.0262	1.04	0.99	1.09	0.1419	++++	0	1.918	3	0.5896	1.99577e+08
1	2282776	G	C	rs2254874	1:2282776:G:C	c	g	0.2231	0.0076	0.2141	0.2305	-0.0341	0.0232	0.97	0.92	1.01	0.1421	+---	51.8	6.227	3	0.1011	1.99793e+08
1	2274305	T	A	rs377145629	1:2274305:T:A	a	t	0.9235	0.004	0.9186	0.928	-0.061	0.0415	0.94	0.87	1.02	0.1421	++--	14.2	3.496	3	0.3212	1.99793e+08
1	1639183	A	G	rs370707448	1:1639183:A:G	a	g	0.0578	0.0068	0.0455	0.0659	-0.071	0.0484	0.93	0.85	1.02	0.1422	--+-	0	2.399	3	0.4938	1.99901e+08
1	2006108	A	G	rs2254669	1:2006108:A:G	a	g	0.3215	0.0087	0.3047	0.3306	-0.031	0.0211	0.97	0.93	1.01	0.1423	----	0	1.29	3	0.7315	2.00009e+08
1	833223	C	T	rs13303211	1:833223:C:T	t	c	0.7624	0.0111	0.7407	0.771	-0.0376	0.0256	0.96	0.92	1.01	0.1423	+--+	8.6	3.283	3	0.35	2.00009e+08
1	1886115	C	G	rs72894746	1:1886115:C:G	c	g	0.0485	0.0056	0.036	0.0514	-0.074	0.0505	0.93	0.84	1.03	0.1424	----	28.4	4.188	3	0.2419	2.00117e+08
1	1025396	G	A	rs140840368	1:1025396:G:A	a	g	0.9932	0.0013	0.9918	0.9947	-0.2406	0.164	0.79	0.57	1.08	0.1424	---+	21.5	3.822	3	0.2813	2.00117e+08
1	1249927	G	A	rs543058948	1:1249927:G:A	a	g	0.9939	0.0008	0.993	0.9945	0.386	0.2632	1.47	0.88	2.46	0.1425	++??	0	0.405	1	0.5243	200224980
1	2195305	CA	C	rs567205189	1:2195305:CA:C	ca	c	0.1734	0.007	0.1637	0.1809	0.0443	0.0302	1.05	0.99	1.11	0.1426	++++	0	1.189	3	0.7557	2.00333e+08
1	1070209	GA	G	rs139270197	1:1070209:GA:G	g	ga	0.9398	0	0.9398	0.9398	-0.1992	0.1359	0.82	0.63	1.07	0.1427	???-	0	0	0	1	2.00441e+08
1	1657565	G	A	rs11576302	1:1657565:G:A	a	g	0.5376	0.0189	0.504	0.5618	0.0356	0.0243	1.04	0.99	1.09	0.1427	+-+-	31.8	4.401	3	0.2213	2.00441e+08
1	2272666	C	T	rs144018790	1:2272666:C:T	t	c	0.9888	0.0025	0.985	0.9931	-0.1582	0.108	0.85	0.69	1.05	0.1431	+---	47	5.663	3	0.1292	2.00872e+08
1	1424395	A	G	rs79789944	1:1424395:A:G	a	g	0.0084	0.0021	0.0065	0.0125	0.1728	0.118	1.19	0.94	1.5	0.1431	+++-	0	2.088	3	0.5543	2.00872e+08
1	1680951	C	T	rs1973906	1:1680951:C:T	t	c	0.989	0.0042	0.9841	0.9934	0.1993	0.1361	1.22	0.93	1.59	0.1432	+++?	0	1.087	2	0.5808	2.00979e+08
1	2254693	C	T	rs534028349	1:2254693:C:T	t	c	0.9941	0.0005	0.9938	0.9949	0.3279	0.2241	1.39	0.89	2.15	0.1434	?++?	0	0.835	1	0.3608	2.01195e+08
1	1930094	G	A	rs7542825	1:1930094:G:A	a	g	0.5519	0.0119	0.5289	0.5614	0.0316	0.0216	1.03	0.99	1.08	0.1434	++++	0	0.873	3	0.8319	2.01195e+08
1	923978	A	AG	rs70949537	1:923978:A:AG	a	ag	0.9617	0.0038	0.9556	0.9649	-0.0787	0.0538	0.92	0.83	1.03	0.1435	+---	11.5	3.389	3	0.3355	2.01302e+08
1	256498	A	G	rs369556846	1:256498:A:G	a	g	0.1172	0.0107	0.1062	0.1302	0.0726	0.0496	1.08	0.98	1.19	0.1435	++++	0	0.932	3	0.8178	2.01302e+08
1	1296369	GAC	G	rs138096037	1:1296369:GAC:G	g	gac	0.0494	0	0.0494	0.0494	0.1592	0.1089	1.17	0.95	1.45	0.1436	???+	0	0	0	1	2.0141e+08
1	1354756	G	A	rs552630536	1:1354756:G:A	a	g	0.9949	0	0.9949	0.9949	0.6201	0.4241	1.86	0.81	4.27	0.1436	+???	0	0	0	1	2.0141e+08
1	1718642	C	A	rs79370402	1:1718642:C:A	a	c	0.9194	0.0077	0.9087	0.9311	-0.0607	0.0415	0.94	0.87	1.02	0.1438	----	0	0.311	3	0.958	2.01625e+08
1	1018598	A	G	rs77980035	1:1018598:A:G	a	g	0.0499	0.0061	0.0392	0.0554	-0.0732	0.0501	0.93	0.84	1.03	0.1439	---+	0	2.429	3	0.4882	2.01733e+08
1	1305933	CAAA	C	rs201569139	1:1305933:CAAA:C	caaa	c	0.2367	0.0141	0.2183	0.2507	-0.0401	0.0275	0.96	0.91	1.01	0.144	-+--	0	2.413	3	0.4912	2.0184e+08
1	1119543	G	C	rs74536858	1:1119543:G:C	c	g	0.9892	0.002	0.9872	0.9922	-0.184	0.1259	0.83	0.65	1.06	0.1441	--+-	27.8	4.156	3	0.2451	2.01947e+08
1	1531152	CACAGAG	C	rs139903589	1:1531152:CACAGAG:C	cacagag	c	0.2222	0.0199	0.2067	0.2579	-0.0399	0.0273	0.96	0.91	1.01	0.1443	-+--	39.1	4.927	3	0.1772	2.02162e+08
1	932638	G	A	rs112051535	1:932638:G:A	a	g	0.9872	0.0027	0.9845	0.9904	-0.1898	0.13	0.83	0.64	1.07	0.1444	-+?-	0	1.336	2	0.5128	2.0227e+08
1	2004947	T	C	rs2678942	1:2004947:T:C	t	c	0.3211	0.0084	0.305	0.3299	-0.0309	0.0212	0.97	0.93	1.01	0.1447	----	0	1.499	3	0.6825	2.02592e+08
1	925551	AT	A	rs35621903	1:925551:AT:A	a	at	0.0389	0.0042	0.0351	0.0456	0.0774	0.0531	1.08	0.97	1.2	0.1448	-+++	0.8	3.024	3	0.388	2.02699e+08
1	1160502	G	A	rs534219517	1:1160502:G:A	a	g	0.9946	0	0.9946	0.9946	0.5173	0.3548	1.68	0.84	3.36	0.1449	???+	0	0	0	1	2.02806e+08
1	1768520	TTC	T	rs527809769	1:1768520:TTC:T	t	ttc	0.9949	0	0.9949	0.9949	0.7148	0.4903	2.04	0.78	5.34	0.1449	?+??	0	0	0	1	2.02806e+08
1	662414	C	T	rs371628865	1:662414:C:T	t	c	0.8654	0.0058	0.8598	0.8799	-0.0572	0.0393	0.94	0.87	1.02	0.1449	-+--	41.3	5.114	3	0.1637	2.02806e+08
1	1516390	C	T	rs150849625	1:1516390:C:T	t	c	0.9942	0.0009	0.993	0.995	-0.2503	0.1717	0.78	0.56	1.09	0.145	--?-	0	1.329	2	0.5145	2.02913e+08
1	1347463	G	A	rs146839906	1:1347463:G:A	a	g	0.9741	0.0021	0.9726	0.9783	-0.0927	0.0636	0.91	0.8	1.03	0.145	--+-	37.4	4.795	3	0.1875	2.02913e+08
1	1959861	G	GC	rs138736063	1:1959861:G:GC	g	gc	0.2287	0	0.2287	0.2287	-0.0847	0.0581	0.92	0.82	1.03	0.1451	???-	0	0	0	1	2.03021e+08
1	1452428	C	T	rs150044581	1:1452428:C:T	t	c	0.9899	0.0022	0.9866	0.9922	0.166	0.114	1.18	0.94	1.48	0.1452	+++-	0	2.76	3	0.4302	2.03128e+08
1	1059270	G	A	rs11808877	1:1059270:G:A	a	g	0.9737	0.0034	0.9705	0.9778	0.0935	0.0642	1.1	0.97	1.25	0.1453	-++-	81.4	16.125	3	0.001069	2.03235e+08
1	1421776	C	G	rs79881454	1:1421776:C:G	c	g	0.0207	0.0013	0.0195	0.0223	-0.1432	0.0985	0.87	0.71	1.05	0.146	---?	0	0.076	2	0.9626	2.03984e+08
1	1298411	C	T	rs4970439	1:1298411:C:T	t	c	0.0649	0.0021	0.0626	0.0676	0.0572	0.0393	1.06	0.98	1.14	0.1462	++++	0	1.945	3	0.584	2.04198e+08
1	2295030	T	G	rs7530501	1:2295030:T:G	t	g	0.171	0.0054	0.1617	0.1772	0.0377	0.0259	1.04	0.99	1.09	0.1463	-+++	72.5	10.906	3	0.01225	2.04305e+08
1	1671546	G	A	rs111371617	1:1671546:G:A	a	g	0.5884	0.0114	0.5628	0.597	-0.0301	0.0207	0.97	0.93	1.01	0.1464	---+	31.5	4.383	3	0.223	2.04412e+08
1	1676091	C	T	rs143820282	1:1676091:C:T	t	c	0.5549	0.0077	0.5382	0.561	-0.0299	0.0206	0.97	0.93	1.01	0.1464	---+	0	2.585	3	0.4601	2.04412e+08
1	1902548	GCA	G	rs201343396	1:1902548:GCA:G	g	gca	0.9908	0.0021	0.9885	0.9927	-0.2411	0.166	0.79	0.57	1.09	0.1464	+--?	13.2	2.305	2	0.3159	2.04412e+08
1	1430725	A	G	rs112581151	1:1430725:A:G	a	g	0.0087	0.0019	0.0059	0.0123	0.1744	0.1201	1.19	0.94	1.51	0.1464	+++-	0	1.813	3	0.6121	2.04412e+08
1	1298537	C	T	rs2477784	1:1298537:C:T	t	c	0.0649	0.0021	0.0626	0.0675	0.0571	0.0393	1.06	0.98	1.14	0.1464	++++	0	1.929	3	0.5874	2.04412e+08
1	1272172	G	C	rs561918443	1:1272172:G:C	c	g	0.9916	0	0.9916	0.9916	0.4273	0.2943	1.53	0.86	2.73	0.1465	???+	0	0	0	1	2.04518e+08
1	732989	C	T	rs369030935	1:732989:C:T	t	c	0.9774	0.0022	0.9738	0.9795	0.1323	0.0911	1.14	0.95	1.36	0.1465	+-+-	7	3.227	3	0.358	2.04518e+08
1	1531082	C	CAG	rs536699154	1:1531082:C:CAG	cag	c	0.8056	0.0145	0.7841	0.8234	0.0423	0.0291	1.04	0.99	1.1	0.1465	+-++	27.8	4.155	3	0.2452	2.04518e+08
1	1421822	A	G	rs181898807	1:1421822:A:G	a	g	0.0076	0.002	0.0065	0.0117	0.1778	0.1225	1.19	0.94	1.52	0.1466	+++-	0	2.407	3	0.4924	2.04625e+08
1	1059060	A	G	rs149229450	1:1059060:A:G	a	g	0.0134	0.0017	0.0108	0.0151	0.1442	0.0994	1.16	0.95	1.4	0.1466	+-++	0	0.746	3	0.8622	2.04625e+08
1	1687828	C	T	rs34258219	1:1687828:C:T	t	c	0.9894	0.0035	0.9853	0.9933	0.1976	0.1361	1.22	0.93	1.59	0.1466	+++?	0	0.923	2	0.6302	2.04625e+08
1	811215	AACTCCCCCAT	A	rs566100889	1:811215:AACTCCCCCAT:A	a	aactcccccat	0.9934	0.0006	0.9926	0.9939	0.3279	0.226	1.39	0.89	2.16	0.1467	?+?+	0	0.487	1	0.4852	2.04732e+08
1	1492438	G	A	rs115315351	1:1492438:G:A	a	g	0.9809	0.0019	0.9794	0.9838	-0.1265	0.0872	0.88	0.74	1.05	0.147	-+--	19.2	3.711	3	0.2944	2.05052e+08
1	1671456	C	T	rs113944771	1:1671456:C:T	t	c	0.5884	0.0114	0.5628	0.597	-0.0301	0.0207	0.97	0.93	1.01	0.1471	---+	31.7	4.394	3	0.2219	2.05159e+08
1	1470293	G	GC	rs5772044	1:1470293:G:GC	g	gc	0.0099	0.0019	0.0054	0.0114	-0.2016	0.1391	0.82	0.62	1.07	0.1473	---?	0	0.144	2	0.9303	2.05372e+08
1	1671599	G	A	rs113051634	1:1671599:G:A	a	g	0.5888	0.0113	0.5633	0.5971	-0.03	0.0207	0.97	0.93	1.01	0.1474	---+	31.1	4.352	3	0.2259	2.05478e+08
1	2162656	C	CCA	rs77234996	1:2162656:C:CCA	cca	c	0.9933	0.0002	0.9932	0.9935	0.2037	0.1407	1.23	0.93	1.62	0.1477	+++?	0	0.317	2	0.8533	2.05798e+08
1	1421248	T	C	rs145894390	1:1421248:T:C	t	c	0.0077	0.002	0.0065	0.0117	0.1743	0.1205	1.19	0.94	1.51	0.1479	+++-	20.3	3.765	3	0.2879	2.06011e+08
1	2296822	T	C	rs10910057	1:2296822:T:C	t	c	0.7766	0.0075	0.7696	0.7862	0.0337	0.0233	1.03	0.99	1.08	0.1479	-+++	50.8	6.102	3	0.1068	2.06011e+08
1	1430708	G	A	rs370118521	1:1430708:G:A	a	g	0.991	0.0017	0.9878	0.9923	-0.1873	0.1295	0.83	0.64	1.07	0.148	---?	0	1.197	2	0.5496	206117396
1	833824	T	C	rs28484835	1:833824:T:C	t	c	0.2376	0.0111	0.229	0.2592	0.0371	0.0256	1.04	0.99	1.09	0.148	-++-	10.7	3.36	3	0.3394	206117396
1	810780	G	C	rs58686784	1:810780:G:C	c	g	0.8911	0.0105	0.8776	0.9046	-0.0508	0.0351	0.95	0.89	1.02	0.1483	-+--	0	1.856	3	0.6027	2.06436e+08
1	1658088	G	A	rs12059077	1:1658088:G:A	a	g	0.9902	0.0031	0.9864	0.9939	0.2107	0.1457	1.23	0.93	1.64	0.1483	-++?	0	1.975	2	0.3725	2.06436e+08
1	1691840	G	A	rs76601697	1:1691840:G:A	a	g	0.9031	0.0075	0.8901	0.9103	0.0499	0.0345	1.05	0.98	1.12	0.1484	-+++	0	2.266	3	0.5191	2.06543e+08
1	2034109	A	G	rs61775409	1:2034109:A:G	a	g	0.0154	0.0006	0.0143	0.016	-0.1407	0.0974	0.87	0.72	1.05	0.1485	----	0	1.168	3	0.7608	2.06649e+08
1	1099216	C	T	rs533964747	1:1099216:C:T	t	c	0.9941	0	0.9941	0.9941	0.555	0.3844	1.74	0.82	3.7	0.1488	???+	0	0	0	1	2.06968e+08
1	833302	C	T	rs28752186	1:833302:C:T	t	c	0.7624	0.0111	0.7407	0.771	-0.037	0.0256	0.96	0.92	1.01	0.1488	+--+	11.4	3.384	3	0.3361	2.06968e+08
1	1925376	A	G	rs61777033	1:1925376:A:G	a	g	0.0167	0.0033	0.0105	0.0191	0.1439	0.0997	1.15	0.95	1.4	0.1488	++-+	19	3.705	3	0.2951	2.06968e+08
1	1687152	G	A	rs4648815	1:1687152:G:A	a	g	0.5474	0.011	0.5256	0.5562	-0.0292	0.0202	0.97	0.93	1.01	0.1489	----	0	0.47	3	0.9255	2.07074e+08
1	1339724	C	T	rs144228847	1:1339724:C:T	t	c	0.9583	0.0043	0.955	0.9685	0.0826	0.0572	1.09	0.97	1.21	0.1489	+-++	5	3.157	3	0.3681	2.07074e+08
1	834999	G	A	rs28570054	1:834999:G:A	a	g	0.7894	0.0111	0.7674	0.7978	-0.0379	0.0263	0.96	0.91	1.01	0.1491	+--+	49.3	5.922	3	0.1154	2.07286e+08
1	1262591	C	T	rs2296472	1:1262591:C:T	t	c	0.0707	0.0031	0.065	0.0739	0.0555	0.0385	1.06	0.98	1.14	0.1492	-+++	0	2.701	3	0.4401	2.07392e+08
1	1289367	CTG	C	rs140777846	1:1289367:CTG:C	ctg	c	0.9332	0.0028	0.9301	0.9361	-0.0564	0.0391	0.95	0.88	1.02	0.1494	----	0	2.09	3	0.554	2.07605e+08
1	838555	C	A	rs4970383	1:838555:C:A	a	c	0.7458	0.017	0.7114	0.7601	-0.035	0.0243	0.97	0.92	1.01	0.1494	+---	0	2.56	3	0.4646	2.07605e+08
1	1116311	A	G	rs12096125	1:1116311:A:G	a	g	0.3421	0.0091	0.3295	0.3555	-0.0325	0.0225	0.97	0.93	1.01	0.1494	-+--	47.4	5.698	3	0.1273	2.07605e+08
1	1193713	C	G	rs12070338	1:1193713:C:G	c	g	0.0477	0.002	0.0458	0.0514	0.0665	0.0462	1.07	0.98	1.17	0.1494	-+++	0	1.578	3	0.6645	2.07605e+08
1	662622	G	A	rs61769339	1:662622:G:A	a	g	0.8848	0.0064	0.8777	0.8952	-0.0586	0.0407	0.94	0.87	1.02	0.1495	-+--	67	9.092	3	0.02809	2.07711e+08
1	773634	A	T	rs143914285	1:773634:A:T	a	t	0.0281	0.0014	0.0263	0.0296	-0.138	0.0958	0.87	0.72	1.05	0.1495	-+--	0	2.128	3	0.5462	2.07711e+08
1	1277649	G	T	rs146525333	1:1277649:G:T	t	g	0.976	0.0025	0.9742	0.9809	-0.0945	0.0656	0.91	0.8	1.03	0.1496	+---	35.1	4.624	3	0.2015	2.07817e+08
1	845126	G	T	rs367857624	1:845126:G:T	t	g	0.9941	0.0005	0.9935	0.9945	-0.4045	0.2808	0.67	0.38	1.16	0.1498	--??	21.3	1.271	1	0.2596	2.08028e+08
1	1618675	T	G	rs28541555	1:1618675:T:G	t	g	0.4433	0.0097	0.4336	0.4646	0.0358	0.0249	1.04	0.99	1.09	0.1499	++++	0	0.35	3	0.9503	2.08134e+08
1	1235416	G	A	rs147197474	1:1235416:G:A	a	g	0.9923	0.0011	0.9918	0.9948	-0.3322	0.2309	0.72	0.46	1.13	0.1502	?+-?	81.7	5.468	1	0.01936	208452001
1	1908294	C	CT	rs147484570	1:1908294:C:CT	ct	c	0.9487	0.0012	0.9464	0.9494	0.0827	0.0574	1.09	0.97	1.22	0.1502	-++?	42.2	3.461	2	0.1772	208452001
1	1414071	G	A	rs200314338	1:1414071:G:A	a	g	0.9917	0.0019	0.9878	0.9929	-0.168	0.1168	0.85	0.67	1.06	0.1503	---+	8.4	3.277	3	0.3509	2.08558e+08
1	1594932	C	T	rs187504737	1:1594932:C:T	t	c	0.9948	0	0.9948	0.9948	-0.741	0.5153	0.48	0.17	1.31	0.1504	?-??	0	0	0	1	2.08664e+08
1	1680442	C	T	rs1003237	1:1680442:C:T	t	c	0.989	0.0042	0.9841	0.9934	0.1957	0.1361	1.22	0.93	1.59	0.1504	+++?	0	1.057	2	0.5895	2.08664e+08
1	2001096	C	T	rs79149962	1:2001096:C:T	t	c	0.9921	0.0016	0.9902	0.9937	0.2183	0.1519	1.24	0.92	1.68	0.1507	+?++	0	0.037	2	0.9819	208980836
1	1413057	TTTTTA	T	rs199892482	1:1413057:TTTTTA:T	t	ttttta	0.9764	0.002	0.974	0.9782	0.1326	0.0922	1.14	0.95	1.37	0.1507	+++?	0	0.001	2	0.9997	208980836
1	569604	G	A	rs9645429	1:569604:G:A	a	g	0.984	0.0009	0.9835	0.9856	0.2503	0.1742	1.28	0.91	1.81	0.1508	++??	55.9	2.267	1	0.1322	2.09087e+08
1	942636	G	A	rs76233940	1:942636:G:A	a	g	0.9761	0.0101	0.9665	0.9897	-0.1619	0.1127	0.85	0.68	1.06	0.1509	-+?-	8	2.175	2	0.3371	2.09192e+08
1	1961466	C	T	rs28398772	1:1961466:C:T	t	c	0.9704	0.0034	0.9653	0.9729	0.1066	0.0742	1.11	0.96	1.29	0.1509	+++-	59.5	7.413	3	0.05983	2.09192e+08
1	1852484	A	G	rs28508199	1:1852484:A:G	a	g	0.321	0.0086	0.3073	0.3296	-0.0316	0.022	0.97	0.93	1.01	0.1512	----	0	0.956	3	0.8118	2.09509e+08
1	1436149	G	T	rs9439436	1:1436149:G:T	t	g	0.9805	0.0027	0.978	0.9844	-0.1175	0.0819	0.89	0.76	1.04	0.1514	---?	0	0.37	2	0.8311	2.0972e+08
1	2221975	C	CG	rs397780120	1:2221975:C:CG	cg	c	0.5667	0.0045	0.5632	0.5766	0.0278	0.0194	1.03	0.99	1.07	0.1514	++++	0	1.106	3	0.7757	2.0972e+08
1	981131	A	G	rs9697293	1:981131:A:G	a	g	0.0051	0	0.0051	0.0051	0.4592	0.3202	1.58	0.85	2.96	0.1515	+???	0	0	0	1	2.09826e+08
1	2284003	T	C	rs2645082	1:2284003:T:C	t	c	0.7771	0.0077	0.7696	0.7862	0.0332	0.0232	1.03	0.99	1.08	0.1517	-+++	51	6.127	3	0.1056	2.10037e+08
1	1905131	T	C	rs28401378	1:1905131:T:C	t	c	0.0084	0.0021	0.0065	0.0108	0.2477	0.1729	1.28	0.91	1.8	0.1519	-++?	44.8	3.625	2	0.1633	2.10247e+08
1	2030977	G	A	rs867308	1:2030977:G:A	a	g	0.6496	0.0043	0.646	0.6584	0.029	0.0203	1.03	0.99	1.07	0.1519	+-++	0	1.456	3	0.6926	2.10247e+08
1	979437	C	T	rs151102274	1:979437:C:T	t	c	0.9903	0.0015	0.9895	0.9937	0.1865	0.1302	1.21	0.93	1.56	0.1519	+++?	0	0.276	2	0.8713	2.10247e+08
1	1049523	C	A	rs12093451	1:1049523:C:A	a	c	0.9726	0.0028	0.9699	0.9756	0.0889	0.062	1.09	0.97	1.23	0.152	-++-	80.2	15.13	3	0.001709	2.10353e+08
1	1193723	A	C	rs12072310	1:1193723:A:C	a	c	0.0477	0.002	0.0458	0.0515	0.0661	0.0461	1.07	0.98	1.17	0.152	-+++	0	1.539	3	0.6734	2.10353e+08
1	625199	C	T	rs568513310	1:625199:C:T	t	c	0.9938	0.0006	0.9932	0.9944	-0.3617	0.2526	0.7	0.42	1.14	0.1521	--??	0	0.329	1	0.5663	2.10458e+08
1	1637580	C	T	rs112830236	1:1637580:C:T	t	c	0.9364	0.0087	0.9276	0.9527	0.0657	0.0459	1.07	0.98	1.17	0.1522	++-+	15.3	3.542	3	0.3153	2.10563e+08
1	1360658	C	T	rs547551951	1:1360658:C:T	t	c	0.9922	0.0006	0.9916	0.993	0.2242	0.1567	1.25	0.92	1.7	0.1523	?++-	0	0.971	2	0.6154	2.10669e+08
1	1254443	G	A	rs1886772	1:1254443:G:A	a	g	0.0683	0.0022	0.0657	0.0711	0.0557	0.0389	1.06	0.98	1.14	0.1524	-+++	0	1.966	3	0.5794	2.10774e+08
1	924629	A	G	rs28622096	1:924629:A:G	a	g	0.9608	0.0044	0.9537	0.9646	-0.0759	0.0531	0.93	0.84	1.03	0.1526	+---	4.4	3.137	3	0.371	2.10985e+08
1	1099437	G	A	rs11584885	1:1099437:G:A	a	g	0.7195	0.0084	0.7118	0.7345	0.0348	0.0243	1.04	0.99	1.09	0.1526	+-+-	22.9	3.89	3	0.2736	2.10985e+08
1	2088472	T	A	rs541039975	1:2088472:T:A	a	t	0.9934	0.0003	0.9932	0.9939	0.2674	0.187	1.31	0.91	1.88	0.1527	?++?	0	0.081	1	0.7754	2.1109e+08
1	1295882	G	GGGGGCGGGC	rs564906656	1:1295882:G:GGGGGCGGGC	g	gggggcgggc	0.9322	0.0027	0.929	0.9352	-0.0557	0.039	0.95	0.88	1.02	0.1528	----	0	2.248	3	0.5225	2.11195e+08
1	1295887	T	TGGGGGGC	rs533071465	1:1295887:T:TGGGGGGC	t	tggggggc	0.9322	0.0027	0.929	0.9352	-0.0557	0.039	0.95	0.88	1.02	0.1528	----	0	2.248	3	0.5225	2.11195e+08
1	1992977	G	T	rs17777295	1:1992977:G:T	t	g	0.7668	0.0064	0.7556	0.7734	-0.0363	0.0254	0.96	0.92	1.01	0.1528	----	0	0.947	3	0.814	2.11195e+08
1	526832	G	C	rs192574259	1:526832:G:C	c	g	0.9765	0.0036	0.9717	0.9801	0.1689	0.1181	1.18	0.94	1.49	0.1528	++?+	0	0.728	2	0.6949	2.11195e+08
1	2295923	C	T	rs12026746	1:2295923:C:T	t	c	0.8342	0.0061	0.8272	0.8448	-0.0379	0.0265	0.96	0.91	1.01	0.1532	+---	72.2	10.809	3	0.0128	2.11615e+08
1	1930553	T	C	rs55780084	1:1930553:T:C	t	c	0.1574	0.0139	0.1458	0.1822	-0.0429	0.0301	0.96	0.9	1.02	0.1534	----	0	0.494	3	0.9202	2.11825e+08
1	1781755	G	C	rs138557913	1:1781755:G:C	c	g	0.9932	0.0008	0.9922	0.9939	0.2584	0.181	1.29	0.91	1.85	0.1534	-+?+	33.7	3.018	2	0.2211	2.11825e+08
1	1998652	C	T	rs13303087	1:1998652:C:T	t	c	0.889	0.0014	0.8871	0.8906	0.0462	0.0324	1.05	0.98	1.12	0.1534	-+++	31.7	4.393	3	0.222	2.11825e+08
1	718505	G	A	rs181440659	1:718505:G:A	a	g	0.9684	0.002	0.9664	0.9717	0.1172	0.0822	1.12	0.96	1.32	0.1536	+-+-	0	2.544	3	0.4673	2.12035e+08
1	729679	C	G	rs4951859	1:729679:C:G	c	g	0.8221	0.0165	0.8017	0.8448	-0.0471	0.033	0.95	0.89	1.02	0.1537	--+-	31.5	4.38	3	0.2232	2.1214e+08
1	1578943	G	A	rs145324128	1:1578943:G:A	a	g	0.9929	0.0005	0.9919	0.9933	-0.2115	0.1483	0.81	0.61	1.08	0.1537	--+-	54.7	6.622	3	0.08499	2.1214e+08
1	842013	T	G	rs7419119	1:842013:T:G	t	g	0.2128	0.0112	0.2054	0.2349	0.0373	0.0261	1.04	0.99	1.09	0.1537	-++-	50.3	6.032	3	0.1101	2.1214e+08
1	1226419	G	A	rs374548487	1:1226419:G:A	a	g	0.9936	0.0003	0.9934	0.9939	0.1995	0.1398	1.22	0.93	1.61	0.1537	+++-	41.6	5.134	3	0.1623	2.1214e+08
1	531294	C	A	rs551604754	1:531294:C:A	a	c	0.9937	0.0001	0.9937	0.9938	-0.4038	0.2831	0.67	0.38	1.16	0.1538	--??	0	0.214	1	0.6439	212245230
1	2220649	C	T	rs2017143	1:2220649:C:T	t	c	0.5585	0.0019	0.5555	0.5607	-0.0276	0.0193	0.97	0.94	1.01	0.1539	-+--	0	0.547	3	0.9084	2.1235e+08
1	726944	C	G	rs3131979	1:726944:C:G	c	g	0.7632	0.0184	0.7403	0.7859	-0.0446	0.0313	0.96	0.9	1.02	0.154	-++-	53.4	6.441	3	0.092	2.12455e+08
1	540426	T	C	rs540135598	1:540426:T:C	t	c	0.0094	0.0012	0.0071	0.01	0.3209	0.2252	1.38	0.89	2.14	0.1541	+??+	0	0.339	1	0.5605	2.1256e+08
1	904868	ATG	A	rs796271319	1:904868:ATG:A	a	atg	0.9943	0	0.9943	0.9943	-0.5061	0.3552	0.6	0.3	1.21	0.1542	???-	0	0	0	1	2.12665e+08
1	1344589	G	T	rs143274502	1:1344589:G:T	t	g	0.9849	0.0016	0.983	0.9865	-0.1144	0.0803	0.89	0.76	1.04	0.1544	----	0	0.687	3	0.8762	212874207
1	1619541	G	A	rs28487995	1:1619541:G:A	a	g	0.8049	0.006	0.7939	0.8101	-0.0377	0.0265	0.96	0.91	1.01	0.1546	-+--	0	2.057	3	0.5607	2.13084e+08
1	1638656	G	A	rs544466367	1:1638656:G:A	a	g	0.9717	0.0054	0.964	0.9777	0.1197	0.0841	1.13	0.96	1.33	0.1546	++++	0	1.71	3	0.6348	2.13084e+08
1	914839	C	T	rs34903276	1:914839:C:T	t	c	0.9456	0.0079	0.935	0.9543	0.0797	0.0561	1.08	0.97	1.21	0.1549	+-++	0	1.804	3	0.6141	2.13398e+08
1	928969	C	T	rs115490086	1:928969:C:T	t	c	0.9919	0.0015	0.9906	0.9944	0.2447	0.1721	1.28	0.91	1.79	0.1551	-+?+	2.9	2.059	2	0.3571	2.13607e+08
1	1938473	T	G	rs6663186	1:1938473:T:G	t	g	0.1498	0.0125	0.1409	0.1732	-0.0433	0.0305	0.96	0.9	1.02	0.1552	---+	0	1.276	3	0.7349	2.13711e+08
1	2251945	C	T	rs150572962	1:2251945:C:T	t	c	0.9832	0.0004	0.9829	0.9841	-0.1175	0.0827	0.89	0.76	1.05	0.1553	-+--	14.2	3.497	3	0.3212	2.13816e+08
1	2221273	C	A	rs2843166	1:2221273:C:A	a	c	0.5859	0.0028	0.5829	0.5896	-0.0278	0.0196	0.97	0.94	1.01	0.1554	----	0	0.359	3	0.9485	2.1392e+08
1	2040453	G	A	rs59362943	1:2040453:G:A	a	g	0.9653	0.0014	0.9625	0.967	0.0791	0.0557	1.08	0.97	1.21	0.1554	+++-	0	2.701	3	0.4401	2.1392e+08
1	1320933	G	A	rs9661288	1:1320933:G:A	a	g	0.0687	0.0023	0.0661	0.0713	0.0545	0.0384	1.06	0.98	1.14	0.1554	++++	0	2.466	3	0.4814	2.1392e+08
1	1773618	C	G	rs185691723	1:1773618:C:G	c	g	0.0068	0.002	0.0053	0.0102	-0.2019	0.1421	0.82	0.62	1.08	0.1555	--+-	0	2.185	3	0.5349	2.14025e+08
1	1054743	C	G	rs57414802	1:1054743:C:G	c	g	0.0276	0.0027	0.0242	0.0302	-0.0881	0.0621	0.92	0.81	1.03	0.1555	---+	80.5	15.393	3	0.00151	2.14025e+08
1	1112698	C	CT	rs546851646	1:1112698:C:CT	ct	c	0.8992	0.0024	0.8964	0.9016	0.0543	0.0383	1.06	0.98	1.14	0.1559	+-++	0	2.475	3	0.4797	2.14443e+08
1	1612540	C	T	rs28669173	1:1612540:C:T	t	c	0.8911	0.0139	0.878	0.9171	0.0539	0.038	1.06	0.98	1.14	0.1559	++++	0	1.769	3	0.6216	2.14443e+08
1	1292749	C	T	rs35993679	1:1292749:C:T	t	c	0.0677	0.0027	0.0651	0.071	0.0551	0.0388	1.06	0.98	1.14	0.1561	-+++	0	2.685	3	0.4427	2.14651e+08
1	1964775	T	C	rs72636359	1:1964775:T:C	t	c	0.1421	0.0101	0.134	0.1587	-0.0466	0.0329	0.95	0.89	1.02	0.1563	---+	0	2.554	3	0.4656	2.1486e+08
1	768116	A	AGTTTT	rs376645387	1:768116:A:AGTTTT	a	agtttt	0.8266	0.0074	0.8215	0.8398	-0.0428	0.0302	0.96	0.9	1.02	0.1564	-+--	0	1.281	3	0.7336	2.14964e+08
1	1702516	C	T	rs556229600	1:1702516:C:T	t	c	0.9808	0	0.9808	0.9808	-0.3664	0.2586	0.69	0.42	1.15	0.1566	???-	0	0	0	1	2.15173e+08
1	1330018	T	C	rs142365476	1:1330018:T:C	t	c	0.0427	0.0046	0.032	0.0466	-0.0804	0.0567	0.92	0.83	1.03	0.1567	++--	18.3	3.67	3	0.2993	2.15277e+08
1	701835	T	C	rs189800799	1:701835:T:C	t	c	0.0388	0.0046	0.0334	0.0467	-0.1029	0.0727	0.9	0.78	1.04	0.1568	-+--	41.9	5.165	3	0.1601	2.15381e+08
1	1675041	T	C	rs61774970	1:1675041:T:C	t	c	0.0107	0.0037	0.0069	0.0152	-0.1936	0.1368	0.82	0.63	1.08	0.1568	+--?	0	1.627	2	0.4434	2.15381e+08
1	1054157	T	C	rs59027770	1:1054157:T:C	t	c	0.0276	0.0028	0.024	0.0304	-0.0877	0.062	0.92	0.81	1.03	0.1571	---+	79.8	14.87	3	0.001931	2.15693e+08
1	2018652	G	A	rs2459989	1:2018652:G:A	a	g	0.6858	0.0092	0.679	0.7056	0.0295	0.0209	1.03	0.99	1.07	0.1571	-+++	0	2.494	3	0.4764	2.15693e+08
1	1709634	G	A	rs141640281	1:1709634:G:A	a	g	0.9191	0.0079	0.9087	0.9311	-0.0587	0.0415	0.94	0.87	1.02	0.1574	----	0	0.368	3	0.9467	2.16005e+08
1	2282382	C	T	rs2254895	1:2282382:C:T	t	c	0.8389	0.0046	0.8326	0.8429	-0.0368	0.0261	0.96	0.92	1.01	0.1574	-+--	0	1.665	3	0.6447	2.16005e+08
1	1897099	G	A	rs188968242	1:1897099:G:A	a	g	0.9815	0.0016	0.9798	0.9844	-0.1432	0.1013	0.87	0.71	1.06	0.1574	-+-+	18.3	3.67	3	0.2994	2.16005e+08
1	2227675	A	C	rs56117572	1:2227675:A:C	a	c	0.0782	0.0051	0.0712	0.0841	0.0517	0.0366	1.05	0.98	1.13	0.1574	+-++	0	1.476	3	0.6877	2.16005e+08
1	1159527	C	T	rs150500677	1:1159527:C:T	t	c	0.9935	0.0009	0.9928	0.9949	0.2508	0.1774	1.29	0.91	1.82	0.1574	+++?	0	0.605	2	0.7389	2.16005e+08
1	1640167	C	T	rs372272994	1:1640167:C:T	t	c	0.9492	0.0033	0.9446	0.9523	0.077	0.0545	1.08	0.97	1.2	0.1578	+++-	0	2.492	3	0.4767	2.16421e+08
1	1640176	G	C	rs374271015	1:1640176:G:C	c	g	0.9492	0.0033	0.9446	0.9523	0.077	0.0545	1.08	0.97	1.2	0.1578	+++-	0	2.494	3	0.4764	2.16421e+08
1	1640177	G	A	rs368433828	1:1640177:G:A	a	g	0.9492	0.0033	0.9446	0.9523	0.077	0.0545	1.08	0.97	1.2	0.1578	+++-	0	2.494	3	0.4764	2.16421e+08
1	1586646	GAGTC	G	rs113432402	1:1586646:GAGTC:G	g	gagtc	0.9942	0	0.9942	0.9942	-0.4615	0.3268	0.63	0.33	1.2	0.1579	-???	0	0	0	1	2.16525e+08
1	1964812	T	G	rs72636360	1:1964812:T:G	t	g	0.1421	0.0099	0.134	0.1582	-0.0465	0.0329	0.95	0.89	1.02	0.1579	---+	0	2.604	3	0.4568	2.16525e+08
1	757120	A	G	rs77598327	1:757120:A:G	a	g	0.0093	0	0.0093	0.0093	0.656	0.4647	1.93	0.78	4.79	0.158	?+??	0	0	0	1	2.16629e+08
1	1109193	G	A	rs41300088	1:1109193:G:A	a	g	0.9717	0.0024	0.97	0.9772	-0.087	0.0616	0.92	0.81	1.03	0.158	---+	0	1.637	3	0.6511	2.16629e+08
1	1638187	C	T	rs140227771	1:1638187:C:T	t	c	0.9407	0.0061	0.9334	0.9515	0.0664	0.0471	1.07	0.97	1.17	0.1581	++++	0	1.374	3	0.7118	2.16733e+08
1	1212612	G	T	rs139532117	1:1212612:G:T	t	g	0.9761	0.0009	0.9748	0.978	-0.089	0.0631	0.91	0.81	1.04	0.1583	----	0	1.125	3	0.771	2.1694e+08
1	1226102	G	A	rs2273274	1:1226102:G:A	a	g	0.9695	0.0065	0.9608	0.9816	-0.0976	0.0692	0.91	0.79	1.04	0.1584	--+-	0	1.503	3	0.6817	2.17044e+08
1	754861	T	G	rs10454461	1:754861:T:G	t	g	0.0349	0	0.0349	0.0349	-0.191	0.1356	0.83	0.63	1.08	0.159	???-	0	0	0	1	2.17666e+08
1	1669748	A	G	rs4648615	1:1669748:A:G	a	g	0.4121	0.011	0.4035	0.4368	0.0292	0.0208	1.03	0.99	1.07	0.1591	+++-	30.9	4.339	3	0.2271	2.1777e+08
1	1297850	A	T	rs2765020	1:1297850:A:T	a	t	0.664	0.0784	0.6208	0.8777	-0.0398	0.0282	0.96	0.91	1.02	0.1592	+---	64.7	8.502	3	0.0367	2.17873e+08
1	1984692	A	G	rs3121826	1:1984692:A:G	a	g	0.6714	0.0047	0.6644	0.6752	0.0347	0.0247	1.04	0.99	1.09	0.1593	-+++	0	2.094	3	0.5532	2.17977e+08
1	1689225	C	T	rs78804397	1:1689225:C:T	t	c	0.9778	0.0045	0.9745	0.9894	0.1161	0.0825	1.12	0.96	1.32	0.1593	++++	0	0.641	3	0.8869	2.17977e+08
1	1411144	G	A	rs142091631	1:1411144:G:A	a	g	0.9834	0.0015	0.9821	0.9867	0.128	0.091	1.14	0.95	1.36	0.1594	+++-	0	1.855	3	0.6031	2.1808e+08
1	2289480	A	G	rs903915	1:2289480:A:G	a	g	0.1613	0.0056	0.1569	0.1692	0.0366	0.026	1.04	0.99	1.09	0.1595	++++	0	2.066	3	0.5589	2.18184e+08
1	869334	G	A	rs184313849	1:869334:G:A	a	g	0.9931	0.0007	0.9923	0.9942	0.2554	0.1817	1.29	0.9	1.84	0.16	++?+	0	0.662	2	0.718	2.18701e+08
1	754458	G	T	rs142682604	1:754458:G:T	t	g	0.9945	0.0003	0.9942	0.9948	-0.3072	0.2187	0.74	0.48	1.13	0.1602	??-+	67	3.028	1	0.08183	2.18908e+08
1	1675938	C	T	rs76037905	1:1675938:C:T	t	c	0.5584	0.0077	0.542	0.5648	-0.0289	0.0206	0.97	0.93	1.01	0.1602	---+	0	2.642	3	0.4502	2.18908e+08
1	1356393	G	A	rs533611453	1:1356393:G:A	a	g	0.9942	0	0.9942	0.9942	0.5256	0.3744	1.69	0.81	3.52	0.1603	???+	0	0	0	1	2.19011e+08
1	1308160	T	A	rs189138272	1:1308160:T:A	a	t	0.994	0	0.994	0.994	-0.4408	0.314	0.64	0.35	1.19	0.1604	???-	0	0	0	1	2.19114e+08
1	94996	A	AT	rs567944403	1:94996:A:AT	a	at	0.0071	0.0011	0.0057	0.0084	0.294	0.2095	1.34	0.89	2.02	0.1606	+?++	0	1.776	2	0.4114	2.19321e+08
1	1886346	G	GCC	rs76908344	1:1886346:G:GCC	g	gcc	0.3267	0.0025	0.3228	0.3297	-0.0298	0.0213	0.97	0.93	1.01	0.1607	----	0	0.445	3	0.9309	219423732
1	1844528	G	A	rs533805508	1:1844528:G:A	a	g	0.9892	0	0.9892	0.9892	-0.5076	0.3619	0.6	0.3	1.22	0.1607	???-	0	0	0	1	219423732
1	1840676	G	T	rs28384316	1:1840676:G:T	t	g	0.7288	0	0.7288	0.7288	0.0735	0.0524	1.08	0.97	1.19	0.1607	???+	0	0	0	1	219423732
1	1639155	T	C	rs552596174	1:1639155:T:C	t	c	0.0575	0.0066	0.0455	0.0658	-0.0679	0.0485	0.93	0.85	1.03	0.1608	--+-	0	2.444	3	0.4855	2.19527e+08
1	1265154	T	C	rs307355	1:1265154:T:C	t	c	0.9305	0.0027	0.9277	0.9352	-0.0545	0.0389	0.95	0.88	1.02	0.1609	+---	0	2.614	3	0.455	2.1963e+08
1	1639153	C	G	rs532483892	1:1639153:C:G	c	g	0.0575	0.0066	0.0455	0.0658	-0.0679	0.0485	0.93	0.85	1.03	0.1609	--+-	0	2.443	3	0.4857	2.1963e+08
1	1761778	C	T	rs562832445	1:1761778:C:T	t	c	0.9914	0.0027	0.9885	0.9941	0.2383	0.17	1.27	0.91	1.77	0.161	?+++	0	0.457	2	0.7959	2.19733e+08
1	882250	C	A	rs111463901	1:882250:C:A	a	c	0.9482	0.004	0.9425	0.9526	0.0838	0.0598	1.09	0.97	1.22	0.161	--++	0	2.072	3	0.5577	2.19733e+08
1	1524470	G	A	rs145945992	1:1524470:G:A	a	g	0.9848	0.0006	0.9842	0.9858	0.1405	0.1002	1.15	0.95	1.4	0.161	-+++	66.6	8.981	3	0.02954	2.19733e+08
1	1428129	A	C	rs149878007	1:1428129:A:C	a	c	0.008	0.0019	0.0064	0.0117	0.1682	0.12	1.18	0.94	1.5	0.1611	+++-	0	1.924	3	0.5884	2.19836e+08
1	1423729	C	T	rs77172447	1:1423729:C:T	t	c	0.9787	0.0018	0.9765	0.9801	0.1357	0.0969	1.15	0.95	1.38	0.1612	+++?	0	0.012	2	0.9941	2.19939e+08
1	752478	G	A	rs146277091	1:752478:G:A	a	g	0.9635	0.0043	0.9585	0.9701	0.0955	0.0682	1.1	0.96	1.26	0.1613	+-++	0	1.377	3	0.711	2.20042e+08
1	922908	C	T	rs189810822	1:922908:C:T	t	c	0.9943	0	0.9943	0.9943	0.496	0.3542	1.64	0.82	3.29	0.1615	???+	0	0	0	1	2.20248e+08
1	1779142	G	A	rs192792489	1:1779142:G:A	a	g	0.9932	0	0.9932	0.9932	-0.5055	0.3611	0.6	0.3	1.22	0.1616	???-	0	0	0	1	2.20351e+08
1	565130	G	A	rs371431021	1:565130:G:A	a	g	0.9828	0.0021	0.9808	0.9856	-0.1693	0.121	0.84	0.67	1.07	0.1618	---?	0	0.633	2	0.7285	2.20557e+08
1	1522927	C	T	rs61774869	1:1522927:C:T	t	c	0.6092	0.0164	0.5927	0.6348	-0.0359	0.0257	0.96	0.92	1.01	0.1619	-+--	53.2	6.409	3	0.09332	2.2066e+08
1	725401	C	T	rs553642122	1:725401:C:T	t	c	0.975	0.0078	0.9694	0.9895	0.1716	0.1227	1.19	0.93	1.51	0.162	?+++	0	1.155	2	0.5614	2.20763e+08
1	2254516	G	A	rs2843149	1:2254516:G:A	a	g	0.4211	0.004	0.4169	0.4288	0.0285	0.0204	1.03	0.99	1.07	0.162	+++-	0	0.817	3	0.8454	2.20763e+08
1	1525624	T	A	rs75478986	1:1525624:T:A	a	t	0.9749	0.0034	0.9713	0.9798	0.1132	0.081	1.12	0.96	1.31	0.1622	+++-	0	2.263	3	0.5196	2.20969e+08
1	754433	G	A	rs150578204	1:754433:G:A	a	g	0.9945	0.0003	0.9942	0.9948	-0.3054	0.2185	0.74	0.48	1.13	0.1623	??-+	67.3	3.056	1	0.08046	2.21071e+08
1	833927	T	C	rs28593608	1:833927:T:C	t	c	0.2104	0.0108	0.2021	0.2319	0.0367	0.0263	1.04	0.99	1.09	0.1623	-++-	47.5	5.714	3	0.1264	2.21071e+08
1	1421579	T	C	rs142840431	1:1421579:T:C	t	c	0.0084	0.0022	0.0072	0.0129	0.1661	0.1189	1.18	0.94	1.49	0.1624	+++-	20.9	3.794	3	0.2845	2.21174e+08
1	1889211	GGC	G	rs139867260	1:1889211:GGC:G	g	ggc	0.9525	0.0058	0.9495	0.966	0.0716	0.0513	1.07	0.97	1.19	0.1625	-+++	19.5	3.727	3	0.2925	2.21277e+08
1	1426478	T	C	rs113618724	1:1426478:T:C	t	c	0.008	0.0019	0.0065	0.0118	0.1676	0.12	1.18	0.93	1.5	0.1626	+++-	0	1.986	3	0.5753	2.2138e+08
1	811136	G	C	rs114224245	1:811136:G:C	c	g	0.9733	0.0023	0.9711	0.9759	-0.1075	0.077	0.9	0.77	1.04	0.1627	---+	0	1.352	3	0.7169	2.21482e+08
1	1261824	G	C	rs307348	1:1261824:G:C	c	g	0.0689	0.0026	0.0645	0.0719	0.0543	0.0389	1.06	0.98	1.14	0.1627	-+++	0	2.495	3	0.4762	2.21482e+08
1	1180658	A	C	rs778903511	1:1180658:A:C	a	c	0.0093	0	0.0093	0.0093	-0.4736	0.3394	0.62	0.32	1.21	0.1629	???-	0	0	0	1	2.21688e+08
1	1168180	G	C	rs12085009	1:1168180:G:C	c	g	0.9712	0.0007	0.9702	0.9719	-0.0798	0.0572	0.92	0.83	1.03	0.1633	+---	0	2.241	3	0.5239	2.22098e+08
1	823897	G	A	rs147181136	1:823897:G:A	a	g	0.9886	0.002	0.9859	0.9908	0.1792	0.1286	1.2	0.93	1.54	0.1635	-++-	45.1	5.469	3	0.1405	2.22303e+08
1	1524081	C	T	rs78798302	1:1524081:C:T	t	c	0.9749	0.0034	0.9714	0.9799	0.1131	0.0812	1.12	0.95	1.31	0.1635	+++-	0	2.288	3	0.5149	2.22303e+08
1	761606	G	A	rs377377186	1:761606:G:A	a	g	0.9627	0	0.9627	0.9627	0.1777	0.1276	1.19	0.93	1.53	0.1637	???+	0	0	0	1	2.22508e+08
1	2211080	G	T	rs111399482	1:2211080:G:T	t	g	0.9949	0	0.9949	0.9949	-0.3986	0.2863	0.67	0.38	1.18	0.1639	??-?	0	0	0	1	2.22713e+08
1	1062290	C	T	rs11260597	1:1062290:C:T	t	c	0.9746	0.0032	0.9714	0.9787	0.0907	0.0652	1.09	0.96	1.24	0.1642	-++-	82	16.651	3	0.0008336	2.2302e+08
1	1470808	G	A	rs199556012	1:1470808:G:A	a	g	0.9918	0.002	0.9902	0.9948	-0.232	0.1668	0.79	0.57	1.1	0.1643	---?	0	1.678	2	0.4322	2.23122e+08
1	1265460	T	C	rs35744813	1:1265460:T:C	t	c	0.9296	0.0026	0.927	0.9346	-0.0538	0.0386	0.95	0.88	1.02	0.1643	+---	0	2.753	3	0.4313	2.23122e+08
1	733235	T	G	rs528515178	1:733235:T:G	t	g	0.0107	0.0037	0.0069	0.0143	-0.2345	0.1686	0.79	0.57	1.1	0.1644	-+?-	0	1.538	2	0.4635	2.23224e+08
1	1409639	C	G	rs78712159	1:1409639:C:G	c	g	0.022	0.0016	0.0203	0.0239	-0.1336	0.0961	0.87	0.72	1.06	0.1646	---?	0	0.022	2	0.9893	2.23429e+08
1	1588535	C	CTAA	rs138141689	1:1588535:C:CTAA	ctaa	c	0.9612	0.0074	0.9542	0.972	-0.1022	0.0736	0.9	0.78	1.04	0.1648	---+	72.9	11.074	3	0.01133	2.23633e+08
1	1263362	G	A	rs4970433	1:1263362:G:A	a	g	0.0708	0.0031	0.0653	0.074	0.0534	0.0385	1.05	0.98	1.14	0.1648	-+++	0	2.751	3	0.4316	2.23633e+08
1	1217011	A	C	rs1262894	1:1217011:A:C	a	c	0.0714	0.0018	0.069	0.0734	0.0542	0.039	1.06	0.98	1.14	0.1649	--++	20.1	3.756	3	0.289	2.23736e+08
1	766600	G	<CN0>	rs1281274682	1:766600:G:<CN0>	<cn0>	g	0.9914	0	0.9914	0.9914	-0.6627	0.4773	0.52	0.2	1.31	0.165	?-??	0	0	0	1	223837666
1	88169	C	T	rs940550	1:88169:C:T	t	c	0.7945	0.0123	0.7808	0.812	-0.0531	0.0382	0.95	0.88	1.02	0.1651	+--+	31.7	4.393	3	0.222	2.2394e+08
1	536816	C	T	rs373360530	1:536816:C:T	t	c	0.9239	0.0056	0.9169	0.9297	-0.0955	0.0689	0.91	0.79	1.04	0.1655	--?-	0	1.106	2	0.5751	2.24348e+08
1	1109252	A	G	rs5010607	1:1109252:A:G	a	g	0.2873	0.007	0.2774	0.2933	-0.0335	0.0241	0.97	0.92	1.01	0.1655	-+--	33.8	4.534	3	0.2092	2.24348e+08
1	1119657	G	C	rs4560982	1:1119657:G:C	c	g	0.671	0.0054	0.6656	0.6817	0.031	0.0223	1.03	0.99	1.08	0.1657	+-++	31.8	4.402	3	0.2212	2.24552e+08
1	1212226	CAT	C	rs150897355	1:1212226:CAT:C	cat	c	0.0235	0.001	0.0217	0.025	0.0876	0.0632	1.09	0.96	1.24	0.1658	++++	0	1.422	3	0.7003	2.24654e+08
1	1213224	T	A	rs7549601	1:1213224:T:A	a	t	0.9127	0.0152	0.898	0.9429	-0.0519	0.0374	0.95	0.88	1.02	0.1659	----	0	2.818	3	0.4205	2.24756e+08
1	2281979	T	C	rs1039064	1:2281979:T:C	t	c	0.1661	0.0048	0.162	0.1728	0.0358	0.0258	1.04	0.99	1.09	0.1659	+-++	0	1.07	3	0.7843	2.24756e+08
1	1046717	G	C	rs34820586	1:1046717:G:C	c	g	0.8907	0.0052	0.8848	0.8973	-0.0464	0.0335	0.95	0.89	1.02	0.166	---+	0	2.778	3	0.4272	2.24858e+08
1	1546949	T	C	rs4612573	1:1546949:T:C	t	c	0.5886	0.0186	0.5622	0.6058	0.0338	0.0244	1.03	0.99	1.09	0.1661	+-++	0	2.703	3	0.4397	2.2496e+08
1	1886345	C	CA	rs200873200	1:1886345:C:CA	ca	c	0.6732	0.0023	0.6703	0.6767	0.0294	0.0213	1.03	0.99	1.07	0.1663	++++	0	0.461	3	0.9274	2.25163e+08
1	255896	CGT	C	rs747053656	1:255896:CGT:C	cgt	c	0.0097	0	0.0097	0.0097	0.493	0.3564	1.64	0.81	3.29	0.1665	???+	0	0	0	1	2.25367e+08
1	941795	TGGCAGCTC	T	rs145588482	1:941795:TGGCAGCTC:T	t	tggcagctc	0.9752	0.0107	0.9651	0.9896	-0.1535	0.111	0.86	0.69	1.07	0.1665	-+?-	0	1.781	2	0.4105	2.25367e+08
1	1968257	G	C	rs187301491	1:1968257:G:C	c	g	0.9891	0.002	0.9865	0.9925	0.1467	0.106	1.16	0.94	1.43	0.1666	-+-+	48.3	5.798	3	0.1219	2.25469e+08
1	1480498	G	A	rs141148447	1:1480498:G:A	a	g	0.9913	0.0015	0.9899	0.9931	0.2019	0.146	1.22	0.92	1.63	0.1666	++-?	41.4	3.412	2	0.1816	2.25469e+08
1	1428786	T	C	rs113617310	1:1428786:T:C	t	c	0.008	0.0019	0.0065	0.0118	0.1658	0.1199	1.18	0.93	1.49	0.1666	+++-	0	2.026	3	0.5671	2.25469e+08
1	1231587	G	A	rs139600717	1:1231587:G:A	a	g	0.9403	0.0029	0.9375	0.9446	0.0746	0.054	1.08	0.97	1.2	0.1666	++++	0	0.285	3	0.9628	2.25469e+08
1	2283313	C	G	rs2843130	1:2283313:C:G	c	g	0.1622	0.0042	0.1583	0.1679	0.0359	0.026	1.04	0.99	1.09	0.1666	++++	0	1.614	3	0.6562	2.25469e+08
1	1361013	C	G	rs150750434	1:1361013:C:G	c	g	0.0059	0.0005	0.0054	0.0064	0.2178	0.1576	1.24	0.91	1.69	0.1668	+++?	0	1.009	2	0.6038	2.25672e+08
1	790656	A	G	rs138046244	1:790656:A:G	a	g	0.0076	0.0003	0.007	0.0079	0.2177	0.1575	1.24	0.91	1.69	0.1669	-+++	0	2.974	3	0.3957	2.25774e+08
1	1214153	G	A	rs147007260	1:1214153:G:A	a	g	0.9761	0.001	0.9749	0.9782	-0.0875	0.0633	0.92	0.81	1.04	0.167	----	0	1.249	3	0.7413	225875377
1	1138963	C	T	rs201377303	1:1138963:C:T	t	c	0.994	0	0.994	0.994	-0.7209	0.5217	0.49	0.17	1.35	0.167	?-??	0	0	0	1	225875377
1	1829294	T	C	rs150520781	1:1829294:T:C	t	c	0.0055	0	0.0055	0.0055	0.4502	0.3258	1.57	0.83	2.97	0.1671	???+	0	0	0	1	2.25977e+08
1	2287517	T	C	rs2645083	1:2287517:T:C	t	c	0.7771	0.0077	0.7695	0.7863	0.032	0.0232	1.03	0.99	1.08	0.1673	-+++	52.3	6.286	3	0.09849	2.2618e+08
1	1215722	T	G	rs187261378	1:1215722:T:G	t	g	0.0233	0.0011	0.0209	0.0247	0.0887	0.0642	1.09	0.96	1.24	0.1673	++++	0	1.538	3	0.6735	2.2618e+08
1	1062015	C	T	rs9659914	1:1062015:C:T	t	c	0.9746	0.0031	0.9714	0.9787	0.0901	0.0652	1.09	0.96	1.24	0.1674	-++-	82	16.634	3	0.0008403	2.26282e+08
1	1496541	T	G	rs528627991	1:1496541:T:G	t	g	0.0087	0.0016	0.0068	0.0102	-0.202	0.1463	0.82	0.61	1.09	0.1675	--+?	45.4	3.663	2	0.1602	2.26383e+08
1	1425147	T	C	rs61744101	1:1425147:T:C	t	c	0.0214	0.0017	0.0199	0.0235	-0.1334	0.0967	0.88	0.72	1.06	0.1676	---?	0	0.001	2	0.9994	2.26485e+08
1	1891263	A	T	rs2474454	1:1891263:A:T	a	t	0.1129	0.0115	0.0905	0.1239	0.0513	0.0372	1.05	0.98	1.13	0.1677	++++	0	0.116	3	0.9899	226586308
1	711310	G	A	rs200531508	1:711310:G:A	a	g	0.9405	0.0085	0.9329	0.9551	-0.07	0.0507	0.93	0.84	1.03	0.1678	-++-	76.4	12.732	3	0.005252	2.26688e+08
1	1214678	C	T	rs115307287	1:1214678:C:T	t	c	0.9761	0.001	0.9749	0.9781	-0.0873	0.0633	0.92	0.81	1.04	0.1679	----	0	1.231	3	0.7456	226789216
1	1878628	C	T	rs2803341	1:1878628:C:T	t	c	0.5074	0.009	0.4884	0.513	-0.0271	0.0196	0.97	0.94	1.01	0.168	---+	0	0.511	3	0.9164	2.26891e+08
1	1117398	A	G	rs12097586	1:1117398:A:G	a	g	0.3391	0.009	0.3278	0.3525	-0.0311	0.0225	0.97	0.93	1.01	0.1681	-+--	44.9	5.441	3	0.1422	2.26992e+08
1	1549720	C	T	rs72634815	1:1549720:C:T	t	c	0.8717	0.0073	0.8633	0.8813	-0.0512	0.0371	0.95	0.88	1.02	0.1681	-+--	0	2.91	3	0.4057	2.26992e+08
1	1106993	G	A	rs4076732	1:1106993:G:A	a	g	0.9934	0.0007	0.9926	0.9942	0.2603	0.1888	1.3	0.9	1.88	0.1681	-++?	58.4	4.803	2	0.0906	2.26992e+08
1	1955373	C	T	rs4648791	1:1955373:C:T	t	c	0.8579	0.011	0.8384	0.8655	0.0446	0.0323	1.05	0.98	1.11	0.1681	+++-	0	1.998	3	0.5728	2.26992e+08
1	1979322	G	A	rs186402772	1:1979322:G:A	a	g	0.9942	0	0.9942	0.9942	0.3508	0.2546	1.42	0.86	2.34	0.1683	??+?	0	0	0	1	227194746
1	1524531	C	T	rs72634809	1:1524531:C:T	t	c	0.6355	0.0195	0.6164	0.6662	-0.0358	0.026	0.96	0.92	1.02	0.1683	-++-	59.7	7.436	3	0.05924	227194746
1	2285414	G	A	rs2843129	1:2285414:G:A	a	g	0.2229	0.0076	0.2139	0.2303	-0.0319	0.0232	0.97	0.93	1.01	0.1684	+---	52.2	6.277	3	0.09888	2.27296e+08
1	1214542	G	A	rs80025552	1:1214542:G:A	a	g	0.9761	0.001	0.9749	0.9782	-0.0872	0.0633	0.92	0.81	1.04	0.1685	----	0	1.278	3	0.7343	227397368
1	1254841	C	G	rs10907179	1:1254841:C:G	c	g	0.9318	0.0022	0.9291	0.9343	-0.0536	0.0389	0.95	0.88	1.02	0.1685	+---	0	2.104	3	0.5511	227397368
1	756781	G	A	rs75189095	1:756781:G:A	a	g	0.9897	0	0.9897	0.9897	-0.6025	0.4376	0.55	0.23	1.29	0.1686	?-??	0	0	0	1	2.27499e+08
1	1254136	G	A	rs4970432	1:1254136:G:A	a	g	0.0682	0.0022	0.0655	0.0709	0.0535	0.0389	1.05	0.98	1.14	0.1689	-+++	0	2.175	3	0.5369	2.27802e+08
1	2202148	G	A	rs35797206	1:2202148:G:A	a	g	0.8117	0.0043	0.8083	0.8182	0.0341	0.0248	1.03	0.99	1.09	0.1689	++++	0	2.702	3	0.4398	2.27802e+08
1	1695742	C	T	rs72634844	1:1695742:C:T	t	c	0.918	0.0087	0.9037	0.9308	-0.0572	0.0416	0.94	0.87	1.02	0.169	----	0	0.259	3	0.9675	227903507
1	1722873	C	T	rs183872736	1:1722873:C:T	t	c	0.9933	0.001	0.9927	0.9948	0.3418	0.2485	1.41	0.86	2.29	0.169	?+?+	0	0.386	1	0.5346	227903507
1	2053133	G	A	rs71511330	1:2053133:G:A	a	g	0.8047	0.0109	0.794	0.8199	0.0415	0.0301	1.04	0.98	1.11	0.169	-+++	5.1	3.16	3	0.3676	227903507
1	69897	T	C	rs200676709	1:69897:T:C	t	c	0.7585	0.0037	0.7535	0.7634	0.0625	0.0454	1.06	0.97	1.16	0.1692	++?-	27.4	2.753	2	0.2524	2.28106e+08
1	1742678	C	T	rs139039756	1:1742678:C:T	t	c	0.9199	0.0085	0.9044	0.9308	-0.0575	0.0419	0.94	0.87	1.02	0.1694	----	0	0.227	3	0.9732	2.28308e+08
1	1139529	C	T	rs150875122	1:1139529:C:T	t	c	0.9928	0	0.9928	0.9928	0.3878	0.2822	1.47	0.85	2.56	0.1694	??+?	0	0	0	1	2.28308e+08
1	1263144	G	A	rs307350	1:1263144:G:A	a	g	0.0689	0.0027	0.0646	0.0721	0.0534	0.0389	1.05	0.98	1.14	0.1694	-+++	0	2.542	3	0.4678	2.28308e+08
1	2286947	A	G	rs1039100	1:2286947:A:G	a	g	0.7772	0.0077	0.7697	0.7863	0.0318	0.0232	1.03	0.99	1.08	0.1694	-+++	52.2	6.274	3	0.09903	2.28308e+08
1	2011341	A	G	rs2803345	1:2011341:A:G	a	g	0.3149	0.0093	0.2947	0.3208	-0.0289	0.021	0.97	0.93	1.01	0.1695	----	0	1.851	3	0.604	2.28409e+08
1	928373	A	G	rs79271194	1:928373:A:G	a	g	0.9616	0.0037	0.9556	0.9649	-0.0733	0.0534	0.93	0.84	1.03	0.1697	+---	13.7	3.476	3	0.3238	2.28611e+08
1	2239835	G	T	rs531899359	1:2239835:G:T	t	g	0.9945	0.0002	0.9943	0.9946	0.3217	0.2346	1.38	0.87	2.18	0.1702	?+?+	20.9	1.265	1	0.2608	2.29116e+08
1	907170	AG	A	rs113797882	1:907170:AG:A	a	ag	0.6322	0.0117	0.6182	0.6428	-0.0338	0.0247	0.97	0.92	1.01	0.1703	+---	40.9	5.074	3	0.1665	229216694
1	2182386	T	C	rs537935287	1:2182386:T:C	t	c	0.0057	0	0.0057	0.0057	-0.3363	0.2454	0.71	0.44	1.16	0.1707	??-?	0	0	0	1	229619948
1	1297422	C	T	rs2765021	1:1297422:C:T	t	c	0.0649	0.0021	0.0626	0.0675	0.0539	0.0393	1.06	0.98	1.14	0.1708	-+++	0	1.917	3	0.5898	2.29721e+08
1	1260168	C	A	rs61766199	1:1260168:C:A	a	c	0.0685	0.0024	0.0652	0.071	0.0533	0.0389	1.05	0.98	1.14	0.1709	-+++	0	2.616	3	0.4548	2.29821e+08
1	2221534	A	G	rs903924	1:2221534:A:G	a	g	0.4135	0.0026	0.4102	0.4165	0.0268	0.0196	1.03	0.99	1.07	0.171	++++	0	0.388	3	0.9426	2.29922e+08
1	565189	T	C	rs569593849	1:565189:T:C	t	c	0.0068	0.0008	0.0057	0.0073	-0.3473	0.2537	0.71	0.43	1.16	0.1711	?--?	36.9	1.585	1	0.208	230022825
1	982722	A	G	rs142416636	1:982722:A:G	a	g	0.01	0.0017	0.006	0.011	-0.1751	0.128	0.84	0.65	1.08	0.1715	---?	0	0.319	2	0.8527	2.30425e+08
1	1682374	G	A	rs4648812	1:1682374:G:A	a	g	0.6399	0	0.6399	0.6399	0.0791	0.0579	1.08	0.97	1.21	0.1715	???+	0	0	0	1	2.30425e+08
1	1340211	T	C	rs139904601	1:1340211:T:C	t	c	0.015	0.0017	0.0132	0.0169	0.11	0.0804	1.12	0.95	1.31	0.1715	++++	0	0.464	3	0.9267	2.30425e+08
1	758841	T	C	rs115498424	1:758841:T:C	t	c	0.0385	0	0.0385	0.0385	-0.1688	0.1235	0.84	0.66	1.08	0.1716	???-	0	0	0	1	2.30526e+08
1	1666806	G	A	rs560849474	1:1666806:G:A	a	g	0.9946	0	0.9946	0.9946	0.7489	0.5483	2.11	0.72	6.19	0.1719	?+??	0	0	0	1	2.30827e+08
1	834928	A	G	rs4422949	1:834928:A:G	a	g	0.2127	0.0107	0.2041	0.2339	0.0359	0.0263	1.04	0.98	1.09	0.1719	-++-	48.5	5.824	3	0.1205	2.30827e+08
1	1091313	A	G	rs74045132	1:1091313:A:G	a	g	0.0257	0.0014	0.0245	0.028	0.0923	0.0675	1.1	0.96	1.25	0.1719	++-+	0	1.188	3	0.7558	2.30827e+08
1	2156266	G	A	rs148294992	1:2156266:G:A	a	g	0.9883	0.0015	0.987	0.9911	-0.1397	0.1022	0.87	0.71	1.06	0.172	+---	67.1	9.12	3	0.02773	2.30928e+08
1	2272903	A	G	rs2843139	1:2272903:A:G	a	g	0.8544	0.0036	0.8494	0.8578	-0.0379	0.0278	0.96	0.91	1.02	0.172	-+--	0	2.838	3	0.4173	2.30928e+08
1	1891034	C	T	rs78927713	1:1891034:C:T	t	c	0.9511	0.0042	0.9477	0.9588	0.0694	0.0508	1.07	0.97	1.18	0.172	++++	0	2.538	3	0.4685	2.30928e+08
1	2159634	C	CG	rs574283028	1:2159634:C:CG	cg	c	0.7225	0.0055	0.716	0.7319	-0.0321	0.0235	0.97	0.92	1.01	0.1722	+---	0	1.649	3	0.6484	2.31129e+08
1	2188566	ATCTC	A	rs144959112	1:2188566:ATCTC:A	a	atctc	0.9876	0.0013	0.9864	0.9895	-0.1229	0.0901	0.88	0.74	1.06	0.1723	--+-	20.2	3.759	3	0.2887	2.31229e+08
1	1502142	G	A	rs147023978	1:1502142:G:A	a	g	0.9893	0.0011	0.9882	0.9908	0.1444	0.1058	1.16	0.94	1.42	0.1723	++-+	28.1	4.171	3	0.2436	2.31229e+08
1	1091827	C	T	rs74045140	1:1091827:C:T	t	c	0.9741	0.0013	0.972	0.9753	-0.0921	0.0675	0.91	0.8	1.04	0.1725	----	0	0.93	3	0.8182	2.3143e+08
1	2001856	A	G	rs2803303	1:2001856:A:G	a	g	0.318	0.0094	0.3002	0.3281	-0.0291	0.0213	0.97	0.93	1.01	0.1725	----	0	1.813	3	0.612	2.3143e+08
1	2050061	C	G	rs137891527	1:2050061:C:G	c	g	0.0145	0.0009	0.0132	0.0157	-0.1247	0.0914	0.88	0.74	1.06	0.1725	----	0	0.467	3	0.9262	2.3143e+08
1	1886204	A	AGAGT	rs112927199	1:1886204:A:AGAGT	a	agagt	0.3258	0.0015	0.3244	0.3278	-0.0291	0.0214	0.97	0.93	1.01	0.1726	----	0	0.249	3	0.9694	2.3153e+08
1	1125221	G	A	rs138045565	1:1125221:G:A	a	g	0.9908	0	0.9908	0.9908	-0.4543	0.3332	0.63	0.33	1.22	0.1727	???-	0	0	0	1	2.31631e+08
1	1664124	T	C	rs2294489	1:1664124:T:C	t	c	0.907	0.0124	0.8892	0.9251	0.055	0.0404	1.06	0.98	1.14	0.1729	+++-	34.7	4.594	3	0.2041	2.31831e+08
1	1215404	T	C	rs116639471	1:1215404:T:C	t	c	0.0239	0.001	0.0217	0.0251	0.0863	0.0634	1.09	0.96	1.23	0.1731	++++	0	1.332	3	0.7216	2.32032e+08
1	1937207	G	A	rs112892345	1:1937207:G:A	a	g	0.8511	0.0123	0.8281	0.8605	0.0417	0.0306	1.04	0.98	1.11	0.1733	++++	0	0.959	3	0.8111	2.32232e+08
1	1937914	G	A	rs6691322	1:1937914:G:A	a	g	0.851	0.0122	0.8283	0.8604	0.0417	0.0306	1.04	0.98	1.11	0.1733	++++	0	0.956	3	0.812	2.32232e+08
1	2025043	C	T	rs3107129	1:2025043:C:T	t	c	0.6625	0.0074	0.6557	0.6773	0.0277	0.0204	1.03	0.99	1.07	0.1735	+-++	0	2.876	3	0.4112	2.32432e+08
1	2020522	G	A	rs6684579	1:2020522:G:A	a	g	0.6841	0.0088	0.6773	0.7027	0.0283	0.0208	1.03	0.99	1.07	0.1735	-+++	2.1	3.066	3	0.3816	2.32432e+08
1	1884735	CTT	C	rs138554232	1:1884735:CTT:C	ctt	c	0.0548	0.0072	0.0388	0.0597	-0.0659	0.0484	0.94	0.85	1.03	0.1737	----	14.9	3.526	3	0.3175	2.32632e+08
1	1118560	C	T	rs113531911	1:1118560:C:T	t	c	0.973	0.0021	0.9714	0.9778	-0.0852	0.0626	0.92	0.81	1.04	0.1737	---+	0	0.682	3	0.8774	2.32632e+08
1	693625	T	C	rs190214723	1:693625:T:C	t	c	0.0463	0.0037	0.0421	0.051	-0.0961	0.0706	0.91	0.79	1.04	0.1739	+---	0	2.849	3	0.4156	2.32832e+08
1	2299310	C	T	rs12069588	1:2299310:C:T	t	c	0.8273	0.0055	0.8221	0.8382	-0.0356	0.0262	0.97	0.92	1.02	0.1739	+---	72.4	10.888	3	0.01234	2.32832e+08
1	863562	A	G	rs7417972	1:863562:A:G	a	g	0.0078	0	0.0078	0.0078	-0.3691	0.2715	0.69	0.41	1.18	0.174	-???	0	0	0	1	100482745
1	1161129	T	C	rs370635626	1:1161129:T:C	t	c	0.0909	0.0128	0.0228	0.0951	-0.0491	0.0361	0.95	0.89	1.02	0.1741	----	0	1.649	3	0.6482	2.33032e+08
1	1363418	GGAA	G	rs527677421	1:1363418:GGAA:G	g	ggaa	0.9849	0.0029	0.9828	0.991	0.1304	0.0959	1.14	0.94	1.37	0.1741	--++	53.6	6.461	3	0.0912	2.33032e+08
1	754211	G	A	rs12184313	1:754211:G:A	a	g	0.9622	0.0049	0.9563	0.9697	0.0909	0.0669	1.1	0.96	1.25	0.1741	+-++	0	1.697	3	0.6377	2.33032e+08
1	1460386	C	T	rs115433223	1:1460386:C:T	t	c	0.9833	0.0015	0.9819	0.9863	0.1214	0.0893	1.13	0.95	1.35	0.1741	++++	0	1.578	3	0.6644	2.33032e+08
1	1215260	T	C	rs74950664	1:1215260:T:C	t	c	0.0239	0.001	0.0217	0.0252	0.0861	0.0634	1.09	0.96	1.23	0.1742	++++	0	1.3	3	0.7291	2.33132e+08
1	1772488	T	G	rs6603800	1:1772488:T:G	t	g	0.9645	0.0035	0.9617	0.9703	0.0746	0.0549	1.08	0.97	1.2	0.1743	++++	0	2.919	3	0.4042	2.33232e+08
1	2001273	A	G	rs2678941	1:2001273:A:G	a	g	0.3175	0.0094	0.2998	0.3277	-0.0289	0.0213	0.97	0.93	1.01	0.1744	----	0	1.864	3	0.6011	2.33332e+08
1	2010669	A	G	rs2803342	1:2010669:A:G	a	g	0.0071	0	0.0071	0.0071	-0.3631	0.2673	0.7	0.41	1.17	0.1744	-???	0	0	0	1	2.33332e+08
1	1776740	C	A	rs111291999	1:1776740:C:A	a	c	0.9938	0.0007	0.9931	0.9946	-0.2455	0.1808	0.78	0.55	1.12	0.1745	-+?-	76.8	8.625	2	0.0134	2.33432e+08
1	732164	T	G	rs138208096	1:732164:T:G	t	g	0.0133	0.0021	0.0075	0.0141	0.2988	0.22	1.35	0.88	2.08	0.1745	++??	0	0.276	1	0.5992	2.33432e+08
1	2223139	C	T	rs576397567	1:2223139:C:T	t	c	0.9882	0.0009	0.9873	0.9904	0.1343	0.0989	1.14	0.94	1.39	0.1745	++++	0	0.892	3	0.8274	2.33432e+08
1	2229416	C	T	rs189471534	1:2229416:C:T	t	c	0.993	0.0007	0.9923	0.9943	-0.1821	0.1342	0.83	0.64	1.08	0.1746	----	0	0.142	3	0.9863	233532018
1	1421391	T	C	rs150304794	1:1421391:T:C	t	c	0.0075	0.0021	0.0064	0.0116	0.1669	0.1229	1.18	0.93	1.5	0.1746	+++-	0	2.632	3	0.452	233532018
1	1026428	G	A	rs116334314	1:1026428:G:A	a	g	0.9706	0.0048	0.9632	0.9765	0.1057	0.0778	1.11	0.95	1.29	0.1747	-+++	0	1.999	3	0.5726	2.33632e+08
1	1420027	T	G	rs144843738	1:1420027:T:G	t	g	0.0075	0.0021	0.0064	0.0116	0.1668	0.1229	1.18	0.93	1.5	0.1749	+++-	0	2.659	3	0.4472	2.33831e+08
1	1110924	C	T	rs202208359	1:1110924:C:T	t	c	0.9948	0	0.9948	0.9948	0.4554	0.3363	1.58	0.82	3.05	0.1756	???+	0	0	0	1	2.34529e+08
1	979748	A	T	rs113288277	1:979748:A:T	a	t	0.0409	0.0039	0.0336	0.0442	-0.0725	0.0536	0.93	0.84	1.03	0.1756	---+	0	1.018	3	0.7969	2.34529e+08
1	1421285	C	A	rs140078223	1:1421285:C:A	a	c	0.9925	0.0021	0.9884	0.9936	-0.1665	0.1229	0.85	0.67	1.08	0.1756	---+	0	2.655	3	0.4479	2.34529e+08
1	1655928	G	C	rs28649027	1:1655928:G:C	c	g	0.4707	0.0214	0.4373	0.5003	0.0339	0.025	1.03	0.99	1.09	0.1756	++++	0	2.352	3	0.5026	2.34529e+08
1	1091505	C	T	rs74045135	1:1091505:C:T	t	c	0.9743	0.0014	0.972	0.9755	-0.0915	0.0676	0.91	0.8	1.04	0.1758	--+-	0	1.168	3	0.7606	2.34729e+08
1	2218264	T	G	rs61065210	1:2218264:T:G	t	g	0.1098	0.0073	0.1006	0.1226	-0.0477	0.0352	0.95	0.89	1.02	0.1758	---+	14	3.489	3	0.3222	2.34729e+08
1	2016489	A	C	rs2803312	1:2016489:A:C	a	c	0.3126	0.009	0.2941	0.3201	-0.0283	0.0209	0.97	0.93	1.01	0.1759	+---	0	2.727	3	0.4357	2.34828e+08
[truncated: 7,251 more rows]

## Sheet: Fig 2 
Fig 2d	Cell line	Empty (No promoter or enhancer sequence) Vector												G (Reference) Forward												G (Reference) Reverse												A (Alternate) Forward
Luciferase activity relative to empty vector	MIA PaCa-2	1	1	1	1	1	1	1	1	1	1	1	1	4.09	1.804	5.312	1.118	4.283	3.661	5.871	8.446	5.479	5.605	5.613	6.304	13.916	12.194	11.914	4.825*	14.224	16.081	17.035	18.625	17.864	18.569	15.105	18.432	3.493	4.239	5.116	1.629	4.742	1.227	4.651	8.011	5.865	4.636	4.867	4.692
	HEK293T	1	1	1	1	1	1	1	1	1	1	1	1	68.324	103.861	30.416	105.96	42.383	41.233	29.89	36.112	48.613	57.844	41.503	69.678	407.292	802.424*	316.313	251.985	204.511	166.521	157.438	136.506	171.201	202.535	164.3	255.019	74.411	120.059	74.31	75.133	27.938	40.822	9.883	38.33	61.016	60.608	40.262	55.11
	PANC-1	1	1	1	1	1	1	1	1	1.038	1	1	1	4.243	3.794	3.621	4.863	2.326	4.194	2.321	4.479	4.603	1.546	4.273	5.531	8.583	7.97	6.31	4.463	5.067	7.795	5.16	7.402	6.862	8.705	7.255	10.832	5.435	4.298	4.788	3.514	2.459	1.398	2.613	3.529	3.331	4.391	3.465	5.04
Fig 2e	Cell line	Empty (No promoter or enhancer sequence) Vector							G (Reference) Forward							G (Reference) Reverse							A (Alternate) Forward							A (Alternate) Reverse
Luciferase activity relative to empty vector	MIA PaCa-2	1	1	1	1	1	1	1	0.095805	0.109834	0.161024	0.145472	0.154613	0.176382	0.170432	1.01617	1.1335	0.733616	1.02516	0.973959	0.870408	1.08047	0.188491	0.261557	0.359878	0.267864	0.255672	0.092941	0.306727	1.40621	1.01646	1.37858	1.73419	1.06289	1.20513	1.26372
	HEK293T	1	1	1	1	1	1		0.083571	0.091515	0.058679	0.058632	0.039406	0.114702		1.75972	1.67143	1.07517	1.37114	1.06846	1.92505		0.261896	0.282086	0.187557	0.179468	0.092941	0.277626		2.7806	2.92731	2.71767	2.54314	1.74217	4.32961
	PANC-1	1	1	1	1	1	1	1	0.062817	0.100693	0.093809	0.028798	0.066865	0.102331	0.12089	0.852003	1.47384	1.07148	0.418766	0.651193	1.4866	1.56177	0.150158	0.228406	0.23657	0.101618	0.07754	0.201623	0.21136	1.14705	1.71871	1.54703	1.24887	0.74449	2.06064	1.59446
Fig 2f	Cell line	Empty (No promoter or enhancer sequence) Vector						G (Reference) Forward						G (Reference) Reverse						A (Alternate) Forward						A (Alternate) Reverse
Luciferase activity relative to empty vector	MIA PaCa-2	1	1	1	1	1	1	1.5	0.612	1.117	1.001	1.028	0.752	5.044	7.569	0.915	3.936	3.781	2.733	2.439	1.405	0.456	2.072	1.623	1.159	11.789	10.963	1.344	8.693	8.464	7.282
	HEK293T	1	1	1	1	1		0.896	0.812	0.763	0.898	1.048		1.562	2.426	3.186	2.197	2.126		1.088	1	0.603	1.65	1.832		3.242	2.843	3.255	4.139	3.758
	PANC-1	1	1	1				0.94	0.753	0.492				2.959	2.791	1.397				1.954	1.611	0.764				5.937	4.952	2.444
Fig 2g	Cell line	Empty (Minimal promoter only) Vector									G (Reference) Forward									G (Reference) Reverese									A (Alternate) Forward									A (Alternate) Reverse
Luciferase activity relative to empty vector	MIA PaCa-2	1	1	1	1	1	1	1	1	1	16.325	13.566	13.474	31.207	22.334	20.346	20.093	13.569	10.848	2.338	1.841	2.091	4.09	3.23	3.068	3.079	2.161	2.297	25.689	17.759	16.559	42.893	29.567	31.235	33.417	18.467	25.762	6.787	5.031	5.538	9.584	8.272	9.227	8.851	6.262	8.284
	HEK293T	1	1	1	1	1	1	1	1	1	3.664	5.306	5.532	6.43	8.037	4.977	4.465	5.567	5.884	3.03	3.109	4.732	5.118	4.428	3.674	3.541	4.761	3.531	8.307	8.701	12.215	12.1	11.245	7.224	8.079	13.417	12.014	4.627	4.34	7.739	9.151	3.396	6.092	5.271	8.064	6.592
	PANC-1	1	1	1	1	1	1	1	1	1	11.237	8.713	18.167*	10.849	10.835	6.593	11.84	8.812	10.061	5.219	2.728	4.13	3.61	3.944	4.359	3.767	3.289	3.364	24.904	18.726	30.866	23.768	21.108	12.916	17.662	16.211	18.479	9.792	5.384	11.221	8.529	9.012	7.175	11.691	6.499	7.253
Numbers in blue with an asterisk were considered outliers using the Grubb's Outlier test and removed from the analysis
[truncated: 12 more columns]

## Sheet: Fig 3
Fig 3d	Primer Set	IgG IP				ELF2 IP
ChIP-qPCR percent input	PS2	0.00154804	0	0	0	0.00406951	0.0106814	0.157186	0
	PS3	0	0	0	0	0.0305627	0	0	0
	Positive Control	0.0147267	0.012455	0	0	0.191344	0.0390692	0.067696	0
	Negative Control	0.00713815	0	0	0	0.0104168	0.037423	0	0
Fig 3e	Input				ELF2 IP
A/G ratio relative to input	1	1	1	1	0.753158	0.984426	1.06842	0.38

## Sheet: Supp Fig 3
Supplemental Figure 3 C= Cytoplasm; N=Nuclear
																						JunB
										JunB												05.23.24
										12.19.23
																					SP1
										SP1
										Gapdh
																					GAPDH

## Sheet: Fig 4
Fig 4 c	Allele & Sequence orientation	DMSO						TPA
Luciferase Activity relative to Empty Vector	G (Ref) Fwd	3.39616	5.90236	5.9316	6.94991	8.42433	7.99363	4.41051	11.1328	11.9179	12.1126	22.9848	19.2604
	A (Alt) Fwd	7.01463	11.6955	16.6648	10.1698	14.6038	9.54001	12.6775	32.1232	21.6147	22.624	50.4245	25.1599
	G (Ref) Rev	1.85576	2.89227	0.635611	1.43836	2.34629	3.21239	2.33483	2.3999	1.28693	1.79669	4.64702	4.59034
	A (Alt) Rev	4.03821	5.24601	5.43001	3.63425	5.77402	6.82817	5.02614	12.0361	11.9034	7.37682	16.0802	14.1971
Fig 4h	Primer Set	IgG						JunB
ChIP-qPCR percent input	PS1	0.00162663	Nothing detected even in input	0	0	0	0	0.012562	Nothing detected even in input	0.0243024	0.051979	0.0336385	0.060272
	PS2	0	0	0	0	0	0	0.011405	0.177807	0.0515226	0.134391	0.0136217	0
	PS3	0	0	0	0	0	0	0.074431	0.12705	0.0306278	0.012323	0.0280058	0.024561
	Negative Control	0.00321288	0	0.00570864	0	0	0	0.013355	0	0.00936501	0	0	0
	Positive Control	0	0	0	0	0	0	0.328137	0.486554	0.202014	0.311899	0	0
ChIP-qPCR percent input	Primer Set	IgG				JunD
	PS1	0.0142583	0	0	0	0.065632	0.0361021	0	0.0220842
	PS2	0	0	0	0	0.186825	0.0513126	0.0982433	0.0268417
	PS3	0.0113838	0	0	0	0.122651	0.0455973	0.0169067	0.00910054
	Negative Control	0.00823072	0	0	0	0.019624	0.00888047	0.0080772	0.00331233
	Positive Control	0.00545174	0	0	0	0.241053	0.0701132	0.0188158	0.083815
Fig 4i		Input						IP
A/G ratio relative to input DNA	JunB	1	1	1	1	1	1	4.50811	8.83119	8.01528	2.61029	3.05091	4.47138
	JunD	1	1	1	1	1		3.01603	4.06347	3.88986	3.03794	2.91205

## Sheet: Supp Fig 4
Supplementary Fig 4a
		FLAG short exposure								FLAG long exposure
				GAPDH
	EV= Empty Vector
Supplementary Fig 4c							Supplementary Fig 4d (Samples in lanes 7-12 were not used in this manuscript)
								Flag antibody
	Flag antibody

## Sheet: Fig 5
Fig 5d	Hours	sgNeg				sgKLHL17-1				sgKLHL17-2				sgKLHL17-3
Fold Change in cell count relative to 0 hours in PANC-1 cells	0	1	1	1	1	1	1	1	1	1	1	1	1	1	1	1	1
	24	1.46859	1.59184	1.6022	1.78249	1.52078	1.56625	1.64651	1.78849	1.72079	1.56411	2.03992	1.99535	1.57093	1.68118	1.63864	2.27637
	48	3.2055	2.78805	2.62102	3.80022	3.86972	2.25548	2.49746	4.01239	3.85727	2.56846	3.17663	4.34543	3.52511	2.5526	2.63654	4.15368
	72	6.08508	4.73484	5.42683	6.68136	5.4367	2.89608	5.22066	6.96023	6.92953	4.12373	6.2235	7.86242	6.77445	4.21237	5.14661	5.05934
	96	12.2893	6.79196	10.2558	11.2743	9.19446	3.82139	9.34849	12.5471	12.3488	6.46963	10.3522	13.3942	13.3771	6.81178	9.90194	6.93835
	120	23.3835	8.87721	18.2571	15.8103	16.0564	5.03421	16.2216	19.8901	20.6735	9.33216	15.9303	19.5252	22.8872	9.96191	16.1679	7.98318
	144	32.7448	12.3483	32.2918	22.3731	22.2434	8.68253	36.1625	29.4438	27.446	14.1166	28.5726	26.1596	30.9595	14.6519	25.6018	14.2624
Fig 5e	Hours	sgNegative				sgKLHL17-1				sgKLHL17-2				sgKLHL17-3
Fold change in KLHL17 expression relative to sgNegative in PANC-1 cells	0	1.00134	1.00073	1.00094	1.00087	0.134527	0.0489934	0.196652	0.0390641	0.223375	0.108857	0.209708	0.145939	0.303715	0.178738	0.244845	0.204929
	144	1.0001	1.00011	1.0052	1.00188	0.0494435	0.043955	0.0522179	0.0427157	0.0382524	0.0663909	0.114582	0.0915956	0.14474	0.140203	0.235174	0.244166
Fig 5f	Hours	sgNeg				sgKLHL17-1				sgKLHL17-2				sgKLHL17-3
Fold Change in cell count relative to 0 hours in MIA PaCa-2 cells	0	1	1	1	1	1	1	1	1	1	1	1	1	1	1	1	1
	24	1.84665	2.54686	2.67718	2.25029	1.56659	2.7293	3.2008	2.2223	1.77128	2.41699	2.87789	2.17277	1.78799	2.72962	2.62144	2.40768
	48	4.99136	5.34808	5.94142	4.68098	5.66491	5.26689	6.94513	4.03211	4.27234	4.98345	6.47001	4.75302	3.26431	4.73887	5.1144	4.66172
	72	12.0972	10.8038	11.1195	8.42101	9.11682	10.3388	13.1919	6.90564	9.56064	9.87075	11.8159	9.39801	6.69046	8.08528	7.15998	9.45561
	96	24.5508	16.8866	22.3198	14.0468	16.9449	20.0958	24.1472	11.8015	17.5064	16.557	22.2539	16.7771	12.7809	11.6994	15.1956	17.6011
	120	49.0648	22.096	39.8599	18.4715	30.2737	28.1039	40.6363	18.9011	29.9553	23.064	35.5601	25.0746	21.2085	14.2921	25.0461	27.7147
	144	66.3002	29.5199	60.9582	28.2543	37.5773	46.0763	60.2455	36.3265	36.2436	33.3182	51.4685	37.7185	25.3866	20.1262	37.5959	50.3213
Fig 5g	Hours	sgNegative				sgKLHL17-1				sgKLHL17-2				sgKLHL17-3
Fold change in KLHL17 expression relative to sgNegative in MIA PaCa-2 Cells	0	1.00668	1.00242	1.00038	1.00038	0.0803041	0.38948	0.136568	0.0410394	0.235954	0.212695	0.567098	0.416674	0.438337	0.468099	0.318372	0.522195
	144	1.0021	1.0003	1.00028	1.01343	0.0466604	0.0601248	0.0479758	0.0573287	0.240848	0.306104	0.273589	0.489384	0.469528	0.896385	0.372792	0.582828
Fig 5h	Hours	Ctl 100ng/mL dox				KLHL17 + dox (100 ng/mL)
Fold Change in cell count relative to 0 hours in MIA PaCa-2 KLHL17 overexpression cells	0	1	1	1	1	1	1	1	1
	48	3.98734	5.23926	6.6846	5.54494	3.80343	4.73961	5.48014	4.27593
	96	9.90939	22.5427	18.0681	17.8608	11.7885	16.1976	19.2052	19.4418
	144	14.2125	51.6048	26.5354	51.5351	16.4013	37.1778	37.2309	89.8444
Fig 5i	Hours	Ctl + dox (100 ng/mL)				KLHL17 + dox (100 ng/mL)
Fold Change in cell count relative to 0 hours in PANC-1 KLHL17 overexpression cells	0	1	1	1	1	1	1	1	1
	48	2.80356	3.7582	3.42853	4.02213	2.39515	3.24355	3.1122	3.08634
	96	7.07971	12.2135	11.2809	11.1291	7.90184	10.8398	10.3301	9.49805
	144	13.8329	28.9123	25.0625	32.1915	18.2385	31.9284	24.3449	25.4155

## Sheet: Supp Fig 5
Supplementary Fig 5a																							Supplementary Fig 5b
Cell count relative to 0 hours [PANC-1]	Hours post transfection	siCTL										siKLHL17											Gene expression fold change relative to siCTL	Hours post transfection	KLHL17			NOC2L
	0	1.06873	1.01017	1.19561	0.725498	1.12468	1.22822	0.822873	0.824226	1.00226	0.997735	0.969744	0.844065	1.31575	0.870442	1.23298	1.31355	0.735166	0.718301	0.8871	1.1129			24	0.628	0.653022	0.81	1.432	0.901326	0.91
	24	1.70476	1.80073	1.34364	1.38593	1.72627	1.9462	1.27829	1.53815	1.27309	1.34407	1.41815	1.2211	1.48177	1.35764	1.90319	2.03998	1.19988	1.29482	1.03901	1.50299			48	0.564	0.657061	0.71	0.599	0.390754	0.93
	48	3.0793	3.09882	2.40423	2.36519	2.8699	3.12773	2.21147	2.73186	2.33728	2.37453	2.29635	1.86811	2.44375	2.13964	2.98439	3.16052	1.78763	1.92442	1.90258	2.35335			72	0.454	0.895492	0.97	0.627	0.581619	0.84
	72	5.00529	4.88329	4.39691	4.14965	4.2294	4.51091	3.91338	4.50617	3.20866	3.2741	2.68891	2.32118	3.46936	3.02715	3.62961	3.53342	2.599	2.70456	2.44995	2.78968			96	0.611	0.615273	0.72	0.981	0.328746	0.59
	96	8.19357	8.37739	7.50874	7.10858	5.82372	5.94214	5.60717	6.49704	4.38762	4.15807	4.17688	3.13266	4.92009	3.96121	4.00312	3.64023	3.42286	3.47408	2.93953	3.05593			120	0.446	1.10225	0.84	0.685	0.534787	0.58
	120	11.8292	11.9024	10.1114	10.401	8.22737	8.37828	8.65031	9.36424	5.87012	5.56758	4.77269	4.05741	3.76571	3.16369	5.06059	4.59838	4.01874	4.10681	3.56574	3.83901			144	0.877	0.503601	0.64	1.048	0.418166	0.61
	144	17.7178	19.1964	17.8902	17.2786	11.9377	11.9851	12.7782	14.1858	7.96627	7.39743	6.45151	5.06594	5.41195	5.25679	5.24547	5.31418	5.0406	5.34166	4.10196	4.26956
Supplementary Fig 5c																			Supplementary Fig 5d
Cell Count relative to 0 hours [MIA PaCa-2]	Hours post transfection	siCTL								siKLHL17									Gene expression fold change relative to siCTL	Hours post transfection	KLHL17		NOC2L
	0	0.841939	0.74846	1.12048	1.28912	0.960543	1.06237	0.926602	1.05049	0.890268	0.808472	0.96111	1.34015	1.06713	1.11532	0.833046	0.984509			24	0.82	0.98	0.94	0.83
	24	1.5904	1.46976	2.24917	2.40834	1.94994	2.22486	1.66992	1.98558	1.52273	1.48841	1.95947	2.74822	1.80895	1.97762	1.54217	1.77625			48	0.79	0.91	0.77	0.68
	48	2.78794	2.6673	3.62609	3.89894	3.73695	4.84005	2.78999	3.56046	2.55395	2.69637	2.95198	3.79186	3.28055	3.76592	2.32014	2.85198			72	0.64	0.94	0.74	0.77
	72	5.26449	4.99984	6.16896	6.89089	8.64828	10.0263	7.4807	9.02333	4.05331	4.36078	4.46814	5.4161	5.98795	7.12048	5.16007	6.50086			96	0.82	0.92	0.82	0.83
	96	9.16469	8.70867	10.1753	11.6861	18.5965	20.8757	15.6843	18.7628	6.47654	6.74019	7.07322	7.59394	12.4458	12.6437	9.16695	11.4905			120	0.67	1.05	0.95	0.9
	120	15.2642	13.4129	15.873	17.3971	35.4247	40.1001	30.308	36.168	9.79441	9.54172	9.49863	10.1749	21.8072	21.8795	15.4991	18.673			144	0.99	0.84	1.53	1.2
	144	21.603	20.4181	21.6289	23.8364	60.6466	63.7505	53.2796	52.297	14.3546	13.1875	12.9575	13.4475	29.852	31.0534	22.8933	25.2857
Supplementary Fig 5e
NOC2L gene expression relative to sgNegative [PANC-1]	Hours	sgNegative				sgKLHL17-1				sgKLHL17-2				sgKLHL17-3
	0	1.00039	1.00129	1.00025	1.0013	1.09263	0.852363	4.51399	0.785345	0.754546	1.02058	0.854297	0.70113	0.982828	0.953096	0.892856	0.659585
	144	1.00026	1.00053	1.00261	1.00047	0.781901	1.0301	1.05049	0.871504	0.832262	0.982962	0.877594	0.766649	0.692529	0.997338	0.92734	1.07082
Supplementary Fig 5f
NOC2L gene expression relative to sgNegative [MIA PaCa-2]	Hours	sgNegative				sgKLHL17-1				sgKLHL17-2				sgKLHL17-3
	0	1.00143	1.00124	1.00059	1.00053	1.13638	0.918454	0.803269	1.02392	0.738131	1.02938	0.874867	0.645851	0.864247	1.05759	0.75463	0.741491
	144	1.00003	1.00076	1.00101	1.00105	0.955181	1.24185	0.840427	1.10099	1.00928	1.13918	0.800086	1.43009	0.757673	1.15261	0.826899	1.54122
Supplementary Fig 5i
Cell count relative to 0 hours [PANC-1]	Hours post transfection	siCTL												siNOC2L
	0	1.30474	1.07476	0.813662	0.806831	0.932116	1.28066	0.7085	1.07872	0.735271	0.952082	1.08091	1.23174	0.869866	0.858625	1.21141	1.0601	0.852485	1.08674	0.921873	1.13891	1.0521	0.998221	1.2737	0.675985
	24	1.70398	1.474	1.29488	1.42998	1.46149	2.15687	1.22533	1.80605	1.44619	1.93794	1.94501	2.40613	1.1872	1.19153	2.00951	1.82706	1.4968	1.75714	1.53489	1.81401	1.92732	1.86023	2.3817	1.34994
	48	3.28273	2.76509	2.14345	2.62315	3.23503	4.40445	2.41072	3.49287	Machine error				2.53524	2.44444	3.36446	3.07825	3.56228	3.82575	2.76614	3.29307	Machine error
	72	4.75522	4.39848	3.43074	4.03871	3.91843	5.41301	3.45693	5.10782	4.00471	4.90102	4.77691	5.37156	3.71552	3.88932	4.57674	4.36317	4.06469	4.48833	4.02191	4.5165	5.11817	5.1263	5.5878	4.10877
	96	7.57268	6.96167	5.83302	6.79393	6.20936	7.76326	5.63491	7.70793	6.21524	6.92145	6.69599	7.06991	6.03372	6.42196	6.69174	6.68223	6.63832	6.63102	6.04148	6.28303	7.3972	7.64015	7.30267	6.24142
	120	10.255	9.62884	8.84858	10.3218	9.14261	11.7815	8.79464	11.6132	9.35114	9.83346	9.50668	9.07934	8.10809	8.74881	8.94336	9.00908	9.34551	8.86918	8.2546	8.67354	10.8788	10.7395	10.0158	9.77687
	144	15.2053	14.9738	13.0558	15.3533	13.1791	17.7952	13.0017	17.5465	13.011	13.9324	12.8861	13.3229	10.2974	10.9563	11.4959	11.6905	11.0093	11.0082	10.3242	10.9597	13.2961	13.5004	11.9156	12.924
Supplementary Fig 5j
Gene expression fold change relative to siCTL [PANC-1]	Hours post transfection	NOC2L			KLHL17
	24	0.03	0.08	0.06	0.64	1.41	0.94
	48	0.06	0.08	Not collected because no corresponding cell count data	0.35	1.83	Not collected
	72	0.11	0.06	0.04	1.6	1.62	1.26
	96	0.03	0.03	0.04	0.34	0.62	0.89
	120	0.05	0.06	0.06	0.79	0.99	0.95
	144	0.04	0.18	0.06	0.45	1.78	0.93
Supplementary Fig 5k
Cell count relative to 0 hours [MIA PaCa-2]	Hours post transfection	siCTL												siNOC2L
	0	0.805456	0.954774	1.14286	1.09691	0.910593	1.0068	1.04276	1.03984	0.774648	0.791983	1.28061	1.15276	0.840065	0.925687	1.16801	1.06624	0.873239	0.978646	1.11858	1.02953	0.771704	0.743642	1.29436	1.1903
	24	1.97703	2.74372	2.09476	2.29146	1.76093	2.03887	2.07289	2.18367	1.72806	1.96858	2.6273	2.36511	2.24717	2.47334	2.33279	2.3231	1.68105	1.93185	2.42617	1.88641	1.84157	1.68138	2.44958	2.32797
	48	4.46088	6.257	4.88729	4.98636	3.77065	4.23421	4.38095	4.83868	Machine error				4.79483	5.15509	4.74152	4.7286	3.45207	3.95547	4.77238	4.16629	Machine error
	72	9.62383	13.4429	11.1543	11.6123	6.97279	7.78231	7.17201	8.23032	7.66631	8.35103	9.4052	8.40412	9.50081	10.1551	9.47496	9.6559	5.17038	5.49841	6.59882	6.04089	6.99445	6.22508	7.98012	7.60479
	96	20.0775	26.6576	23.6626	23.6052	12.6628	13.4791	12.8144	14.5598	14.9632	15.0412	16.519	14.0888	14.9095	15.1309	15.2084	14.4184	7.76374	7.87279	9.18401	8.17992	10.0403	9.32944	11.9065	10.8682
	120	36.0905	41.8248	42.6777	43.3525	22.0486	23.4402	20.7522	23.3839	28.9512	27.1658	26.8808	24.5027	20.4216	20.5234	21.2536	19.4846	10.0409	10.6997	11.5048	9.50477	13.2558	12.2023	14.4636	14.0684
	144	50.392	54.2312	55.7042	59.9885	30.8037	35.3295	30.9757	36.0807	41.6761	39.5395	37.3911	35.1116	24.5137	24.2746	24.1341	22.4023	10.6334	11.1104	12.4525	10.6997	15.3452	13.8661	16.8395	17.1552
Supplementary Fig 5l
Gene expression fold change relative to siCTL [MIA PaCa-2]	Hours post transfection	NOC2L			KLHL17
	24	0.01	0.04	0.07	0.52	1.03	1.34
	48	0.02	0.07	Not collected	0.72	1.26	Not collected
	72	0.03	0.02	0.04	1.01	0.71	1.27
	96	0.06	0.09	0.05	0.83	1.43	1.03
	120	0.02	0.08	0.06	0.46	1.26	1.34
	144	0.06	0.16	0.15	0.61	1.73	1.17
For siRNA growth curves, 2 or 4 transfections/independent cell counts were performed at 2-3 separate times

## Sheet: Fig.6; Supp Fig 6
Fig.6 and Supplemental Fig. 6: Differentially Expressed Genes using GTEx pancreas RNA-seq samples segregated into quartiles based on KLHL17 gene expression
Full GTEx Pancreas RNA-seq data is available on GTEx website
GeneID	logFC	FDR
TSPAN6	0.140549	0.0176862
DPM1	0.325159	7.19e-11
SCYL3	0.0944971	0.034316
FGR	0.494204	0.000263788
CFH	0.479568	0.000147521
FUCA2	0.318079	2.82e-10
GCLC	0.161849	0.0312487
STPG1	-0.198652	3.92e-05
NIPAL3	0.115689	0.0121433
ENPP4	0.371048	1.13e-14
SEMA3F	-0.498693	2.08e-07
CFTR	0.251141	0.000161343
ANKIB1	0.142243	0.000534166
CYP51A1	0.826171	1.29e-09
RAD52	-0.708922	5.67e-28
BAD	-0.323298	4.03e-10
LAP3	0.490124	5.13e-19
AOC1	0.460017	0.0451237
WNT16	-0.548956	0.00105827
HECW1	0.778648	0.000195356
LASP1	0.188548	0.000320722
TMEM176A	0.53566	0.000450369
M6PR	0.389286	1.38e-15
KLHL13	0.336642	0.000209008
ICA1	0.241911	7.31e-05
NDUFAF7	-0.328715	1.44e-12
RBM5	-0.390542	9.38e-19
SLC7A2	0.356175	0.0185754
SARM1	-0.236379	9.36e-07
AK2	-0.0782363	0.0273315
CD38	0.629383	0.000131537
FKBP4	-0.293148	0.000145991
KDM1A	0.120633	0.000122714
RBM6	-0.664068	3.2e-28
CAMKK1	-1.04905	2.18e-27
RECQL	0.51984	1.84e-16
VPS50	0.128701	0.00225133
ARHGAP33	-0.68633	3.12e-25
PDK4	1.32694	1.47e-07
ZMYND10	-0.814202	3.37e-15
SLC25A13	0.194625	1.55e-06
CDC27	0.26277	2.03e-14
HCCS	0.394142	4.27e-15
DVL2	-0.332858	1.66e-20
PRSS22	-0.37877	0.000176203
UPF1	-0.132272	0.00227721
SKAP2	0.421441	1.42e-10
SLC25A5	0.505838	3.15e-09
MCUB	0.294202	0.00705674
POLR2J	-0.180325	0.000198241
DHX33	0.103665	0.00648529
RPAP3	0.355385	2.55e-15
REXO5	0.267958	0.00323053
CIAPIN1	0.105006	0.00878923
SPPL2B	-0.404842	2.16e-13
FAM214B	-0.112071	0.0481763
PRKAR2B	0.255063	0.00805912
CREBBP	0.0922252	0.0195184
TSPOAP1	-0.621749	3.81e-23
WDR54	-0.220567	0.000284981
CROT	0.284123	4.03e-06
SOX8	-0.46601	6.64e-06
IBTK	0.298419	7.4e-08
MYCBP2	0.313761	1.5e-11
FBXL3	0.318915	3.39e-11
PDK2	0.244361	0.0356193
LAMP2	0.415987	1.39e-13
ITGA2B	-0.734138	6.9e-08
GDE1	0.439256	2.1e-17
REX1BD	-0.440585	1.18e-12
OSBPL7	-0.649544	7.68e-31
YBX2	-0.867782	1.86e-10
ABCC8	-0.546301	0.000129492
TMEM132A	-0.415185	0.00081235
AP2B1	0.31012	1.77e-16
TAC1	0.712224	0.00372625
ZNF263	-0.17932	1.34e-06
SPATA20	-0.320596	1.41e-09
MAP3K9	-0.136008	0.0398523
RALA	0.178196	0.00015374
KDM7A	0.273413	4.83e-07
AGK	-0.25303	9.55e-11
TTC22	-0.173409	0.00255605
PHTF2	0.137535	0.00916733
GGCT	0.270828	9.28e-10
TBXA2R	-0.250721	0.029789
COX10	0.186825	2.54e-05
PAF1	0.0955816	0.0260068
VPS41	0.192226	3.73e-07
ARHGAP44	0.140486	0.013077
ARSD	0.198382	0.00186674
ADIPOR2	0.332922	0.000119906
CDKL3	-0.276648	0.000973033
PRSS21	-0.695548	0.000995708
PROM1	0.263451	0.00112341
CCDC124	-0.147923	0.00346946
PAFAH1B1	0.158018	3.48e-08
KIAA0100	0.236192	3.08e-05
GAS7	0.393778	0.000215274
CEACAM7	0.517585	0.0145416
CD79B	-0.453212	0.00166748
PAX6	-0.469742	0.000764352
RPUSD1	-0.193015	0.0011034
RHBDF1	-0.305271	3.27e-06
LUC7L	-0.757434	1.2e-38
CACNA2D2	-0.261553	0.00649498
BAIAP3	-0.707593	2e-11
TSR3	-0.15989	0.00162625
PIGQ	-0.57008	2.29e-23
CRAMP1	-0.227919	1.79e-09
TEAD3	-0.301563	1.12e-05
FMO3	0.355101	0.018223
MYLIP	0.210085	0.0108249
PSMB1	0.176643	3.77e-06
CDK11A	-0.604784	2.61e-21
NADK	-0.0917262	0.0462616
DLEC1	-0.581664	1.55e-11
SYPL1	0.40783	1.14e-22
CYB561	-0.324959	0.00157381
SPAG9	0.206325	0.000397343
CELSR3	-0.381776	0.000106523
AASS	0.93517	5.26e-08
PLEKHG6	-0.220026	0.0053967
MPND	-0.252249	0.000223053
MGST1	0.421279	2.57e-05
CRY1	0.213093	0.015229
NFIX	0.185883	0.000369914
ST3GAL1	0.307579	1.91e-07
PKD1	-0.356341	3.38e-13
MAPK8IP2	-0.20059	0.00728449
MED24	-0.272494	4.06e-15
HEATR5B	0.229102	4.37e-06
SEC62	0.324256	8.54e-10
CSDE1	0.513373	3.35e-30
UBE3C	0.279569	5.75e-14
REV3L	0.374283	1.17e-17
TENM1	0.354504	0.0177521
TRAF3IP3	0.372538	0.0122875
POMT2	-0.299463	9.16e-11
VTA1	0.421947	7.21e-25
MLXIPL	-0.722076	1.46e-20
BAZ1B	0.252052	1.08e-12
RANBP9	0.174606	2.5e-06
SPRTN	0.196528	9.65e-05
METTL13	0.151512	0.00127048
STARD3NL	0.256006	3.71e-09
CD9	0.281029	1.57e-05
IFFO1	-0.497759	5.76e-21
GIPR	-0.696808	1.04e-20
PHF7	0.258241	0.00305023
NISCH	-0.345094	1.42e-12
FUZ	-0.132027	0.0478761
IDS	0.0948132	0.0338598
ZNF200	0.229686	0.000492655
CD4	0.441973	0.000130217
BTK	0.718777	1.57e-06
ELOA	0.262874	9.02e-10
LYPLA2	-0.158666	0.000752648
CLCN6	-0.296256	1.56e-11
TSPAN9	-0.144333	0.000990318
BTBD7	0.16156	7.4e-06
APBA3	-0.294909	3.05e-09
MKS1	-0.201894	4.15e-06
ABHD5	0.703713	5.79e-08
ANOS1	0.317674	0.0474503
AKAP8L	-0.585989	2.07e-37
UTP18	0.440402	1.89e-19
RNF216	0.126358	0.000148562
TTC19	0.204494	3.76e-06
PIK3C2A	0.23991	2.21e-07
PLAUR	0.34601	0.0249797
ANLN	0.460627	0.0248436
WIZ	-0.147827	0.000347989
DCN	0.600156	8.16e-06
QPCTL	-0.293848	2.83e-06
MAP4K3	0.222432	8.63e-07
TYROBP	0.670947	1.88e-05
ERCC1	-0.0935903	0.0149035
SEMA3B	-0.482202	3.12e-09
MBTPS2	0.503065	6.85e-20
PRICKLE3	-0.131426	0.0244961
NR1H4	0.322772	0.0398686
ELOVL5	0.564571	1.25e-07
CALCOCO1	-0.216768	0.00272282
UBR7	0.442732	7.74e-20
MAP4K5	0.165706	0.000342523
SLC25A39	-0.238788	4.01e-06
NUB1	0.182575	1.63e-05
RWDD2A	-0.197665	0.000611182
CLK1	-0.511319	1.04e-13
POLR3B	0.506235	3.39e-16
ANGEL1	-0.214228	0.000375568
RNF14	0.297934	1.19e-15
DDX11	-0.479454	4.31e-06
HEBP1	0.197027	0.00039011
GPRC5A	0.522946	0.000775539
UFL1	0.432908	6.48e-15
ZC3H3	-0.328239	1.78e-05
MDH1	0.303293	1.11e-12
SLC30A9	0.367965	6.34e-15
MTMR11	-0.485224	0.00219922
COX15	0.201751	9.53e-09
CCDC88C	-0.478614	8.55e-15
ZMYND11	0.261002	2.55e-10
WAS	0.456618	0.000845476
DPEP1	-0.607129	7.19e-09
XYLT2	-0.281809	5.53e-07
ISL1	-0.287368	0.0459927
CHDH	-0.323479	2.8e-08
ATP2C1	0.256541	3.99e-09
IGF1	0.502576	0.0204921
SLC38A5	-0.199433	0.0288512
RALBP1	0.341635	6.4e-17
CNTN1	0.265422	0.0486599
WWTR1	0.17084	0.00570774
AGPS	0.257301	8.58e-06
CXorf56	0.327058	6.8e-11
ATP1A2	0.42956	0.0156619
TTC27	0.529145	9.08e-25
VSIG2	-0.609316	0.000540209
MARCO	1.51577	1.73e-06
SNAI2	0.57224	5.49e-07
CD74	0.395735	0.002432
ZRANB1	0.203864	6.38e-06
NCDN	-0.357651	2.44e-11
MNAT1	0.154339	0.000522088
RUNX3	0.566342	0.000246457
PLEKHB1	-0.207369	0.0114797
SERPINB1	0.479462	0.00308785
CYP3A43	1.20642	0.000601626
SLC7A9	-0.776768	3.02e-08
SPAST	0.367777	4.5e-14
NRXN3	-0.836971	7.22e-09
AQR	0.315801	4.11e-17
RTF2	0.250629	6.79e-13
ZNF839	-0.138513	0.0121339
NDUFS1	0.436739	2.48e-21
RB1CC1	0.486497	5.77e-16
ERP44	0.274971	2.27e-06
ALAS1	0.256202	0.000106942
BIRC3	0.448082	0.00688415
AKAP11	0.197686	2.35e-05
GLRX2	0.16837	0.0242474
DERA	0.40174	1.39e-17
STRAP	0.422203	2.01e-17
ABCC2	-0.238556	0.0031999
GCLM	0.556189	6.2e-17
UBR2	0.318212	6.46e-11
CCDC28A	0.311883	5.53e-07
RRAGD	0.219781	0.000317079
PHF20	0.273319	4.87e-12
NR1H3	-0.311844	3.04e-06
NCAPH2	-0.286417	2.4e-07
SEC63	0.395418	2.21e-12
KPNA6	0.124225	0.000227341
VIM	0.209406	0.0136904
FAS	0.225053	0.0187988
RNASET2	-0.394238	0.000162914
CD44	0.397986	0.00458933
KCNG1	-0.457098	0.000132573
SLAMF7	0.472756	0.02412
BTN3A1	-0.247378	0.00352727
MIPEP	0.464411	6.08e-18
INSRR	-0.371075	0.00867967
IFNGR1	0.510013	2.59e-15
B4GALT7	-0.172037	0.00142551
VRK2	0.346381	1.08e-09
TNFRSF1B	0.333145	0.00182986
VEZT	0.233314	1.64e-10
POU2F2	0.297927	0.034238
BRD9	-0.12635	0.00226777
SNX1	0.13469	1.97e-06
SLC39A9	0.206843	2.85e-05
TFB1M	0.107085	0.0363301
RABEP1	0.126981	4.06e-05
HMGB3	0.386029	0.000792268
NUP160	0.293846	6.77e-15
MUSK	0.779793	0.000617489
ARHGAP31	0.253805	3.51e-05
SARS	0.191501	0.00558591
RANBP3	-0.187429	2.82e-07
ARID4A	0.232536	2.72e-07
PNPLA6	-0.272773	9.99e-09
IFT88	0.273027	6.56e-08
ALG1	0.186326	0.00448661
ZCCHC8	-0.118314	0.00112104
ABCF2	0.178062	0.00234853
FUT8	0.517798	2.68e-19
UBA6	-0.122172	0.0209432
GAB2	0.376613	2.49e-05
ATP6V0A1	-0.128516	0.000447605
PIAS1	0.167927	2.31e-05
SLC4A7	0.197294	0.00681242
APBA2	-0.476274	9.47e-05
ASTE1	0.172954	0.00220653
PEX3	0.440413	1.54e-19
GABARAPL2	0.0675562	0.0341486
SH3YL1	0.236685	0.000112204
FAM136A	-0.115565	0.0175609
VCL	0.369361	1.37e-09
NSMAF	0.237643	3.97e-07
ADSS	0.424859	1.95e-26
STAP1	0.679204	0.00694065
TIMP2	0.217427	0.000657774
RFC1	0.377601	1.7e-13
TBC1D23	0.257626	6.82e-09
CUL3	0.53906	2.11e-30
OTC	0.523191	0.0235082
CYP46A1	-0.444505	6.73e-08
AC118549.1	0.122629	0.00283153
USP2	-0.209284	0.0438266
TUBG2	-0.379907	0.0388372
RPL26L1	0.140739	0.0169363
FLT4	-0.572264	7.24e-09
NSUN2	0.08953	0.037106
FBXO42	-0.14257	5.02e-05
MFAP3	0.355486	3.34e-08
MRI1	-0.224388	0.00198775
PI4K2B	0.29811	5.74e-06
BOD1L1	0.29114	3.16e-11
MAT2B	0.175972	9.53e-05
EDC4	-0.281966	6.76e-17
TRIO	0.185621	0.00303156
VCAN	0.625229	0.00115307
CLEC16A	-0.140353	0.000580173
MSR1	1.19817	6.71e-15
CDH1	0.41681	2.58e-10
MTREX	0.270085	1.14e-13
DNAH5	0.40891	0.0353751
RIPOR1	-0.212195	1.18e-08
C6	0.711736	1.54e-12
RAI14	0.206221	0.000101762
PNKP	-0.267647	2.37e-09
SPDL1	0.193665	0.0033421
PQLC2	-0.278071	1.96e-07
RTN4R	-0.726136	2.4e-09
INPP4A	-0.115848	0.0048795
PSMA4	0.163119	0.000921916
PARP3	-0.201109	0.00281554
TNC	0.96325	8.9e-06
THAP3	-0.303007	1.02e-07
TDP1	0.169986	0.000567662
SPATA7	0.154878	0.00811018
RETSAT	0.351604	8.77e-05
CAPG	0.462666	3.49e-06
ADAM28	0.357224	0.0031295
BARX2	-0.201379	0.021924
DCUN1D1	0.265788	8.88e-12
JADE2	0.250211	0.000118337
LCP2	0.532063	2.03e-05
CUL7	-0.329328	1.85e-13
CTNNA1	0.380634	1.46e-20
PHKA2	-0.301101	2.85e-12
CNTLN	0.171189	0.00972156
EPHA3	0.469231	0.000307243
DSG2	0.665372	3.58e-31
GEMIN8	-0.164823	0.000311872
OFD1	-0.450027	7.89e-17
WDR37	-0.0769216	0.0353394
CTPS2	0.1069	0.0224626
ATP6V1H	0.37968	3.83e-24
POLR2B	0.303944	2.69e-15
ARAP2	0.228102	3.16e-05
TPR	0.189069	1.49e-05
KIAA0556	-0.175895	1.43e-05
XK	0.178032	0.0348604
ANO2	-0.498657	0.000125619
ARHGAP6	0.300525	0.00299212
MAP4	0.228312	8.83e-09
ROS1	0.761853	0.000579054
TSPAN17	-0.234365	3.95e-05
CC2D2A	0.266635	0.000676672
RRM2B	0.3922	6.93e-06
ZNF800	0.249505	3.45e-08
SNX29	0.289422	6.57e-10
MRPS10	0.273973	1.3e-11
RSF1	0.218993	6.8e-08
VPS13D	0.200729	1.13e-05
CELF2	0.598943	4.87e-09
FAM120A	0.272769	4.27e-12
COL9A2	-0.455372	0.000373582
H6PD	0.172485	0.024763
VAMP3	0.229749	2.97e-09
PER3	-0.494487	0.00186935
TNFRSF9	0.557761	0.0343602
EPN3	-0.286747	0.0222268
LTBP1	0.303199	0.0336772
RCN1	0.243817	0.00104903
ELN	-0.178366	0.0224661
RFC2	0.318527	0.000277248
NEDD4L	0.243573	0.00618596
PPP1R3F	-0.521517	7.71e-16
HEXB	0.374177	2.08e-09
NEXMIF	0.234673	0.00102732
JKAMP	0.200196	2.46e-09
MCUR1	0.240215	0.000213611
LIMA1	0.368681	2.1e-12
LETMD1	0.121231	0.0108332
LAMC3	0.335735	0.00176272
PTGER3	-0.364513	0.00265313
BCAR1	-0.160806	0.016542
FAM160A2	-0.256862	9.1e-06
HERPUD1	-0.291181	0.00658547
HOMER3	-0.266929	0.000122519
RAD51	0.358897	0.0112858
POLQ	0.495594	0.00691263
PIK3CB	0.463719	3.41e-21
CYBA	-0.661797	3.68e-08
PLEKHA5	0.25794	5.77e-11
SIKE1	0.101658	0.0081264
FNIP2	0.274629	0.000295604
FOXN3	0.314313	3.24e-07
NRIP2	-0.188072	0.003749
AP5M1	0.208462	4.7e-07
THRAP3	0.130117	4.5e-05
PHPT1	-0.628956	8.51e-25
ENTPD2	-0.565572	8.69e-09
LY75	0.582919	1.39e-05
ARID4B	0.259941	3.44e-07
OPN3	0.486808	8.13e-05
SDCCAG8	0.242568	1.52e-09
PTPRN	-0.314425	0.0296782
HHAT	0.222583	0.00190032
KIF1B	0.336978	9.71e-13
FOXC1	0.355474	0.000759147
SYNE2	0.224451	0.028381
PLEKHH1	-0.166329	0.0292256
ATP9A	0.278263	7.88e-09
FAM168A	0.160839	2.79e-05
GALC	0.41447	1.08e-21
KCNH2	-0.336595	0.00204105
CUL1	0.243	8.94e-14
FAM114A2	0.2327	3.22e-07
CYFIP2	0.217811	0.00151675
TAB2	0.200388	6.87e-05
GINM1	0.471308	1.08e-29
EIF2AK2	0.136789	0.00124276
KMT2C	0.226591	2.07e-06
MCOLN3	-0.374411	3.92e-05
MRPL43	-0.166181	6.89e-06
HPF1	0.305404	7.5e-12
ZFR	0.238606	6.25e-12
PHF21B	-0.547835	6.7e-05
TRAF1	-0.530686	1.09e-11
RC3H2	0.162682	1.68e-06
TRAF3IP2	0.35823	2.07e-13
DCBLD2	0.128499	0.00501888
SOAT1	0.327193	2.92e-12
PKP2	0.491882	1.02e-18
MSH4	-0.79137	0.000123574
F7	-0.357873	0.0473481
GDI2	0.526077	1.43e-20
ATG5	0.255494	1.08e-10
TMCC3	0.305275	5.69e-05
MTA3	0.275303	5.09e-08
USP13	0.425396	2.52e-14
ATP11B	0.38371	3.78e-15
LAMC2	0.64255	0.000205038
PPP1R12A	0.168439	1.34e-05
CAMK2B	-0.530879	6.12e-07
CROCC	-0.502856	3.88e-31
ZC3H11A	-0.197952	0.0421091
RIOK2	0.411787	3.38e-19
YIPF1	0.231348	4.66e-05
NDC1	0.332659	4.81e-12
FLYWCH1	-0.306706	0.000159878
UNKL	-0.196989	0.00653266
TBXAS1	0.935999	5.75e-12
ALDH18A1	0.269166	1.03e-06
MXD1	-0.240115	0.0157047
SLC2A3	-0.538334	0.00178746
PSD	-0.483488	1.63e-10
WNK1	0.104016	0.0141383
OGFR	-0.221422	0.000121743
GNA15	0.450991	0.00236247
SNRNP40	0.21191	1.48e-07
RIMBP2	-0.297939	0.0312867
COL11A1	0.408226	0.0435796
QSER1	0.206542	2.54e-06
ACAA1	-0.143217	0.000464806
HDAC7	-0.200858	0.000928121
SPAG4	-0.182539	0.0361754
NCKAP1	0.408498	3.06e-23
MRPS35	0.388812	3.11e-16
SFSWAP	-0.238624	1.5e-09
TNK2	-0.547926	6.05e-32
DGAT2	1.39493	7.82e-06
CS	0.313755	8.02e-11
LTK	-0.473511	1.93e-05
ELMO2	-0.283733	3.86e-08
WAPL	0.320584	7.54e-21
POLD1	-0.159301	0.00113936
SEZ6	-0.318072	0.0341227
EIF4B	0.507888	4.4e-20
SLC6A16	-0.347184	0.000153668
BICRA	-0.354668	8.88e-13
SPHK2	-0.267794	2.84e-06
RPL18	-0.274602	1.11e-05
CA11	-0.392707	1.72e-09
ISOC2	-0.30113	2.55e-06
U2AF2	-0.390618	1.65e-22
MED29	0.243727	4.24e-10
ZNF275	0.449776	4.6e-13
MTMR1	0.206824	3.13e-08
ADCK1	-0.415	6.66e-11
RNF4	0.10096	0.0115099
CASP8	0.325033	1.52e-07
LIMCH1	0.192459	0.00102539
INTS13	0.141214	0.00234271
TM7SF3	0.216786	0.00537609
SPA17	0.452191	2.32e-07
ST3GAL6	-0.194912	0.038133
NGFR	0.37654	0.0113205
TAF2	0.217099	8e-08
HIPK2	0.484343	4.99e-18
TNPO3	0.373666	6.05e-18
RFXANK	-0.137122	0.000424236
TMEM161A	-0.36431	8.91e-18
LPAR2	-0.250759	3.22e-06
CTSA	0.166061	0.00686693
SUGP2	-0.588249	7.82e-37
SLC12A2	0.333188	0.000217623
SNX24	0.195384	0.00054002
CNN2	0.203021	0.000782982
ABCA7	-0.840736	6.94e-23
DDX20	0.0947592	0.021669
BTBD1	0.301114	9.9e-13
FAR2	0.372221	1.24e-06
CHI3L2	0.412704	0.0201468
SBNO2	-0.17492	0.0113381
HMG20B	-0.366737	7.91e-22
ZNF76	-0.489589	3.74e-35
SLC9A3R2	-0.304181	0.00119833
NTHL1	-0.339133	4.74e-08
GNAI3	0.463796	2.2e-27
IPO5	0.501646	3.68e-17
OAT	0.377748	1.02e-05
WDR3	0.612802	4.39e-27
PKN2	0.240508	9.99e-10
WDR18	-0.244629	4.11e-05
TRAM2	0.259349	1.25e-08
NTN1	0.28036	0.00146821
DGKA	-0.179402	0.000642629
ANKRD44	0.213601	0.000124837
KARS	0.430137	1.2e-20
ADAT1	0.259402	1.57e-06
PDIA5	0.192147	0.0107635
NDUFB4	0.0933197	0.0264969
SPEN	0.135772	0.00390398
MYLK	0.36647	0.00116753
ZC3H15	0.296985	3.23e-10
MAP2K4	0.22102	1.19e-10
SLK	0.316109	1.45e-07
CYB5R4	0.281631	1.27e-08
COL17A1	0.62634	0.00314193
SEC61A2	-0.337729	8.45e-12
PRKCQ	0.208099	0.00142879
TLE2	-0.571931	5.09e-26
FAM107B	0.351291	0.000403196
ME1	0.420785	0.00264568
CDK13	-0.135697	5.12e-05
SLC9A7	0.230376	0.000109625
YBX1	0.18135	0.00117045
PDE4A	-0.284478	4.07e-07
PPP2R5A	0.453048	4.15e-12
TIE1	-0.264112	0.00327209
DIP2B	0.204603	2.44e-07
SMARCD1	-0.103688	0.0057858
KDM4A	0.128895	0.0105232
SLC9A3	-0.751834	1.93e-10
NGEF	-0.309731	6.1e-05
SPI1	0.659072	9.33e-06
ATXN3	-0.213248	8.58e-06
GOLGA5	0.372478	1.94e-13
LRRC40	0.326143	1.89e-09
ISOC1	0.291356	8.81e-11
EML1	0.271037	1.84e-09
THUMPD1	0.130948	0.000594625
MSANTD3	0.184295	0.000440375
KIF26A	-0.405179	0.00309458
ARFGEF1	0.378766	7.8e-24
MTFR1	0.240988	3.21e-05
STAG3	-0.534593	1.19e-08
FECH	0.313829	2.73e-11
MYO9A	0.131648	0.0140818
SP100	0.282945	9.63e-09
KLF6	0.388108	0.00846688
PLPP1	0.162149	0.0133045
NEO1	0.395556	4.29e-16
TRAM1	0.502681	1.62e-12
PHKA1	0.178277	0.00602915
CACNB1	-0.444616	9.05e-12
EVI5	0.279294	1.25e-10
DHX29	0.328001	2.91e-16
DNTTIP2	0.450117	1.01e-28
METTL22	-0.245098	1.53e-06
TP53BP1	-0.198779	2.54e-05
TRO	-0.323831	0.000330975
RRP15	0.331201	5.62e-10
RHOA	0.392078	2.08e-21
DHX8	0.333298	1.93e-16
PRKCZ	0.146504	0.019635
IARS2	0.399111	6.36e-19
ROGDI	-0.47043	2.29e-25
PDZD4	-0.703497	4.44e-17
ROCK1	0.314278	1.55e-15
PDK3	0.34038	2.12e-07
RASSF1	-0.207922	0.00347848
FGFR3	-0.412212	4e-06
HEATR6	-0.145047	0.0152308
COASY	-0.29986	2.44e-08
PLEKHH3	-0.29382	0.0308582
MEF2A	0.168927	0.000133913
OTUD5	-0.253708	1.86e-14
TFE3	-0.107891	0.0154286
TBC1D25	-0.0976751	0.0362594
ACSL4	0.458364	1.35e-08
GPKOW	0.0935607	0.0389922
GRIPAP1	-0.248424	1.88e-16
PRR11	0.428499	0.00510747
REEP1	-0.818047	9e-06
ATP11A	0.218397	0.00235437
POLR1A	0.13666	0.0200355
LAPTM4A	0.420667	1.43e-17
TTC7A	0.294962	0.000253182
IP6K2	-0.474311	1.32e-25
SRBD1	0.518484	7.72e-16
KIF2A	0.361224	3.97e-12
PSME4	0.333674	1.04e-10
IFT80	-0.220054	0.000123402
SIRT2	-0.263392	1.08e-12
ERLEC1	0.28216	0.000241954
PPP2R5B	-0.54296	2.3e-27
PYGM	0.427412	0.00626055
NUP133	0.38454	2.25e-21
NUCKS1	0.314074	9.97e-15
VPS35	0.478101	4.24e-30
DNAJA2	0.326461	4.33e-20
KCNAB2	0.377869	0.00034409
CLEC2D	-0.354981	7.8e-05
FUNDC1	0.124713	0.0333013
MAOB	0.287734	0.00134191
RORA	0.393443	9.37e-07
DRD4	-1.04673	1.32e-14
TGFBR3	0.520485	3.14e-05
PLA2G10	-0.273563	0.0473324
ATP1B3	0.232123	0.00335557
PIGB	0.309966	1.73e-11
GNB5	0.18685	0.0201048
RAB27A	0.227319	0.00378673
HDHD5	-0.191474	1.89e-06
UFD1	0.184453	0.000168114
PHRF1	-0.254104	4.95e-11
ELP1	-0.244373	1.51e-09
NUCB2	-0.294086	0.0398211
PFN2	0.15148	0.0242535
DAPP1	0.527886	0.00567228
FGF10	0.175014	0.045267
SLC44A1	0.526319	1.14e-20
SMG6	0.2648	1.3e-10
EXOC5	0.334492	9.05e-15
RNF126	-0.171017	0.031855
MNT	-0.17846	0.000450717
JMJD6	-0.375235	2.29e-12
WIPI1	0.505818	9.27e-10
GBA2	-0.36939	3.97e-19
ASNS	-0.626297	9.11e-06
AP3M2	-0.214984	4.01e-05
ST6GALNAC2	0.328934	0.000259786
PABPC1	0.497254	7.49e-19
TESK2	0.238488	0.00030551
CSNK2A2	0.272163	1.51e-06
EIF2B3	0.176995	0.00252908
CAMK2A	0.623173	0.00585381
TCOF1	-0.0921942	0.0363837
CDC42	0.352558	6.12e-17
EPHA8	-0.849835	8.93e-07
SLC12A3	-0.537541	0.00164311
ATP2B1	0.247246	1.27e-06
MAP4K4	0.267051	4.68e-06
MGAT4A	0.194904	0.00502507
WDR1	0.299101	2.28e-10
SNX13	0.177971	1.56e-05
ARHGAP10	0.262355	6.33e-07
RPS6KA2	0.309797	0.00524529
ING3	0.336494	1.88e-11
LMCD1	0.250846	2.59e-05
ATP6AP1	-0.114485	0.0302472
TCF3	-0.265426	4.43e-13
DAZAP1	-0.118412	0.0141733
MBD3	-0.46178	2.15e-20
HLTF	0.181566	0.00109552
FAM50A	-0.286968	7.77e-09
FAM3A	-0.241486	2.67e-05
CPSF1	-0.378299	2.95e-08
CYBRD1	0.407953	0.000698442
PDCD2	0.28235	1.43e-10
RDH11	0.127891	0.0494598
PRKACA	0.134188	0.00118077
ADGRL1	-0.246324	1.38e-07
ACTN1	0.354166	3.34e-05
RPS6KA6	0.165811	0.0308072
EPN2	-0.194301	7.35e-07
LIMS2	-0.348502	8.64e-05
SPEG	-0.660561	6.29e-08
LNX1	0.374272	4.84e-08
ALDH3A2	0.134527	0.00385927
TFRC	0.440858	5.64e-07
SREBF1	-0.182036	0.0444279
AFF4	0.283709	2.35e-09
UBE2D1	0.256374	9.46e-05
MPP5	0.292525	2.98e-13
SMC1A	0.303928	2.68e-09
MARK2	-0.16109	7.9e-05
P4HA2	0.23648	0.00501446
NFATC3	0.557347	9.05e-21
ACADVL	-0.520703	3.09e-18
STK10	0.155006	0.0113879
FBXW11	0.164223	0.0003824
CRMP1	-0.434286	4.59e-14
EVC	0.142757	0.0278598
SIDT1	0.335708	0.00131685
XRCC1	0.139038	0.0254374
SCARB1	-0.206708	0.000224389
CYP2W1	-0.415626	0.000419024
MCM2	0.468694	6.87e-09
PANX2	-0.404186	0.000753784
SELENOO	-0.542391	8.13e-23
ALPK1	-0.190934	0.0129931
LLGL2	-0.342323	1.58e-17
CLCN4	0.331331	4.14e-05
NLE1	0.227347	0.00981349
SDHA	0.24085	3.36e-07
SMARCE1	0.271305	3.33e-16
GSDMB	-1.25239	3.31e-30
KDM5A	0.291236	1.25e-17
PPP2R3A	0.402684	7.53e-15
FERMT2	0.378571	2.11e-15
DHRS9	0.634375	0.0108318
IGF2BP2	-0.347587	7.24e-05
ST6GAL1	0.194421	0.0453607
PICALM	0.265716	1.85e-13
NSF	0.338926	2.24e-17
MRPS34	-0.176924	0.0136169
CLNS1A	0.397959	1.87e-14
TEAD2	-0.191486	0.00758799
EED	-0.145735	0.00129301
SNCB	-0.337075	0.038451
TSG101	0.297959	3.18e-14
NCBP3	-0.211644	1.66e-08
ATP2A3	-0.258368	0.00606514
NTN4	0.201554	0.00157394
BCS1L	-0.40119	5.08e-19
NUAK1	0.349765	1.05e-06
DPP8	0.130335	0.000619548
SLC24A1	0.21655	9.17e-05
ZNF532	0.139992	0.0355356
SCARF1	-0.463094	7.65e-14
LMAN1	0.246181	0.00120262
HACD3	0.285734	6.73e-09
IPCEF1	0.432338	4.28e-05
ENO1	0.368751	1.83e-06
MYDGF	-0.218227	0.00410857
ANO8	-0.547709	2e-27
TUBE1	-0.337623	4.85e-11
ARHGEF10L	-0.401302	2.68e-10
WSCD2	-0.413522	0.0121655
KCNQ2	-0.593862	5.14e-05
ACTR6	0.177039	9.38e-05
TIPIN	0.280968	0.000214603
SRI	0.249564	1.48e-08
NUP37	0.446864	1.82e-14
SEMA3C	0.439612	0.00153872
ACAT1	0.47448	1.17e-12
GRAMD4	-0.196978	0.000373862
CELSR1	-0.297011	0.0036891
ZNF638	-0.129573	0.00262233
SLC25A40	0.17701	0.00135886
ADD2	0.234717	0.0285344
VPS9D1	-0.531268	1.15e-30
SLC25A3	0.297704	3.29e-08
FNDC3B	0.168159	0.0152704
FOSL2	0.375757	0.00684188
FRYL	0.266011	1.16e-09
TMEM131	0.177825	3.2e-05
ACTB	0.457512	3.8e-09
WDR62	-0.34461	0.00373727
DLG1	0.169634	2.53e-05
RAB7A	0.288064	3.56e-14
BCAP29	0.224367	5.05e-09
SEC31B	-0.542533	1.3e-14
KIFAP3	0.325988	6.66e-15
MCM6	0.610775	7.91e-22
REXO2	0.234662	1.14e-05
RBM7	0.372537	1.3e-09
PTPN23	-0.271236	6.34e-15
MLH1	0.214844	4.46e-08
UNG	0.105134	0.0224796
FMO4	0.219803	0.0133466
KLHL20	0.086558	0.0318386
RGS11	-1.02569	3.65e-34
SLC46A1	-0.256746	1.4e-05
PLXNA2	0.281189	0.0427785
SPAG5	-0.269568	0.00396004
ANKRD13A	-0.0964535	0.0244752
TRAF4	-0.317115	9.29e-05
ICAM3	0.429413	0.0396648
NT5C2	0.258805	1.55e-09
GPC4	0.354268	1.13e-10
MBNL3	0.184301	0.0114249
CAMSAP3	-0.237232	2.69e-05
ARHGEF1	-0.262289	1.69e-11
MAP2K7	-0.198496	5.98e-07
CTTNBP2	0.174011	0.040068
ACTL6B	-0.459344	0.00173053
TOP2B	0.364273	1.31e-25
TM9SF3	0.342875	4.54e-11
PPP1R12B	-0.216554	0.000387329
DNAJC10	0.214989	0.00137459
GTF3C1	-0.131709	0.011184
USP33	0.18843	6.21e-09
SNRPA	-0.19336	3.01e-05
DYNC1I2	0.502473	6.1e-25
APBB1IP	0.633506	1.77e-06
LRCH4	-0.366141	1.91e-18
SIRT6	-0.383253	3.07e-09
CAPZB	0.246395	3.31e-09
GPR137B	0.336849	0.000175315
JADE1	0.40515	0.000550045
SLC25A43	0.265581	3.89e-06
UBE2A	0.175397	1.14e-07
FGFR1	-0.249625	0.00411257
FBLN1	0.344084	0.0105326
MAP2	0.167557	0.0087093
MCCC1	0.317197	4.43e-05
NEBL	0.357316	2.01e-06
ACER3	0.131579	0.0268272
UBE2K	0.224933	2.41e-08
PIK3C3	0.391913	2.27e-23
N4BP2	0.281258	0.000173481
TIGAR	0.359787	8.28e-05
TULP3	-0.208766	7.92e-06
PPP2R5C	0.338203	1.54e-17
PMS2P1	0.150496	0.0183783
GNB1	0.226383	2.08e-09
ZCWPW1	-0.139809	0.0487521
ADCYAP1R1	0.483977	0.00226604
NRDC	0.098527	0.00719976
VDAC3	0.100695	0.0236284
PCM1	0.200389	0.000293308
CBFA2T2	-0.325282	5.63e-17
ITCH	0.260883	1.98e-12
TP53INP2	0.269321	0.00449335
SDF4	-0.131668	0.00861982
MYH7B	-0.555317	2.79e-10
THOC1	-0.415769	7.92e-19
SLC1A3	0.787149	1.42e-10
XRCC5	0.534228	2.39e-38
LXN	0.306876	1.61e-06
MKNK1	-0.309379	0.0016442
TNS1	0.180574	0.00203852
REXO1	-0.120026	0.0141858
SAR1A	0.121924	0.00236637
CDC14A	0.194612	0.00137319
RAPGEF3	-0.460263	2.9e-07
SENP1	0.296793	1.87e-14
LIPE	0.314476	0.0452525
FDFT1	0.210088	0.0016113
PAFAH1B3	-0.293349	5.18e-05
AFM	-0.52806	0.0234393
SCGN	0.408558	0.0119895
CARMIL1	0.512392	5.16e-19
PGM1	0.774515	7.16e-13
DDX1	0.458356	5.81e-19
EPB41L2	0.247546	0.000218916
MOXD1	0.577802	0.00141464
RABL2B	-0.411954	9.49e-20
KEAP1	0.0937884	0.0457587
DDX43	0.515764	0.00885759
SLC35C2	-0.224887	3.21e-08
CRYBG3	0.667565	3.3e-15
SCTR	-0.375981	1.07e-05
RIF1	0.250952	5.79e-09
RAB21	0.27947	1.34e-11
SLC4A4	0.164802	0.0479372
SMARCA2	0.266083	2.18e-10
SESN1	0.447994	3.71e-06
MID2	0.162007	0.0200386
KCNN2	0.329553	0.000374434
CNOT4	0.0902767	0.0122031
PSEN1	0.359813	6.56e-23
MOK	-0.315931	1.53e-10
HSP90AA1	-0.551085	3.45e-05
DLGAP4	-0.269572	2.3e-08
IGSF9B	-0.306634	0.00945185
CROCCP3	-0.612056	8.38e-21
RSBN1	0.153537	0.0057602
MAGI3	0.152851	0.0257069
COL4A4	0.19956	0.0160255
OSTM1	0.216102	0.000116126
PCNP	0.188071	1.63e-05
ARG2	0.347137	0.0368335
PTPRC	0.899074	5.07e-11
CACNA1S	0.642845	0.0284646
PKP1	0.492422	0.0137681
STK17B	0.518089	4.21e-10
ZNF506	-0.1891	8.07e-06
CADPS2	0.329677	5.15e-07
PCDHB4	0.648081	1.06e-11
PCDHGA2	0.244393	0.0126065
PHLPP1	0.229477	4.35e-05
ATP8B1	0.399982	4.31e-12
IL12RB2	0.300323	0.0152117
SMARCD3	-0.584757	3.85e-10
WDR70	0.276743	5.94e-13
FYB1	0.645395	0.000106659
STRADB	0.0945362	0.0449261
BZW1	0.507214	7.93e-30
C1QTNF3	-0.2973	7.53e-06
ME2	0.32866	1.37e-11
C5orf22	0.505678	1.56e-21
CCNT2	-0.154773	0.000719799
FAM135A	0.155038	0.00349057
EPB41L3	0.29027	0.00101573
COBLL1	0.282267	3.12e-05
TRAF5	-0.273398	4.18e-05
MRPL22	0.134303	0.00788967
GEMIN5	0.188607	1.31e-05
NFE2L1	0.102625	0.00619036
SEMA5B	-0.481224	0.00246964
GSK3B	0.325415	1.97e-14
ERC1	0.218074	4.66e-09
RNF13	0.408511	3.96e-21
PALB2	0.204395	1.01e-05
LYRM2	0.424594	4.53e-27
BCKDHB	0.271948	0.000199167
KAT6A	0.176757	3.65e-06
ZCCHC6	0.184893	2.33e-06
TNPO1	0.363882	1.05e-18
ITGAE	-0.161073	0.0047713
DIS3	0.260362	1.36e-11
TDRD3	0.13841	0.00291775
AC000061.1	-0.479617	0.0253567
NUFIP1	0.337138	3.16e-12
PDS5B	0.314496	4.19e-13
OXCT1	0.402241	1.36e-07
RRAGB	0.109973	0.00652909
CYLD	0.261059	1.66e-11
SLC27A5	-0.363509	1.71e-08
ZNF324	0.197605	0.00127048
ZNF671	-0.239675	0.000370029
ZNF416	0.371431	6.18e-07
ZNF586	-0.17419	0.00496296
ZNF264	0.0864328	0.0302544
RPS5	-0.212133	0.00143887
FAT1	0.471064	1.61e-13
CHMP2B	0.412785	2.97e-17
SMAP2	0.163929	0.000382358
ZMPSTE24	0.241099	2.86e-05
STARD7	0.356139	9.86e-18
NOA1	0.521888	9.95e-12
REST	0.154459	0.000759889
APLP2	0.417576	2.44e-18
WBP11	0.390068	5.51e-26
EIF3I	0.268014	1.32e-08
COL16A1	-0.220182	0.0493588
TXLNA	-0.117793	0.00933742
NCOA1	0.217853	4.01e-10
EFR3B	-0.231739	0.0164803
RAB10	0.391451	1.35e-18
HADHA	0.309768	8.36e-09
MAPRE3	-0.438906	2.63e-22
CAD	-0.247268	6.41e-05
CD59	0.279274	1.2e-06
CD82	0.222556	0.000371707
BCORL1	-0.178496	0.00128534
ATRX	0.182657	0.0006234
FCN1	1.04114	1.2e-05
MYNN	0.161623	1.03e-05
SCAMP1	0.373068	3.33e-09
PREP	0.311796	4.38e-14
HACE1	0.139164	0.00441065
SEH1L	0.27723	6.83e-07
WDR47	0.256049	1.56e-09
WDFY1	0.314435	4.93e-15
OVGP1	-0.770421	1.09e-10
SLC25A24	0.588429	4.7e-20
MAP3K4	-0.0682423	0.0381434
PILRA	-0.320497	0.0369473
IGSF9	-0.549994	8.96e-09
ABCB1	0.47275	6.94e-05
CPNE3	0.462146	6.23e-28
RRN3	0.321074	1.02e-11
CTTN	-0.157551	0.000407196
WNT11	-0.245396	0.00567119
MTIF2	0.338189	1.28e-12
DDHD2	0.138258	0.0180333
EPS15	0.237682	8.56e-09
ATG16L1	-0.0924604	0.00556333
USP40	-0.230973	5.62e-08
POMGNT1	-0.216185	1.71e-06
MAST2	-0.360045	2.34e-17
B4GALT1	0.480385	1.54e-05
CHMP5	0.12583	0.00105155
NFX1	0.206362	2.33e-05
DIMT1	0.364359	1.18e-13
IPO11	0.290293	5.58e-12
FOLH1	0.43975	0.0169725
EIF2AK1	0.247897	3.96e-07
EPDR1	0.251678	3.94e-06
SNX10	0.486811	0.00409468
MRPL28	-0.152214	0.000748236
RBM22	0.0833642	0.0124389
TMED2	0.262938	0.000468415
ZFAND6	0.0987597	0.00924826
HUWE1	0.28213	5.36e-12
ZW10	0.363254	2.42e-13
MYBPC2	0.836259	0.00632522
MTMR2	0.344928	1.54e-18
PPP1R15A	-0.454728	0.00039202
HSD17B14	-0.317072	0.00180774
ACHE	-0.591457	0.00140298
SRRT	-0.47143	1.19e-34
PIGS	0.199764	3.35e-06
ADAMTS2	0.392264	0.00162372
ATXN7L3	-0.231464	5.92e-09
PGS1	-0.276707	5.37e-16
PSMC5	0.117498	0.0178778
CETP	-0.394208	0.0212565
MMP2	0.497032	3.65e-05
LPCAT2	0.366335	1.68e-08
GNAO1	-0.295038	0.00759105
OGFOD1	0.21534	1.98e-06
NOP14	0.404569	1.29e-13
ADD1	0.0987273	0.00195351
L2HGDH	0.232114	7.3e-05
TXNDC16	0.366659	1.04e-06
RTRAF	0.292864	9.18e-11
GMCL1	0.312197	1.95e-10
SF3B2	0.160296	0.000235646
DNM1L	0.145674	0.000105085
ERGIC2	0.303685	3.74e-08
TFAP2C	0.492733	0.0224894
CASS4	0.436876	0.00149408
PIR	0.250093	0.0281242
AAMDC	0.237041	0.000179822
RFX2	-0.350273	0.000164732
METTL2A	0.297995	2.91e-10
CNOT3	-0.388852	3.05e-24
PTPN4	0.154797	0.00135559
DDX18	0.469413	3.4e-21
GNA11	-0.136821	0.000407551
ASAP3	-0.160291	0.000902934
DNMT3B	-0.369159	9.42e-06
REM1	-0.357573	0.0138093
FER1L4	-0.613533	0.000250607
DOCK9	0.224575	8.95e-07
ANKRD10	-0.35345	8.43e-14
DOCK3	-0.390995	3.76e-06
C3orf18	-0.408988	9.92e-11
COQ9	-0.182051	1.41e-07
KIF9	0.253006	7.66e-05
PPP1R13B	-0.276007	2.18e-11
ATRN	0.45813	3e-16
SLC4A11	-0.418496	0.000276972
ZNF343	-0.0973273	0.0401733
EBF4	-0.580455	8.22e-14
CPXM1	0.553317	0.00898737
MAVS	0.122594	0.00784024
LZTS3	-0.326725	6.63e-14
XRN2	0.620208	6.51e-24
TESC	-0.36777	1.66e-07
SNX5	0.277547	3.17e-15
MAPKAPK5	0.103719	0.00341461
ESF1	0.36148	4.38e-14
RBBP9	0.285297	1.25e-07
SLC23A2	0.190841	0.000236675
SLC8B1	-0.168987	0.0156538
TMEM230	0.190444	7.3e-06
DZANK1	-0.177515	0.0126491
KDM2B	-0.13617	8.61e-05
TASP1	0.109349	0.0463168
OAS1	-0.341577	0.0277491
RPLP0	0.17707	0.0198918
PXN	-0.113211	0.0183507
SIRT4	-0.521066	5.37e-09
KIF16B	0.353581	2.09e-13
TRMT6	0.259743	1.18e-07
BRAP	0.325091	7.96e-18
IGBP1	0.498316	3.57e-11
ZNF302	-0.214932	0.000232116
HEPH	0.375207	0.00225909
CDIP1	-0.327201	2.63e-07
CMTM1	-0.429076	0.000106433
GANAB	0.137231	0.00165938
MLF2	-0.117854	0.00410362
DDX24	0.430251	3.16e-17
ZBTB25	-0.303001	1.66e-08
NECAP1	0.112275	0.0134382
ANKRD24	-0.47098	0.000147254
SPTLC1	0.453531	2e-24
CCNK	0.367694	2.24e-12
PCBP4	-0.383651	3.48e-16
YPEL3	-0.447128	5.08e-08
MRPS33	0.191272	0.000126649
NDUFB2	-0.158641	0.00138067
MAEA	-0.255393	2.09e-07
ICAM1	0.497699	0.00418928
STRN4	-0.159243	0.000253501
IRAK3	0.495368	5.88e-07
MUL1	0.198255	0.000243634
TFAP4	-0.174978	0.00603134
PDCD7	-0.212049	1.02e-06
SPG21	0.194949	1.23e-05
CHRD	-0.530167	0.000232965
FLT3LG	-0.301856	0.000409935
RAB11FIP3	-0.2407	8.19e-06
GNPTG	-0.264307	1.26e-07
ZNF268	0.297703	1.92e-11
GOLGA3	-0.240084	1.52e-05
PABPC4	0.234512	0.00939158
CD209	0.403262	0.0246608
CERS4	-0.266185	8.04e-05
GLG1	0.281521	1.89e-10
TNRC6A	-0.193961	2.35e-05
PLEKHG2	-0.18865	0.0261848
NAT14	-0.365992	3.75e-08
PITPNM2	-0.29643	3.87e-06
EXOC1	0.124081	0.00126034
RBM27	0.322306	5.48e-16
OSBPL8	0.55901	1.3e-27
DTX2	-0.326504	1.62e-08
NRCAM	0.325012	5.61e-05
LAMB1	0.461706	1.79e-06
SLC26A4	0.687649	1.05e-05
DLD	0.442259	2.81e-32
WDR7	0.125303	0.0273983
TXNL1	0.332908	1.07e-10
ABCC6	-0.240192	0.00686431
CMTM6	0.462621	7.31e-16
RAPGEF4	0.524734	2.65e-09
MAP3K20	0.189647	0.00331427
FH	0.354449	1.99e-13
CDV3	0.387612	9.84e-15
MYO15A	-0.560041	1.65e-09
NLRP1	-0.197809	0.0187367
ZFHX4	0.413629	0.00146984
CPA1	-0.58915	0.000104909
CD200	-0.335106	0.000179429
CCDC80	0.657214	1.81e-05
PPP2R3C	0.141365	0.0143877
HAUS4	0.22378	0.000234685
JPH4	-0.296958	0.00465525
SLC7A8	0.223181	0.00570832
OSGEP	-0.181896	9.59e-05
SLC22A17	-0.645706	2.69e-15
SCFD1	0.224929	5.09e-05
G2E3	0.23613	3.32e-06
HECTD1	0.336693	1.54e-18
HNRNPC	0.120061	0.0137495
SUPT16H	0.294912	5.52e-19
TOX4	0.223936	9.03e-08
TGM1	-0.282143	0.00538634
TINF2	0.142483	0.00407896
SEMA6A	-0.141651	0.00352676
TRPM7	0.145521	0.000505929
WDR76	0.342467	5.33e-09
CAPN3	-0.471696	5.56e-15
SNAP23	0.248258	9.66e-10
TBX15	0.482421	0.0431038
PHGDH	-0.280764	0.0166481
EZR	0.438173	7.24e-12
AGO1	0.099209	0.00352073
TEKT2	-0.448779	2.21e-08
CLSPN	0.89446	1.36e-05
RFFL	0.300897	3.9e-10
UNC13D	-0.347861	0.000636375
DPYSL2	0.139081	0.0391792
TGFB2	0.575171	0.000165359
NUP50	0.232088	2.17e-07
ECHDC1	0.27342	1.92e-09
LRRFIP2	0.310822	2.01e-12
SEC22C	0.308907	2.95e-13
HDAC6	-0.387146	6.78e-19
UPRT	0.341552	3.28e-11
CDC23	0.145527	9.81e-05
AAAS	-0.308666	3.77e-15
CBX5	0.181101	3.88e-06
MSH2	0.294664	6.93e-07
MAP3K1	0.202438	6.08e-06
DHPS	-0.102378	0.0467267
HOOK2	-0.672033	1.55e-46
ARCN1	0.44446	2.89e-16
EPB41L4B	0.471685	1.27e-05
TMEM38B	0.327439	1.9e-05
PSMD5	0.453864	8.92e-21
PTGS1	0.500342	0.000107326
CRAT	-0.299023	0.00216736
SH2D3C	-0.234986	0.00410925
TBC1D2	0.293255	0.000720445
WHRN	-0.670574	6.9e-30
PDE6C	-0.383038	0.000572247
CWF19L1	0.267255	1.8e-08
SEMA4G	-0.449979	6.11e-13
TLL2	-0.305677	0.0193639
TDRD1	0.711608	3.06e-06
SORBS1	0.237905	0.00514878
CRTAC1	0.268331	0.0136571
BAMBI	0.275146	0.00143395
IL11	-0.435676	0.0134263
MYO3A	-0.397078	0.00172573
WAC	0.151631	6.58e-05
CREM	0.156982	0.0192446
NUBP2	-0.27075	9.67e-08
HIVEP1	0.114893	0.0322593
TREM2	0.939832	2.61e-05
KCNK16	-0.612875	0.000239537
FKBP5	0.931325	4.16e-08
BRPF3	0.170468	0.000170986
TMEM14A	0.360684	2.18e-08
EFHC1	-0.384629	4.71e-13
HSP90AB1	0.292831	0.000565773
CDC5L	0.440645	5.29e-31
DSP	0.78153	5.97e-22
SIRT1	0.372585	1.21e-09
HNRNPH3	-0.229586	3.46e-08
JAK2	0.268004	3.31e-05
IL12RB1	0.487099	0.00160715
ABL1	0.170177	0.000236469
ACOT7	0.243482	0.00024049
SH3GLB1	0.433894	1.31e-23
SCD	1.46874	8.94e-07
TMED1	-0.132301	0.0145664
ABLIM1	0.103636	0.023401
RAB18	0.255932	3.69e-09
NRP1	0.175916	0.012168
HSD17B7P2	-0.688727	5.22e-16
PRTFDC1	-0.186543	0.0377174
H2AFY2	0.161186	0.033677
MAST3	-0.406039	1.3e-14
MZF1	-0.887524	8.51e-51
OCEL1	-0.280646	2.63e-05
MYO9B	-0.137533	0.00276633
PSMD8	0.18299	0.000832708
FBXL19	-0.4029	1.41e-14
STX1B	-0.213279	0.0384609
HSD3B7	-0.16802	0.0206824
BCL7C	-0.213654	1.4e-05
ATP5F1D	-0.245795	4.33e-05
CBARP	-0.54489	7.43e-05
IGFALS	0.228456	0.0109161
HNRNPM	0.0913104	0.0478986
MARCH2	-0.128996	0.0373797
NDUFB7	-0.263712	1.6e-06
TECR	-0.188398	0.00098058
TIMM13	-0.220907	0.00139519
CDC34	-0.198471	0.00681782
MTAP	0.158102	5.06e-05
POLRMT	-0.193067	6.59e-05
CDHR5	-0.417366	0.0111438
IZUMO4	-0.433808	0.000375719
RASSF7	-0.498327	5.1e-19
PALM	-0.397019	4.66e-05
MADCAM1	-0.378698	0.0198797
IGF2-AS	-0.85497	2.82e-05
ARVCF	-0.473985	7.23e-14
TRMT2A	-0.435132	9.37e-26
RANBP1	-0.0792097	0.0468771
ZDHHC8	-0.459549	3.23e-31
KLHL22	-0.203703	3.75e-07
MED15	-0.17271	0.000173792
SNAP29	0.365453	5.7e-17
CRKL	0.0991977	0.0175032
LZTR1	-0.401566	8.51e-21
MMP11	-0.427468	0.0251549
P2RX6	-0.401338	0.00344618
DERL3	-0.643669	9.02e-07
BCL2L13	0.419033	3.36e-21
DDTL	-0.483609	0.000287427
DDT	0.287598	0.00404961
CABIN1	-0.231173	3.88e-09
TBC1D10A	-0.16317	0.00065453
SF3A1	0.405779	3.1e-18
GGT5	0.348293	0.00128197
RNF215	-0.22149	8.35e-06
PPIL2	-0.233521	6.55e-07
PES1	0.118509	0.0480609
MAPK1	0.379239	4.45e-19
PRODH	0.539182	0.00296031
PPM1F	-0.321823	7.31e-11
TOP3B	-0.375134	4.93e-05
CRYBB3	-1.01725	2.75e-09
CYTH4	0.393087	0.0112178
CRYBB2P1	-0.596838	1.42e-21
CARD10	-0.213922	0.000428591
LRP5L	-0.790682	3.31e-29
LGALS2	-0.821741	4.07e-05
GGA1	-0.46955	1.22e-42
HIRA	-0.0954881	0.0413885
HPS4	-0.246318	6.75e-06
PIK3IP1	0.337816	0.00033541
SRRD	0.199845	5.21e-06
TFIP11	0.168526	0.000318544
GCAT	-0.435985	0.000105695
CRYBB1	0.545236	0.0189563
ANKRD54	-0.383731	7.96e-10
EIF3L	0.511293	2.75e-15
MICALL1	-0.257547	7.8e-05
POLR2F	-0.445073	0.013749
PICK1	-0.458173	7.68e-31
SLC16A8	-0.305966	0.00763216
SLC5A1	0.389043	0.0251141
CYP2D6	-0.504545	3.02e-07
DDX17	-0.267967	3.79e-14
TCF20	0.112805	0.00482739
HSCB	0.237141	0.00037123
CBY1	-0.127096	0.0246026
TOMM22	0.203247	4.34e-05
RSPH14	-0.420803	0.00361311
XBP1	0.330841	0.00071327
RTCB	0.459519	1.35e-15
FBXO7	0.262502	1.08e-12
POLDIP3	-0.0924673	0.0314631
TIMP3	0.605335	1.32e-10
PPP6R2	-0.181614	3.12e-07
SBF1	-0.171621	0.00179822
SUN2	0.342329	9.09e-06
DNAL4	-0.206591	2.68e-05
MIOX	-1.58652	1.02e-22
LMF2	-0.604977	6.04e-09
RHBDD3	-0.446391	3.36e-12
PACSIN2	-0.324219	0.00148383
RASL10A	-0.480201	2.59e-05
HMGXB4	0.208736	7.67e-09
NEFH	0.430345	0.000422502
CHKB	-0.478597	2e-25
HMOX1	0.96714	1.93e-08
THOC5	0.220694	8.59e-06
MCM5	0.340073	1.03e-10
ARSA	-0.448476	4.77e-16
CBX7	-0.142068	0.00525784
PDGFB	-0.186083	0.00827743
CABP7	-0.627732	5.91e-05
SYNGR1	-0.429474	4.59e-13
MIEF1	0.226732	1.41e-07
APOL4	0.446258	0.0131872
APOL1	0.2369	0.0385104
MYH9	0.397343	1.69e-08
SAMM50	0.363033	4.77e-14
FOXRED2	0.22319	0.0176862
EIF3D	0.395748	1.75e-08
SGSM3	-0.386912	6.19e-14
IFT27	-0.363059	2.49e-08
SLC25A17	0.108655	0.00554853
FAM118A	-0.686546	1.44e-05
KCTD17	-0.40012	6.44e-06
ST13	0.31349	1.03e-11
IL2RB	0.324879	0.0489994
RBX1	0.108825	0.0388605
EP300	0.195706	3.84e-07
L3MBTL2	-0.242543	6.69e-10
RANGAP1	-0.304256	1.37e-05
PHF5A	0.149895	0.0023819
ACO2	0.273567	1.17e-05
TRMU	-0.688246	2.76e-31
BRD1	-0.0800906	0.017252
HDAC10	-0.859491	1.1e-22
KHNYN	-0.113386	0.00258357
SDR39U1	-0.402583	1.13e-17
RBM23	-0.135261	0.000857217
PRMT5	0.163586	0.000166217
AP4S1	0.254601	3.82e-07
POLE2	0.273606	0.00264152
VCPKMT	-0.1814	0.00085384
SOS2	0.298262	6.03e-16
NIN	0.126418	0.00890545
PYGL	0.380146	0.000405099
PSMC6	0.134741	1.43e-05
GNPNAT1	0.481514	1.65e-15
CNIH1	0.453628	9.94e-25
CGRRF1	0.327549	1.7e-08
ATP6V1D	0.128656	0.0080003
CCDC198	-0.519939	3.16e-12
PLEK2	0.235807	0.00573377
PIGH	0.236194	4.85e-05
PSMA3	0.403419	2.03e-14
VTI1B	0.157947	7.26e-06
TIMM9	0.358104	9.7e-10
GSTZ1	0.173759	0.0143362
KIAA0586	0.165534	0.00120901
TMED8	0.258602	3.07e-11
DAAM1	0.300124	3.77e-08
SPTLC2	0.31325	2.92e-10
LGMN	0.387176	3.29e-12
SNW1	0.306342	3.42e-17
DHRS7	0.366418	2.61e-08
PPM1A	0.270166	1.02e-10
SIX4	-0.311927	0.000368707
GALNT16	-0.312976	0.0119268
ERH	0.266666	4.65e-07
HIF1A	0.50856	6.41e-09
SUSD6	0.161787	0.0040265
SRSF5	-0.335811	5.24e-13
EIF5	0.250892	1.31e-07
SERPINA4	0.737279	1.77e-11
DICER1	0.175803	2.54e-05
MTHFD1	0.497326	4.12e-17
ZC3H14	-0.184783	0.00020187
TELO2	-0.248944	1.76e-05
PCNX1	0.291083	7.34e-12
BDKRB1	-0.29955	0.00573451
GSKIP	0.21263	0.000368269
VRK1	0.424615	1.4e-11
PSMC1	0.682576	9.52e-24
RPS6KA5	0.204838	0.000925701
C14orf93	-0.122123	0.0259434
YY1	0.125907	0.000292214
ACIN1	-0.33896	4.53e-24
CCNB1IP1	0.548069	8.3e-10
TRIP11	0.129983	0.0180624
APEX1	0.292207	4.17e-09
PABPN1	-0.55345	5.55e-49
EFS	-0.312014	0.00132023
ARHGAP5	0.205185	1.65e-05
CINP	0.158213	0.0057418
SRP54	0.341233	7.73e-10
CHD8	0.147492	2.23e-05
KIAA0391	0.330351	9.79e-12
DCAF11	0.14961	0.0036505
PSMA6	0.428505	8.24e-18
NFKBIA	0.195544	0.0302107
EMC9	-0.466261	1.54e-11
PSME2	-0.179511	0.00301001
BRMS1L	0.209387	0.000230473
REC8	-0.647979	4.1e-12
TM9SF1	0.236973	1.26e-05
SEC23A	0.171286	0.00183328
GMPR2	0.113232	0.000685069
PNN	-0.263187	9.82e-09
RABGGTA	-0.177228	2.18e-05
NFATC4	-0.592945	1e-12
VSX1	-0.375937	0.0317237
ABHD12	-0.331367	5.58e-05
PROCR	0.380447	0.00609835
GINS1	0.344022	0.00609218
NINL	-0.351402	1.61e-10
UQCC1	-0.360754	1.73e-23
ZMYND8	-0.110745	0.0348768
SGK2	-0.366778	8.49e-06
IFT52	0.276272	1.81e-09
MYBL2	-0.300752	6.69e-05
PABPC1L	-0.810826	6.94e-35
STK4	0.16165	4.33e-05
SALL4	-0.570593	7.68e-13
PFDN4	0.354966	1.1e-09
CSTF1	0.264281	9.46e-11
TPD52L2	-0.143923	0.00296031
PRPF6	0.202003	1.06e-05
PRELID3B	0.309384	3.28e-12
MTG2	-0.296254	5.71e-16
PSMA7	0.147204	0.00464169
MRGBP	-0.221167	2.17e-09
TCFL5	0.136843	0.0191486
DIDO1	-0.187887	1e-08
GID8	0.160546	3.31e-05
SLC17A9	-0.896914	8.2e-08
ARFGAP1	-0.502035	1.52e-23
GMEB2	-0.117294	0.0487867
C20orf27	-0.16306	0.00287771
SPEF1	-0.390859	0.000260993
CDC25B	-0.205804	0.00786071
ARFRP1	-0.216829	6.3e-06
TRIB3	-0.906554	4.32e-08
RASSF2	0.583954	2.37e-07
CSNK2A1	0.298194	1.55e-17
RSPO4	-0.549161	0.00912389
CDS2	0.17724	4.53e-07
SNPH	-0.377695	2.2e-05
SIRPB1	0.834204	3.25e-05
SEC23B	0.512787	1.89e-12
FERMT1	0.255839	0.00111227
CCM2L	-0.618614	2.11e-10
HCK	0.874874	1.98e-08
CRNKL1	0.30554	9.43e-13
POFUT1	0.30078	2.81e-15
SAMHD1	0.785787	6.89e-15
KIF3B	0.230205	2.27e-06
MROH8	-0.435193	3.49e-06
MANBAL	-0.148496	0.00977641
IDH3B	-0.0953209	0.00768354
MAPRE1	0.493293	7.06e-20
CDK5RAP1	-0.204188	2.12e-08
CHMP4B	0.205975	6.9e-06
CST3	-0.597865	1.29e-10
ACTR5	-0.318248	6.57e-14
PPP1R16B	0.48343	3.95e-05
MAP1LC3A	-0.508783	2.92e-13
TNNC2	0.636207	0.0273649
ACOT8	-0.17833	0.000239537
APMAP	0.187256	1.01e-05
CELF4	-0.430407	2.11e-06
ZNF516	-0.11353	0.015479
CDH20	0.903981	0.000575329
USP14	0.351827	9.09e-17
VAPA	0.380205	8.4e-17
LPIN2	0.601992	6.99e-14
MYOM1	-0.505972	0.000634678
MYL12A	0.402318	4.98e-11
CEP76	0.269879	3.36e-07
CEP192	-0.192517	0.0130379
RNMT	0.126421	0.00215479
SMAD7	-0.288586	7.96e-05
RNF125	0.331655	0.000338321
ANKRD12	0.302532	1.4e-10
POLI	-0.302535	3.1e-07
MIB1	0.369918	6.88e-14
RBBP8	0.334891	3.27e-10
RIOK3	0.35805	3.78e-09
CSTF2	0.209787	0.00014155
MXRA5	0.461282	0.00784024
ATG4A	0.209347	3.88e-05
STS	0.429901	8.75e-06
PGRMC1	0.362663	9.05e-18
POLA1	0.393877	5.7e-18
RHOXF1	-0.896934	5.61e-05
NXT2	0.364674	4.23e-08
MCTS2P	-0.303913	0.00353294
ALG13	-0.283702	1.72e-11
PRPS2	0.937868	9.54e-16
TLR8	1.35152	6.57e-09
MOSPD1	0.292716	2.03e-08
AMMECR1	0.154575	0.00245905
CHRDL1	0.560556	8.77e-05
WDR13	-0.214149	0.00284153
SRPX	0.65034	2.39e-07
XIAP	0.195459	1.33e-05
STAG2	0.49477	1.34e-23
ATP11C	0.29634	3.26e-09
ABCD1	-0.293124	2.88e-05
CCDC22	-0.107893	0.00377967
CACNA1F	-0.61904	9.71e-05
SYP	-0.227385	0.00432448
PLP2	0.433905	6.48e-07
PLS3	0.340523	1.27e-08
NAA10	-0.220433	6.37e-06
RENBP	0.398033	0.00508431
ELF4	0.326847	0.000785114
SMARCA1	0.333503	4.01e-11
ZC3H12B	-0.173438	0.0268272
RBBP7	0.2757	4.97e-16
SLC25A14	-0.112741	0.0109697
SCML2	-0.140643	0.0406682
PCSK1N	-0.751398	3.74e-07
TAZ	-0.695493	1.98e-61
PGK1	0.290453	3.04e-08
MAGT1	0.38889	2.98e-08
SMS	0.243724	6.09e-10
EEA1	0.281401	1.01e-08
RP2	0.553759	3.35e-17
JADE3	0.564703	1.22e-15
CDK16	-0.172466	3.8e-06
HTATSF1	0.325426	4.17e-13
VGLL1	0.602249	0.00217273
GABRE	-0.438298	1.01e-09
FGD1	-0.18765	2.76e-05
RBM3	0.337184	0.00013853
KLF8	-0.315835	0.000203818
SRPX2	0.614938	3.86e-07
ZDHHC15	0.221222	0.00095013
PBDC1	0.331685	3.57e-12
GLA	0.253149	0.000219214
RUBCNL	0.387401	0.00717706
NALCN	0.361679	0.00279508
NDFIP2	0.496184	1.56e-20
FNDC3A	0.343318	7.92e-13
CAB39L	0.190961	0.0275136
KLF5	0.386273	9.82e-05
STK24	0.407553	3.09e-21
DNAJC3	0.258886	0.00123667
UGGT2	0.18566	0.00134416
ARHGEF7	-0.301856	1.75e-18
FGF9	-0.493954	1.95e-05
PARP4	0.603136	6.9e-24
SUPT20H	-0.0968054	0.00613603
SLC25A15	0.790936	1.24e-10
KPNA3	0.41153	1.03e-15
FLT1	-0.290333	0.00371525
RGCC	-0.254709	0.0316008
VWA8	0.397653	1.08e-16
DGKH	0.173323	0.0325788
INTS6	-0.199774	0.0113817
DHRS12	-0.26743	0.00589786
MEDAG	0.906512	2.23e-05
CLN5	0.200898	9.66e-08
ZNF629	0.241629	1.45e-06
TRADD	-0.368166	5.27e-13
HSF4	-0.697836	2.3e-33
CORO1A	0.661395	3.57e-06
MAPK3	-0.127967	0.00451969
GDPD3	-1.23805	1.83e-27
ELMO3	-0.115107	0.0491252
PHKB	0.118843	0.0107449
LYRM1	0.175214	0.00050394
NUP93	0.245102	4.96e-08
CENPT	-0.605002	1.4e-38
TSNAXIP1	-0.707993	2.1e-27
NFAT5	0.258639	5.52e-05
LONP2	0.135467	0.000255769
N4BP1	0.175755	4.52e-07
ARL2BP	0.281278	0.00817956
DHODH	-0.107957	0.0351114
CTCF	0.212921	9.25e-10
ACD	-0.325017	9.31e-14
POLR2C	0.178238	7.27e-05
PARD6A	-0.229588	0.00261998
ZNF821	-0.18576	0.00424162
MMP15	-0.237659	0.00127783
CYB5B	0.120751	0.00138177
CCDC113	0.402785	4.05e-07
NME3	-0.476892	1.06e-17
PSMD7	0.444356	5.82e-16
HAS3	-0.510449	0.000116803
TANGO6	0.199554	2.41e-05
COG4	-0.271184	1.92e-08
SMPD3	-0.539377	6.42e-10
ESRP2	-0.177664	0.0119261
FA2H	-0.206793	0.00562716
WDR59	-0.299053	1.48e-15
CMC2	-0.137978	0.00719976
AXIN1	-0.119072	0.0147829
HCFC1R1	-0.453918	2.21e-19
NPRL3	-0.259696	4.13e-12
NECAB2	-0.46652	0.000941224
TAF1C	-0.492299	9.19e-29
NAGPA	-0.185937	0.000552906
WFDC1	-0.43013	0.041389
USP10	0.24093	6.41e-14
CRISPLD2	0.679463	1.63e-08
TSC2	-0.166088	9.26e-05
ZNF500	-0.170117	0.000159998
NME4	-0.416093	1.31e-10
ABCC1	-0.136065	0.0117065
NOMO3	0.57793	0.000202936
LMF1	-0.290297	7.61e-07
FOXF1	-0.529311	5.82e-05
NARFL	-0.335998	2.09e-11
MTHFSD	-0.260347	1.81e-09
CLCN7	-0.179241	0.00144301
HAGHL	-0.754017	3.45e-20
FAM173A	-0.450193	2.33e-10
METRN	-0.582844	8.23e-18
STUB1	-0.132294	0.0259038
RHBDL1	-1.13637	2.18e-26
NUBP1	0.398887	2.7e-11
UBE2I	0.127151	0.00705794
CRYM	0.368501	0.0401267
CAPN15	-0.35282	5.81e-12
GSPT1	0.380879	6.2e-16
ZNF174	-0.131849	0.018531
CLUAP1	0.155666	0.000958372
ELOB	-0.197621	6.95e-05
AQP8	-0.49354	0.000213194
CPPED1	0.521007	1.41e-14
USP31	0.117457	0.0389593
BFAR	0.502423	7.36e-16
RRN3P2	-0.663853	2.05e-05
RBL2	0.18211	0.00221025
QPRT	-0.166094	0.0108369
XYLT1	0.416771	1.37e-09
MAZ	-0.169776	0.00260866
STX4	-0.271842	9.25e-12
BCKDK	0.199366	0.0183296
KAT8	-0.239222	8.97e-09
NOMO1	0.214193	0.00701325
VPS35L	0.337924	7.73e-21
RNF40	0.184613	1.76e-05
AQP9	0.994422	4.99e-05
AAGAB	0.182906	7.15e-06
LACTB	0.369801	1.71e-12
CORO2B	0.219632	0.0163601
CSK	-0.141438	0.0151503
HERC1	0.20355	6.67e-06
TRIP4	0.246843	1.62e-07
MTFMT	0.166009	0.00026329
AP3B2	-0.184105	0.0457423
ACSBG1	-0.62831	1.48e-08
IGDCC4	-0.515047	0.00517071
RAB11A	0.330681	1.42e-15
TTC23	-0.0870516	0.017449
HOMER2	0.227563	0.00759928
TMEM87A	0.346085	7.03e-17
ZNF106	0.352921	2.08e-15
CEP152	-0.388798	1.81e-10
ATP8B4	0.420684	0.00184578
DTWD1	0.180766	0.00145767
GABPB1	0.121573	0.00256528
TJP1	0.337584	5.32e-11
BMF	0.342773	0.00232803
DNAJC17	-0.11716	0.00723643
EIF3J	0.304694	7.79e-08
SPG11	0.261568	2.37e-15
VPS18	0.217135	0.00068623
BLOC1S6	0.227683	5.27e-05
SGK3	0.351248	1.95e-07
ZDHHC2	0.371021	1.45e-08
BRF2	0.256414	0.000161872
TRIM35	0.121482	0.0109502
ZFAND1	0.281409	3.16e-09
FZD3	0.1732	0.000187544
RIPK2	0.417639	6.82e-10
NBN	0.513876	1.68e-35
CPQ	0.20623	0.000663152
DECR1	0.217163	7.6e-08
IMPAD1	0.382255	6.68e-10
LAPTM4B	0.430392	9.99e-07
UBE2W	0.262616	5.95e-10
POP1	0.319028	1.7e-05
NIPAL2	0.238463	0.000212264
IKBKB	-0.293424	1.18e-16
STK3	0.136126	0.0148191
GDAP1	0.238313	0.0015658
RAB2A	0.296887	1.04e-09
EIF3E	0.439799	9.16e-15
EMC2	0.322219	1.56e-13
ESRP1	0.184021	0.00164089
WISP1	0.611817	0.0136573
IL7	0.364686	0.0294056
ARMC1	0.249281	9.13e-08
TRPS1	0.236835	0.00167223
CHRAC1	0.302224	1.44e-11
UBR5	0.273232	1.67e-12
GSDMD	-0.397722	1.72e-10
INTS10	0.443251	5.98e-13
LEPROTL1	0.129321	0.00416012
DCTN6	0.213888	2.23e-05
GSR	0.381256	4.5e-22
UBXN8	0.255876	1.63e-07
PPP2CB	0.292252	3.81e-13
TUSC3	0.240177	0.0116435
ARHGEF10	-0.265445	3.37e-06
KLHDC4	-0.388124	4.58e-19
MCM4	0.566516	8.45e-18
KCTD9	0.241716	8.95e-08
ASAH1	0.375505	1.27e-13
BNIP3L	0.371289	6.89e-12
DHDH	-0.436837	0.045231
HNRNPL	0.111476	0.00213826
LHB	-1.61002	2.55e-14
SNRNP70	-0.62531	8.55e-33
CLPTM1	0.193823	9.37e-05
CLASRP	-0.421288	2.67e-18
LIN7B	-0.633733	2.53e-20
PPP1R37	-0.326861	3.12e-19
FCGRT	-0.358142	1.32e-07
PIH1D1	-0.135181	0.000657012
CKM	1.19128	0.000806647
ARHGEF18	-0.108604	0.0165719
PPP1R13L	-0.239083	4.2e-05
ERCC2	-0.250148	2.38e-07
DOT1L	-0.173408	0.00272308
PLEKHJ1	-0.237835	4.94e-06
SF3A2	-0.170035	0.00221249
AMH	-1.05593	1.24e-10
OAZ1	-0.145404	0.00356271
TRMT1	-0.447543	1.48e-15
STX10	-0.425591	2.58e-28
DMPK	-0.801446	1.33e-15
TBC1D17	-0.337598	6.06e-11
IL4I1	0.474244	0.00725671
TLE6	-0.972539	9.07e-14
CCDC130	-0.432466	9.53e-18
PTOV1	-0.520322	3.8e-34
AES	-0.277052	1.08e-10
NOVA2	-0.494492	1.51e-09
SGTA	-0.187992	0.000158568
MED25	-0.118548	0.0249897
LILRA1	0.745278	0.000111494
SNAPC2	-0.127973	0.0451658
TIMM44	-0.289642	3.4e-11
CCDC61	-0.469441	4.09e-23
TNNT1	1.28308	0.000737757
FAM32A	0.179288	2.53e-05
PPP6R1	-0.128955	0.000399453
C19orf44	-0.185137	0.00194828
AKAP8	-0.150134	4.14e-05
EPHX3	-0.360854	0.0305338
ZNF419	-0.341522	5.44e-06
SYDE1	-0.218285	0.00129664
CASP14	1.102	0.00328132
AURKC	-0.349353	0.00098729
POP4	0.144817	0.000322384
URI1	0.256709	9.02e-10
FBL	0.116678	0.0457684
DYRK1B	-0.568721	6.38e-06
CNTD2	-1.49296	5.87e-15
GPI	0.171137	0.00070139
AKT2	-0.303471	7.51e-17
PLD3	-0.127654	0.0123919
PIAS4	-0.211699	4.44e-06
NUMBL	-0.404803	1.25e-09
EBI3	1.03086	4.61e-12
TBCB	-0.122407	0.0169243
ZFR2	-0.361803	0.0236667
SLC1A5	-0.404195	0.00951102
PRKD2	-0.132412	0.0176149
TJP3	-0.224357	0.000181173
APLP1	-0.574434	4.05e-09
CACTIN	-0.261823	2.47e-09
CCDC9	-0.232987	0.000879807
HNRNPUL1	0.269612	6.52e-12
FZR1	-0.176075	9.37e-06
CEACAM4	0.584599	0.000147843
PLIN3	0.399778	2.78e-09
MYH14	0.211408	0.00032777
SIGLEC8	0.41578	0.0381255
RPS19	-0.257788	0.000124892
ICAM5	-0.403473	0.0287169
CD33	0.631989	4.88e-05
BABAM1	-0.109345	0.0044934
TYK2	-0.318642	6.07e-21
CDC37	-0.260612	1.37e-09
RABAC1	-0.386864	1.4e-09
ATP1A3	0.333506	0.0341227
MEIS3	-0.296706	0.00152041
PTPRS	-0.236883	0.000291141
KDELR1	0.137117	0.00116879
CYTH2	-0.364523	1.31e-12
GRWD1	0.116788	0.0361084
CLEC11A	-0.291729	0.00288817
CCDC114	-0.83419	3e-13
CARD8	-0.197081	0.000162904
LIG1	-0.449957	1.84e-08
SIGLEC6	0.495888	0.0372382
ZNF175	-0.141363	0.00329276
SIGLEC5	0.773019	0.000166787
RAB3D	0.378657	3.96e-07
DBP	-0.711337	3.97e-07
TMEM205	-0.404181	8.48e-16
CAPS	-0.674502	2.94e-31
PLPPR2	-0.436855	7.29e-24
RASIP1	-1.22648	1.06e-16
MIER2	-0.322976	1.7e-11
PPP2R1A	0.171107	8.18e-05
TNPO2	-0.0903179	0.0142208
WDR83OS	-0.21428	1.95e-07
LILRB5	0.323756	0.0414476
DNASE2	0.145124	0.0211729
MAST1	-0.837222	6.34e-15
PRPF31	-0.20816	3.7e-09
TFPT	-0.230255	1.73e-05
JAK3	-0.301863	0.0144257
ARRDC2	-0.177867	0.0256923
PIK3R2	-0.14978	0.00249141
RAB3A	-0.386656	8.16e-05
PDE4C	-1.36816	3.99e-15
ISYNA1	-0.595749	5.45e-16
CRTC1	-0.307172	9.02e-13
COPE	-0.24056	0.000260598
ATP4A	-0.756936	0.00920715
TMEM147	-0.154446	0.0170354
MAG	0.556737	0.0170122
USF2	-0.377829	1.38e-20
KXD1	-0.153011	0.000721118
FKBP8	-0.354201	1.39e-11
SUGP1	-0.24206	1.02e-10
HPN	-0.204483	0.0134516
ZNF14	0.145535	0.0146449
PBX4	-0.446923	0.000135495
ATP13A1	-0.247135	8.94e-12
GRIK5	-0.32343	3.62e-05
ZNF85	0.542298	9.53e-05
CADM4	-0.177407	0.000899888
SMG9	-0.374764	5.52e-12
AVL9	0.210232	5.33e-09
GTPBP10	0.161791	7.33e-05
RASA4	-0.399933	0.000218932
PMPCB	0.310637	6.15e-15
TFPI2	0.690087	0.000434293
BET1	-0.11795	0.0418357
NAMPT	0.67992	3.23e-06
TWISTNB	0.483643	7.05e-20
PIK3CG	0.981516	1.6e-09
PON3	0.323744	0.0128612
ITGB8	0.481175	2.89e-06
HBP1	0.606125	1.91e-23
DUS4L	0.272788	9.7e-06
SP4	0.212657	0.00134854
WDR91	-0.390179	2.21e-07
CBLL1	0.303684	9.72e-14
MTPN	0.311031	3.87e-12
MPP6	0.179463	0.000707284
ZC3HAV1	0.434194	7.71e-16
TTC26	0.19385	0.00198775
OGDH	0.101131	0.0456058
ADAP1	-0.529156	6.01e-17
TFEC	0.84848	6.87e-07
H2AFV	0.18425	3.29e-06
CAV2	0.284188	0.00054789
CAV1	0.284366	0.00384481
MET	0.472672	1.41e-07
RNF32	0.203563	0.0109327
LMBR1	0.173606	3.44e-05
HOXA2	-0.427642	0.0111139
LFNG	-0.200339	0.0348972
BRAT1	-0.314367	7.19e-13
IQCE	-0.11707	0.0108677
ANKRD7	0.349275	0.0362594
VIPR2	-0.234688	0.0149526
TSPAN12	0.241301	0.000244628
SSBP1	0.364058	2.79e-14
HIBADH	0.170173	0.000211332
TAX1BP1	0.395993	8.53e-20
CPVL	0.508726	0.000433849
CHN2	0.180473	0.0323191
ABHD11	-0.194542	0.00293789
COBL	0.127694	0.0373194
FKBP14	-0.19976	0.0264482
PLEKHA8	-0.25253	0.000119583
STX1A	-0.781434	6.25e-14
EPHB6	-0.282223	3.92e-06
NSUN5P2	-0.76722	8.12e-11
CASP2	0.0808078	0.0275838
CHCHD2	0.202335	0.00115764
HSPB1	-1.16027	9.63e-10
BUD31	0.175437	0.000478974
PTCD1	-0.149991	0.000465126
CYP3A5	0.879796	0.000149533
ZKSCAN1	-0.155469	0.00135708
EIF3B	0.171547	0.00365843
SNX8	0.281208	7.06e-06
TAF6	-0.19798	1.05e-07
WASL	0.132542	0.0254322
AIMP2	0.453774	2.08e-11
TFR2	-0.275326	0.0279409
MOSPD3	-0.170507	0.00354394
FBXO24	-0.430327	1.59e-06
IMPDH1	-0.214294	9.6e-05
AGFG2	-0.137671	0.0467723
LSM5	0.244672	2.2e-07
SERPINE1	0.539311	0.00719225
AP1S1	-0.100198	0.0366435
PLOD3	-0.13849	0.00648846
RPA3	0.248723	7.46e-06
ZNHIT1	-0.224619	2.3e-09
CLDN15	-0.64332	1.34e-18
GLCCI1	-0.357344	8.48e-10
PHF14	0.17621	0.000190495
NRF1	-0.106485	0.00710177
TMEM106B	0.418227	1.89e-14
EZH2	-0.163675	0.00191415
ZNF862	-0.586311	5.8e-22
MEOX2	-0.324906	0.0497397
POU6F2	-0.288777	0.0127369
TSPAN13	0.184061	0.0108861
RARRES2	-0.849308	3.58e-13
AHR	0.334701	0.000103035
CHCHD3	0.350607	4.75e-13
TMEM176B	0.567551	0.000498355
GLI3	0.334124	0.000378253
PSMA2	0.307352	3.05e-12
COA1	-0.0872403	0.0154952
BLVRA	0.308195	9.24e-09
URGCP	-0.26783	3.97e-16
TMEM248	0.269749	2.93e-12
STAG3L4	-0.128747	0.0257892
RHEB	0.248299	4.93e-06
PRKAG2	0.228965	2.43e-05
GCK	-0.435703	6.49e-05
TBL2	0.146792	0.0135842
EIF4H	0.317473	2.9e-10
SLC1A1	0.326177	0.00118972
FKTN	0.193894	0.000974893
SPIN1	0.072577	0.0479117
TMEM245	0.453588	5.34e-14
MEGF9	0.18598	0.00347765
TGFBR1	0.325971	2.09e-05
TLE4	0.20981	1.94e-06
SUSD1	0.312649	0.000119713
AMBP	0.291889	0.00960221
TNFSF8	1.07436	1.4e-10
DNM1	-0.731023	5.05e-19
AK1	-0.456271	8.91e-14
CDC37L1	0.281587	7.57e-07
PLGRKT	0.273105	1.49e-05
TBC1D13	-0.111314	0.0036262
RIC1	0.107116	0.00981965
DOCK8	0.571035	9.67e-12
KANK1	0.123283	0.0429152
NCS1	-0.348862	6.92e-06
TESK1	-0.347239	9.44e-15
KCNT1	-0.430233	0.000121421
FUBP3	0.216368	1.23e-07
RGP1	0.238147	8.72e-08
EDF1	-0.141881	0.011132
PIP5K1B	0.208156	0.0163462
GLIS3	0.144834	0.0361261
BAG1	0.26844	0.000134518
[truncated: 11,093 more rows]
